# Supplementary material for: Comparative acetylomic analysis reveals differentially acetylated proteins regulating fungal metabolism in hypovirus‐infected chestnut blight fungus
Source: Mol Plant Pathol. 2023 Jun 6;24(9):1126–38. doi: 10.1111/mpp.13358 (PMC10423328; doi:10.1111/mpp.13358)
Supplement: Supplementary file 8 — Table S1 Primers used in this study [file MPP-24-1126-s008.xlsx]

## Sheet: Table S1
Table S1. Primers used in this study
Primer	Sequence (5'-3')	Description
Hyg-F	CTGAAATAAAGGGAGGAAGGG	Construction and verification of CpCS deletion mutants
Hyg-R	AGGACACACATTCATCGTAGG
CpCS-all-F	TTGGAGGTGGCAGATGAT
CpCS-all-R	GAGATGTCGGTGGATTCG
CpCS-left-F	ATCTGAAGTGGGCCGGGGATTTGA
CpCS-left-R	ATATCATCTTCTGTCGACCTGCAGGCCGCGAATTTTGATGGCCGTGGG
CpCS-right-F	TCTTTCTAGAGGATCCCCGGGTACCGGGATCCCAAGCATCCTTCGCGACCT
CpCS-right-R	CCGGCGCCAAACTTGATTGAGACAA
Probe1-F	GTTATGGTTCTTCCTCTTGAC	Southern blotting
Probe1-R	TCCAGGTTCTCGCTACAA
Probe2-F	CTCAGTCTCGTAGGTCTCT
Probe2-R	TTCGGCTCCAACAATGTC
CpCS-com-F	TTCTGTCGACGAATTTTCTCAAGGAAAGGAGTGCC	Construction of pCPXG418-CpCS vector
CpCS-com-R	ATGCGTTAACAAGCTTACAGCCAAACACACCACCG
K55R-1-F	AGGAAATCAGAGCCCTCCGCAAGTTAGTAACGAC	Construction of pCPXG418-CpCS (K55R)
K55R-1-R	GAGGGCTCTGATTTCCTCGATCTTCTCGGGCAG
K55Q-1-F	ATCGAGGAAATCcAGGCCCTCCGCAAGTTAGTAA	Construction of pCPXG418-CpCS (K55Q)
K55Q-1-R	GCCTgGATTTCCTCGATCTTCTCGGGCAGAAG
CpCS-Ex-F	CCTGAATTCATGGCTTCTGCTATGCGCCT	Construction of pGEX-4T-1-CpCS vector
CpCS-Ex-R	ACGCTCGAGTTAGAGCTTCTTGCAAATCT
K55R-2-F	ATCGAGGAAATCAGGGCCCTCCGCAAGGAGAATG	Construction of pGEX-4T-1-CpCS (K55R)
K55R-2-R	GCCCTGATTTCCTCGATCTTCTCGGGCAGAAG
K55Q-2-F	AGGAAATCCAAGCCCTCCGCAAGGAGAATGGC	Construction of pGEX-4T-1-CpCS (K55Q)
K55Q-2-R	GAGGGCTTGGATTTCCTCGATCTTCTCGGGCA
