# Supplementary material for: Comparative acetylomic analysis reveals differentially acetylated proteins regulating fungal metabolism in hypovirus‐infected chestnut blight fungus
Source: Mol Plant Pathol. 2023 Jun 6;24(9):1126–38. doi: 10.1111/mpp.13358 (PMC10423328; doi:10.1111/mpp.13358)
Supplement: Supplementary file 9 — Table S2 Origin data of acetylation lysine sites [file MPP-24-1126-s009.xlsx]

## Sheet: Table S2
Table S2. Origin data of acetylation lysine sites
Protein	Number of Acetyl (K)	Amino acid	Modified sequence	Acetyl (K) Probabilities	Acetyl (K) Score diffs	Position in peptide	Charge	m/z	Mass error [ppm]	Intensity EP155-1	Intensity EP155-2	Intensity EP155-3	Intensity EP713-1	Intensity EP713-2	Intensity EP713-3	Function
>jgi|Crypa2|100265|Crypa1.estExt_fgenesh1_pm.C_140003	1	K	_(ac)ATEQARPASQK(ac)FPAGLAGVLNPSDDNR_	ATEQARPASQK(1)FPAGLAGVLNPSDDNR	ATEQARPASQK(46.66)FPAGLAGVLNPSDDNR	11	3	965.485	0.74813	3980500		6810500				transcription regulator activity, structural constituent of ribosome
>jgi|Crypa2|100385|Crypa1.estExt_fgenesh1_pm.C_160035	1	K	_ITSMLK(ac)TQSK_	ITSMLK(1)TQSK	ITSMLK(77.64)TQSK(-77.64)	6	2	589.826	0.4874	3234700	2624200	4622800	1906200	4005000	5849700	succinate-CoA ligase (ADP-forming) activity
>jgi|Crypa2|100385|Crypa1.estExt_fgenesh1_pm.C_160035	1	K	_IGIMPGFIHK(ac)R_	IGIMPGFIHK(1)R	IGIMPGFIHK(47.56)R	10	2	655.874	-0.67696		3984900	4157300	1866300	1678000	1629900	succinate-CoA ligase (ADP-forming) activity
>jgi|Crypa2|100503|Crypa1.estExt_fgenesh1_kg.C_10050	1	K	_TLTAVHDAILTDLVYPVEIVGK(ac)R_	TLTAVHDAILTDLVYPVEIVGK(1)R	TLTAVHDAILTDLVYPVEIVGK(126.91)R	22	3	855.814	-0.2642				4654600	7098300		structural constituent of ribosome
>jgi|Crypa2|253175|e_gw1.3.3291.1	1	K	_VQFGGDEVVK(ac)AK_	VQFGGDEVVK(1)AK	VQFGGDEVVK(74.46)AK(-74.46)	10	2	659.854	0.7424	16778000	19509000	14258000	7930900		1630900	oxidoreductase activity, acting on the CH-OH group of donors, NAD or NADP as acceptor
>jgi|Crypa2|100739|Crypa1.estExt_fgenesh1_kg.C_10335	1	K	_VGVTGK(ac)YGTR_	VGVTGK(1)YGTR	VGVTGK(60.26)YGTR	6	2	540.296	-0.88991	65453000	25269000	55010000	10957000		15316000	structural constituent of ribosome
>jgi|Crypa2|100780|Crypa1.estExt_fgenesh1_kg.C_10385	1	K	_RAEK(ac)YVQEYR_	RAEK(1)YVQEYR	RAEK(117.86)YVQEYR	4	2	692.354	-0.77455		44051000	56008000	66003000		67515000	structural constituent of ribosome，transcription regulator activity
>jgi|Crypa2|100991|Crypa1.estExt_fgenesh1_kg.C_10626	1	K	_GGLAPSK(ac)LDEFTVK_	GGLAPSK(1)LDEFTVK	GGLAPSK(67.28)LDEFTVK(-67.28)	7	2	752.406	1.8728		3393200	5314500				isomerase activity
>jgi|Crypa2|100994|Crypa1.estExt_fgenesh1_kg.C_10629	1	K	_GVDAQLEK(ac)LAASGK_	GVDAQLEK(1)LAASGK	GVDAQLEK(62.38)LAASGK(-62.38)	8	2	714.888	-0.74014	3936300	5890600	3399200	1120600	2868800		Haloacid dehalogenase-like hydrolase
>jgi|Crypa2|100994|Crypa1.estExt_fgenesh1_kg.C_10629	1	K	_LKEK(ac)AQPCK_	LKEK(1)AQPCK	LK(-53.27)EK(53.27)AQPCK(-121.9)	4	2	572.313	-0.02925		8034900	2640300	4442700	11767000	7928600	Haloacid dehalogenase-like hydrolase
>jgi|Crypa2|101014|Crypa1.estExt_fgenesh1_kg.C_10653	1	K	_NTANYVSDK(ac)ASELTNSASK_	NTANYVSDK(1)ASELTNSASK	NTANYVSDK(59.51)ASELTNSASK(-59.51)	9	2	1021.49	-0.18754		1799800	1735000				unknown
>jgi|Crypa2|101333|Crypa1.estExt_fgenesh1_kg.C_20098	1	K	_QAGLVQK(ac)QGVTNK_	QAGLVQK(1)QGVTNK	QAGLVQK(69.72)QGVTNK(-69.72)	7	2	706.896	5.0434	2135200	1847000	2003700				hydrogen-transporting ATPase activity, rotational mechanism
>jgi|Crypa2|101476|Crypa1.estExt_fgenesh1_kg.C_20274	1	K	_ITDAIK(ac)TLK_	ITDAIK(1)TLK	ITDAIK(91.66)TLK(-91.66)	6	2	522.819	-0.26225		7269300	4435400	2450400	6183300	4647800	signal transducer activity，Signal transduction histidine kinase, phosphotransfer (Hpt) region
>jgi|Crypa2|101476|Crypa1.estExt_fgenesh1_kg.C_20274	1	K	_ALEEK(ac)NLEDLSGLGHFLK_	ALEEK(1)NLEDLSGLGHFLK	ALEEK(82.71)NLEDLSGLGHFLK(-82.71)	5	3	685.697	0.13632		7856400	2685000				signal transducer activity
>jgi|Crypa2|101684|Crypa1.estExt_fgenesh1_kg.C_20528	1	K	_VIPELNGK(ac)LTGMSMR_	VIPELNGK(1)LTGMSMR	VIPELNGK(59.26)LTGMSMR	8	2	844.447	-0.64321	8439700	8074900	6710300	19144000	27697000	18278000	glyceraldehyde-3-phosphate dehydrogenase (phosphorylating) activity
>jgi|Crypa2|101684|Crypa1.estExt_fgenesh1_kg.C_20528	1	K	_AVGK(ac)VIPELNGK_	AVGK(1)VIPELNGK	AVGK(137.16)VIPELNGK(-137.16)	4	2	633.874	0.59857	7730800	13897000	8135200	18823000	34205000	38891000	glyceraldehyde-3-phosphate dehydrogenase (phosphorylating) activity
>jgi|Crypa2|101684|Crypa1.estExt_fgenesh1_kg.C_20528	1	K	_TAAQNIIPSSTGAAK(ac)AVGK_	TAAQNIIPSSTGAAK(1)AVGK	TAAQNIIPSSTGAAK(144.68)AVGK(-144.68)	15	2	914.002	0.20074	73919000	105520000	83805000	139900000	283700000	205010000	glyceraldehyde-3-phosphate dehydrogenase (phosphorylating) activity
>jgi|Crypa2|101684|Crypa1.estExt_fgenesh1_kg.C_20528	1	K	_IEK(ac)GATYEQIK_	IEK(1)GATYEQIK	IEK(63.73)GATYEQIK(-63.73)	3	2	661.354	0.5863	107520000	98418000	85218000	95542000	194880000	148750000	glyceraldehyde-4-phosphate dehydrogenase (phosphorylating) activity
>jgi|Crypa2|101684|Crypa1.estExt_fgenesh1_kg.C_20528	1	K	_IIEGLMTTVHSYTATQK(ac)TVDGPSAK_	IIEGLMTTVHSYTATQK(1)TVDGPSAK	IIEGLMTTVHSYTATQK(104.53)TVDGPSAK(-104.53)	17	3	897.462	0.53748	12863000	17474000	15871000	20313000	62913000	15950000	glyceraldehyde-5-phosphate dehydrogenase (phosphorylating) activity
>jgi|Crypa2|101684|Crypa1.estExt_fgenesh1_kg.C_20528	1	K	_TVDGPSAK(ac)DWR_	TVDGPSAK(1)DWR	TVDGPSAK(73.44)DWR	8	2	637.312	-0.61909	262550000	293920000	269920000	206930000	515500000	338860000	glyceraldehyde-6-phosphate dehydrogenase (phosphorylating) activity
>jgi|Crypa2|101684|Crypa1.estExt_fgenesh1_kg.C_20528	1	K	_GATYEQIK(ac)TAVKK_	GATYEQIK(1)TAVKK	GATYEQIK(76.26)TAVK(-76.26)K(-240.37)	8	2	739.914	-0.14656	250410000	188650000	222050000	120010000	264140000	207420000	glyceraldehyde-7-phosphate dehydrogenase (phosphorylating) activity
>jgi|Crypa2|101684|Crypa1.estExt_fgenesh1_kg.C_20528	1	K	_AHLK(ac)GGAK_	AHLK(1)GGAK	AHLK(103.74)GGAK(-103.74)	4	2	412.243	-0.3942		56573000	36142000	26345000	28157000	27502000	glyceraldehyde-13-phosphate dehydrogenase (phosphorylating) activity
>jgi|Crypa2|101684|Crypa1.estExt_fgenesh1_kg.C_20528	1	K	_VLDLISHVAK(ac)VDGNA_	VLDLISHVAK(1)VDGNA	VLDLISHVAK(66.53)VDGNA	10	2	796.936	0.17263	51460000	129120000	79647000	41463000	76774000	68367000	glyceraldehyde-14-phosphate dehydrogenase (phosphorylating) activity
>jgi|Crypa2|101758|Crypa1.estExt_fgenesh1_kg.C_20612	1	K	_DLEEK(ac)GQIRPIVTHSK_	DLEEK(1)GQIRPIVTHSK	DLEEK(123.97)GQIRPIVTHSK(-123.97)	5	3	631.346	-0.067992	39623000	20953000	30036000	16355000	27110000	18928000	unknown
>jgi|Crypa2|101776|Crypa1.estExt_fgenesh1_kg.C_30008	1	K	_TNLDK(ac)YHPGYFGK_	TNLDK(1)YHPGYFGK	TNLDK(69.6)YHPGYFGK(-69.6)	5	2	791.388	1.1822	73408000	52232000	67306000	28281000	13594000	21690000	structural constituent of ribosome
>jgi|Crypa2|101776|Crypa1.estExt_fgenesh1_kg.C_30008	1	K	_YHPGYFGK(ac)VGMR_	YHPGYFGK(1)VGMR	YHPGYFGK(73.78)VGMR	8	3	485.24	-0.52212				4772600	4985000		structural constituent of ribosome
>jgi|Crypa2|101783|Crypa1.estExt_fgenesh1_kg.C_30015	1	K	_VAAGEDISKAPAPGVFDFK(ac)GK_	VAAGEDISKAPAPGVFDFK(1)GK	VAAGEDISK(-87.81)APAPGVFDFK(87.81)GK(-123.14)	19	3	716.044	0.51258	211700000	360110000	223710000	113700000	259730000	184220000	Acyl-CoA-binding protein
>jgi|Crypa2|102031|Crypa1.estExt_fgenesh1_kg.C_30304	1	K	_HEK(ac)PDGR_	HEK(1)PDGR	HEK(174.52)PDGR	3	2	440.717	0.11166		38188000	40260000	23786000	43437000	27526000	unknown
>jgi|Crypa2|102068|Crypa1.estExt_fgenesh1_kg.C_30350	1	K	_IVDMSTSK(ac)TGK_	IVDMSTSK(1)TGK	IVDMSTSK(59.2)TGK(-59.2)	8	3	403.545	-0.82588	1930900000	2548800000	2013300000	2607700000	5410300000	4192400000	translation initiation factor activity
>jgi|Crypa2|102068|Crypa1.estExt_fgenesh1_kg.C_30350	1	K	_NGFVVIK(ac)GRPCK_	NGFVVIK(1)GRPCK	NGFVVIK(67.15)GRPCK(-67.15)	7	3	472.931	-0.84255	53647000	58336000	62685000	48654000	113300000	69639000	translation initiation factor activity
>jgi|Crypa2|102068|Crypa1.estExt_fgenesh1_kg.C_30350	1	K	_VHLVALDIFTGK(ac)K_	VHLVALDIFTGK(1)K	VHLVALDIFTGK(98.59)K(-98.59)	12	2	741.938	0.33476		16822000	12838000	13804000	33146000	17760000	translation initiation factor activity
>jgi|Crypa2|102090|Crypa1.estExt_fgenesh1_kg.C_30374	1	K	_GWTVTNK(ac)YTSTIK_	GWTVTNK(1)YTSTIK	GWTVTNK(45.12)YTSTIK(-45.12)	7	2	770.904	0.15988		13946000	10379000	9187400	20896000	12313000	unknown
>jgi|Crypa2|102097|Crypa1.estExt_fgenesh1_kg.C_30381	1	K	_GDFVTK(ac)IGVGQVIK_	GDFVTK(1)IGVGQVIK	GDFVTK(79.47)IGVGQVIK(-79.47)	6	2	751.932	0.59875	3487800	8434300	4751000				protein folding
>jgi|Crypa2|102150|Crypa1.estExt_fgenesh1_kg.C_30445	1	K	_EGICISK(ac)SK_	EGICISK(1)SK	EGICISK(120.76)SK(-120.76)	7	2	532.276	-0.26625	120620000	111720000	90696000	83546000	163310000	119320000	actin cytoskeleton organization and biogenesis
>jgi|Crypa2|102189|Crypa1.estExt_fgenesh1_kg.C_30491	1	K	_FAPM(ox)FIVHAAQK(ac)K_	FAPMFIVHAAQK(1)K	FAPMFIVHAAQK(84.29)K(-84.29)	12	3	515.946	0.073423	7379000	69868000	56846000				methyltransferase activity
>jgi|Crypa2|102227|Crypa1.estExt_fgenesh1_kg.C_30531	1	K	_ALSSAPDAAK(ac)YPHAAR_	ALSSAPDAAK(1)YPHAAR	ALSSAPDAAK(81.31)YPHAAR	10	3	556.622	-0.18974	13071000	14058000	7782100	7951000	23114000	15024000	translation elongation factor activity
>jgi|Crypa2|102329|Crypa1.estExt_fgenesh1_kg.C_40095	1	K	_LQQTLK(ac)K_	LQQTLK(1)K	LQQTLK(81.3)K(-81.3)	6	2	450.779	-0.024883	7963800	14739000	10439000		3100500	4428800	unknown
>jgi|Crypa2|102333|Crypa1.estExt_fgenesh1_kg.C_40102	1	K	_LFK(ac)QSAESFQRPVTVDWNNGK_	LFK(1)QSAESFQRPVTVDWNNGK	LFK(80.24)QSAESFQRPVTVDWNNGK(-80.24)	3	3	831.756	1.0965				12790000	9868500		unknown
>jgi|Crypa2|102411|Crypa1.estExt_fgenesh1_kg.C_40188	1	K	_DCNAAVAALK(ac)AK_	DCNAAVAALK(1)AK	DCNAAVAALK(121.21)AK(-121.21)	10	2	637.332	0.539	9165100	7180800	6808400	11201000	27854000	19381000	GTPase activity
>jgi|Crypa2|102434|Crypa1.estExt_fgenesh1_kg.C_40215	1	K	_VVGVLK(ac)DLVADK_	VVGVLK(1)DLVADK	VVGVLK(72.09)DLVADK(-72.09)	6	2	649.39	0.60939		5268700	3492200	2632500	14514000	6240600	intramolecular transferase activity, phosphotransferases
>jgi|Crypa2|102434|Crypa1.estExt_fgenesh1_kg.C_40215	1	K	_DLVADK(ac)SFVGSK_	DLVADK(1)SFVGSK	DLVADK(56.12)SFVGSK(-56.12)	6	2	654.346	-1.6182		3995800	2459400		7093400	2741600	intramolecular transferase activity, phosphotransferases
>jgi|Crypa2|102434|Crypa1.estExt_fgenesh1_kg.C_40215	1	K	_SM(ox)PTSGAVDLVAK(ac)K_	SMPTSGAVDLVAK(1)K	SMPTSGAVDLVAK(32.73)K(-32.73)	13	2	731.385	-0.4991		9734900	8632100	6154200	1554700		intramolecular transferase activity, phosphotransferases
>jgi|Crypa2|102434|Crypa1.estExt_fgenesh1_kg.C_40215	1	K	_DIFDFPLIK(ac)K_	DIFDFPLIK(1)K	DIFDFPLIK(72.01)K(-72.01)	9	2	639.361	0.72021	3493300	6034200	3898500		5697800	3473700	intramolecular transferase activity, phosphotransferases
>jgi|Crypa2|102434|Crypa1.estExt_fgenesh1_kg.C_40215	1	K	_IYETSK(ac)TLTSYK_	IYETSK(1)TLTSYK	IYETSK(70.41)TLTSYK(-70.41)	6	2	738.385	0.85013				2023800	1835200		intramolecular transferase activity, phosphotransferases
>jgi|Crypa2|102434|Crypa1.estExt_fgenesh1_kg.C_40215	1	K	_EVQFESFQDQK(ac)PGTSGLR_	EVQFESFQDQK(1)PGTSGLR	EVQFESFQDQK(69.74)PGTSGLR	11	2	1048.01	-0.1871	3907000	4893800	3826100	5431100	4743600	4089300	intramolecular transferase activity, phosphotransferases
>jgi|Crypa2|102482|Crypa1.estExt_fgenesh1_kg.C_40268	1	K	_DFATK(ac)SMGTSDVR_	DFATK(1)SMGTSDVR	DFATK(68.03)SMGTSDVR	5	2	728.84	-0.81021		4234900	5147500	1683500	4801400	2576900	structural constituent of ribosome
>jgi|Crypa2|102482|Crypa1.estExt_fgenesh1_kg.C_40268	1	K	_EYTIHLHK(ac)R_	EYTIHLHK(1)R	EYTIHLHK(145.17)R	8	2	619.836	-0.1951	51203000	17702000	41363000	17482000	35592000	15405000	structural constituent of ribosome
>jgi|Crypa2|102482|Crypa1.estExt_fgenesh1_kg.C_40268	1	K	_LDPQLNK(ac)K_	LDPQLNK(1)K	LDPQLNK(77.07)K(-77.07)	7	2	499.287	-0.092316	32796000	57263000	32607000	15596000	43244000	27510000	structural constituent of ribosome
>jgi|Crypa2|102482|Crypa1.estExt_fgenesh1_kg.C_40268	1	K	_LYSYVQAVNVK(ac)NPK_	LYSYVQAVNVK(1)NPK	LYSYVQAVNVK(109.84)NPK(-109.84)	11	2	832.954	0.71857	21011000	16623000	13811000	10364000	19271000	18666000	structural constituent of ribosome
>jgi|Crypa2|102482|Crypa1.estExt_fgenesh1_kg.C_40268	1	K	_VWEQGVK(ac)GCPYR_	VWEQGVK(1)GCPYR	VWEQGVK(76.66)GCPYR	7	2	760.869	-0.55913	6176600	15744000	7043400	5864700	13324000	9321200	structural constituent of ribosome
>jgi|Crypa2|102565|Crypa1.estExt_fgenesh1_kg.C_40374	1	K	_EYLHFIPK(ac)YSR_	EYLHFIPK(1)YSR	EYLHFIPK(56.23)YSR	8	2	747.891	-1.391	13709000	29024000	28263000	12618000	9802400	8965200	structural constituent of ribosome
>jgi|Crypa2|102565|Crypa1.estExt_fgenesh1_kg.C_40374	1	K	_AFQK(ac)QPHVSLVTK_	AFQK(1)QPHVSLVTK	AFQK(42.21)QPHVSLVTK(-42.21)	4	2	762.93	0.38213	9401300	7898000	8849500	7289100	15586000	12157000	structural constituent of ribosome
>jgi|Crypa2|102565|Crypa1.estExt_fgenesh1_kg.C_40374	1	K	_AAIEGQYIDK(ac)K_	AAIEGQYIDK(1)K	AAIEGQYIDK(88.19)K(-88.19)	10	2	639.34	0.27093	10467000		8588700	10559000		15356000	structural constituent of ribosome
>jgi|Crypa2|102565|Crypa1.estExt_fgenesh1_kg.C_40374	1	K	_ILTGTVVSTK(ac)MHR_	ILTGTVVSTK(1)MHR	ILTGTVVSTK(58.49)MHR	10	2	742.916	0.028756	8669600	14133000	14759000	11333000	22214000	14280000	structural constituent of ribosome
>jgi|Crypa2|102565|Crypa1.estExt_fgenesh1_kg.C_40374	1	K	_QPHVSLVTK(ac)SK_	QPHVSLVTK(1)SK	QPHVSLVTK(119.74)SK(-119.74)	9	3	422.579	-0.025531	58550000	30428000	41227000	33736000	73336000	50882000	structural constituent of ribosome
>jgi|Crypa2|102840|Crypa1.estExt_fgenesh1_kg.C_50179	1	K	_STVANK(ac)TR_	STVANK(1)TR	STVANK(95.5)TR	6	2	459.754	-0.13449		8628800	10583000	10335000	12709000	11897000	hydrogen-transporting ATPase activity, rotational mechanism
>jgi|Crypa2|102917|Crypa1.estExt_fgenesh1_kg.C_50260	1	K	_GLGQADAFQK(ac)R_	GLGQADAFQK(1)R	GLGQADAFQK(173.24)R	10	2	616.823	1.0649	34789000	34976000	35746000	13226000	24185000	16668000	enzyme inhibitor activity
>jgi|Crypa2|102917|Crypa1.estExt_fgenesh1_kg.C_50260	1	K	_EK(ac)LLELK_	EK(1)LLELK	EK(74.3)LLELK(-74.3)	2	2	457.781	-0.64689		14104000	17167000	11970000	15124000	13202000	enzyme inhibitor activity
>jgi|Crypa2|103050|Crypa1.estExt_fgenesh1_kg.C_60009	1	K	_EWQPVTK(ac)LGR_	EWQPVTK(1)LGR	EWQPVTK(107.83)LGR	7	2	628.343	1.6295	3809300	16176000	9573900		3030600	4151800	structural constituent of ribosome
>jgi|Crypa2|103071|Crypa1.estExt_fgenesh1_kg.C_60037	1	K	_NVTPLMEEPTVK(ac)K_	NVTPLMEEPTVK(1)K	NVTPLMEEPTVK(45.79)K(-45.79)	12	2	764.408	-0.62589		3779500	4255100	1886700	1766500	1741600	oxidoreductase activity
>jgi|Crypa2|103155|Crypa1.estExt_fgenesh1_kg.C_60127	1	K	_WGAETYHQLK(ac)SLAK_	WGAETYHQLK(1)SLAK	WGAETYHQLK(61.17)SLAK(-61.17)	10	3	558.626	-0.095987	166800000	347520000	250810000	86866000	251830000	138800000	phosphopyruvate hydratase activity
>jgi|Crypa2|103155|Crypa1.estExt_fgenesh1_kg.C_60127	1	K	_IAMDVASSEFYKEDVK(ac)K_	IAMDVASSEFYK(0.006)EDVK(0.994)K	IAMDVASSEFYK(-22.41)EDVK(22.41)K(-70.96)	16	2	1001.5	-1.0476	5505200	9636300	4457700	4159000	3392200	7103400	phosphopyruvate hydratase activity
>jgi|Crypa2|103155|Crypa1.estExt_fgenesh1_kg.C_60127	1	K	_AGYTGK(ac)MK_	AGYTGK(1)MK	AGYTGK(71.69)MK(-71.69)	6	2	449.229	-0.25675	20406000	27796000	23886000	33783000	34981000	29827000	phosphopyruvate hydratase activity
>jgi|Crypa2|103155|Crypa1.estExt_fgenesh1_kg.C_60127	1	K	_AGAAEK(ac)GVPLYAHVSDLAGTK_	AGAAEK(1)GVPLYAHVSDLAGTK	AGAAEK(87.77)GVPLYAHVSDLAGTK(-87.77)	6	3	699.704	-0.30644	11455000		9436500	32891000	59339000	43655000	phosphopyruvate hydratase activity
>jgi|Crypa2|103155|Crypa1.estExt_fgenesh1_kg.C_60127	1	K	_DQTAVDEFLIK(ac)LDGTANK_	DQTAVDEFLIK(1)LDGTANK	DQTAVDEFLIK(100.77)LDGTANK(-100.77)	11	2	1010.52	-0.9639	5483800	16582000	3094200	9717500	24705000	4673500	phosphopyruvate hydratase activity
>jgi|Crypa2|103155|Crypa1.estExt_fgenesh1_kg.C_60127	1	K	_GVLK(ac)AVENVNTVLGPELIK_	GVLK(1)AVENVNTVLGPELIK	GVLK(77.39)AVENVNTVLGPELIK(-77.39)	4	2	1018.09	0.35601				1404100	1712200		phosphopyruvate hydratase activity
>jgi|Crypa2|103155|Crypa1.estExt_fgenesh1_kg.C_60127	1	K	_AANALLLK(ac)VNQIGTLTESIQAAK_	AANALLLK(1)VNQIGTLTESIQAAK	AANALLLK(46.18)VNQIGTLTESIQAAK(-46.18)	8	3	803.795	-0.10847	22789000	25081000	18178000	96035000	103320000	111550000	phosphopyruvate hydratase activity
>jgi|Crypa2|103155|Crypa1.estExt_fgenesh1_kg.C_60127	1	K	_LAK(ac)LNQILR_	LAK(1)LNQILR	LAK(141.52)LNQILR	3	2	555.853	0.6664	46366000	46880000	41081000	49661000	97837000	74747000	phosphopyruvate hydratase activity
>jgi|Crypa2|103155|Crypa1.estExt_fgenesh1_kg.C_60127	1	K	_AGQIK(ac)TGAPAR_	AGQIK(1)TGAPAR	AGQIK(57.02)TGAPAR	5	2	556.315	-0.69326		8182300	9643800	7145400	7773900	6143700	phosphopyruvate hydratase activity
>jgi|Crypa2|103287|Crypa1.estExt_fgenesh1_kg.C_60278	1	K	_CYEK(ac)CGFK_	CYEK(1)CGFK	CYEK(101.72)CGFK(-101.72)	4	2	567.241	-0.76346	42518000	27292000	31009000	78237000	104830000	90020000	N-acetyltransferase activity
>jgi|Crypa2|103287|Crypa1.estExt_fgenesh1_kg.C_60278	1	K	_CGFK(ac)LGGR_	CGFK(1)LGGR	CGFK(139.68)LGGR	4	2	468.74	0.018396	80952000	50680000	55253000	107530000	167970000	134190000	N-acetyltransferase activity
>jgi|Crypa2|103287|Crypa1.estExt_fgenesh1_kg.C_60278	1	K	_HGNM(ox)HSVNLGTIDYNK(ac)R_	HGNMHSVNLGTIDYNK(1)R	HGNMHSVNLGTIDYNK(49.05)R	16	3	671.99	0.29772	33521000	8950800	50864000	60491000	90971000	88893000	N-acetyltransferase activity
>jgi|Crypa2|103384|Crypa1.estExt_fgenesh1_kg.C_70062	1	K	_VMAVPNQNYK(ac)R_	VMAVPNQNYK(1)R	VMAVPNQNYK(50.28)R	10	2	681.353	0.094893	5269200	3784600	4151000	2381500	5373300	3602500	aspartic-type endopeptidase activity
>jgi|Crypa2|103417|Crypa1.estExt_fgenesh1_kg.C_70096	1	K	_APVHHYGGTNIELGTACGK(ac)LFR_	APVHHYGGTNIELGTACGK(1)LFR	APVHHYGGTNIELGTACGK(100.39)LFR	19	3	814.078	0.035499	49797000	50035000	69129000	55037000	120550000	66397000	structural constituent of ribosome
>jgi|Crypa2|103417|Crypa1.estExt_fgenesh1_kg.C_70096	1	K	_VTLGYK(ac)STLK_	VTLGYK(1)STLK	VTLGYK(76.33)STLK(-76.33)	6	2	576.337	0.72783	4905700	9776000	4928500	8229500	8833900	6895700	structural constituent of ribosome
>jgi|Crypa2|103417|Crypa1.estExt_fgenesh1_kg.C_70096	1	K	_LALVMK(ac)SGK_	LALVMK(1)SGK	LALVMK(61.35)SGK(-61.35)	6	2	494.797	0.21019	8504600	8878700	7689900	2632500	4646600	12149000	structural constituent of ribosome
>jgi|Crypa2|103417|Crypa1.estExt_fgenesh1_kg.C_70096	1	K	_AK(ac)LVLISGNTPPLR_	AK(1)LVLISGNTPPLR	AK(84.57)LVLISGNTPPLR	2	2	760.962	1.5252	3329300	6356800		3142700	12937000	4600800	structural constituent of ribosome
>jgi|Crypa2|103579|Crypa1.estExt_fgenesh1_kg.C_70279	1	K	_SIK(ac)LWNTLGDCK_	SIK(1)LWNTLGDCK	SIK(155.02)LWNTLGDCK(-155.02)	3	2	738.879	1.3122	40505000	56271000	45911000	67085000	80698000		unknown
>jgi|Crypa2|103579|Crypa1.estExt_fgenesh1_kg.C_70279	1	K	_LWNTLGDCK(ac)YTITDK_	LWNTLGDCK(1)YTITDK	LWNTLGDCK(79.77)YTITDK(-79.77)	9	2	935.456	-0.58597		18368000	9010400				unknown
>jgi|Crypa2|103641|Crypa1.estExt_fgenesh1_kg.C_80002	1	K	_VIATSSSADKCEQLK(ac)K_	VIATSSSADKCEQLK(1)K	VIATSSSADK(-38.64)CEQLK(38.64)K(-136.48)	15	3	602.98	0.78175		7625900	3266200	8948600	19554000	13552000	catalytic activity
>jgi|Crypa2|103717|Crypa1.estExt_fgenesh1_kg.C_80093	1	K	_KVQSLEK(ac)VCTELIER_	KVQSLEK(1)VCTELIER	K(-88.21)VQSLEK(88.21)VCTELIER	7	2	937.506	-0.48224	6230400	8342500	6750000	16429000	30169000	13872000	Ribosomal protein S10
>jgi|Crypa2|104000|Crypa1.estExt_fgenesh1_kg.C_90092	1	K	_NPLIEK(ac)RPR_	NPLIEK(1)RPR	NPLIEK(71.61)RPR	6	2	582.846	-0.097037	39098000	58348000	47885000	69629000	45005000	70701000	Ribosomal protein L7A
>jgi|Crypa2|104024|Crypa1.estExt_fgenesh1_kg.C_90119	1	K	_FMSK(ac)LTELDTK_	FMSK(1)LTELDTK	FMSK(72.09)LTELDTK(-72.09)	4	2	677.85	0.22424	5741200	9304500	6230200		6469100	4699100	nucleic acid binding,RNA recognition motif,
>jgi|Crypa2|104024|Crypa1.estExt_fgenesh1_kg.C_90119	1	K	_NISAQTDDK(ac)EIR_	NISAQTDDK(1)EIR	NISAQTDDK(72.09)EIR	9	2	716.357	-0.072462	7824900	6273100	7358300	4395700	12567000	9341000	nucleic acid binding,RNA recognition motif,
>jgi|Crypa2|104024|Crypa1.estExt_fgenesh1_kg.C_90119	1	K	_LTELDTK(ac)YHATDR_	LTELDTK(1)YHATDR	LTELDTK(52.27)YHATDR	7	2	802.899	-0.15828		2473900	5153600	4496200	8621400	3909900	nucleic acid binding,RNA recognition motif,
>jgi|Crypa2|104348|Crypa1.estExt_fgenesh1_kg.C_90466	1	K	_GLFVGK(ac)R_	GLFVGK(1)R	GLFVGK(117.7)R	6	2	409.748	0.36182	9282800	23253000	10901000				Glycoside hydrolase
>jgi|Crypa2|104400|Crypa1.estExt_fgenesh1_kg.C_100011	2	K	_TGGK(ac)SGGK(ac)ASGSK_	TGGK(1)SGGK(1)ASGSK	TGGK(78.19)SGGK(78.19)ASGSK(-78.19)	4	2	603.31	0.36882	1114800000	940760000	985400000	1843400000	1933900000	2400700000	histone H2A
>jgi|Crypa2|104409|Crypa1.estExt_fgenesh1_kg.C_100020	2;3	K	_PSASK(ac)APATASK(ac)APEK(ac)K_	PSASK(1)APATASK(1)APEK(1)K	PSASK(41.35)APATASK(41.35)APEK(41.35)K(-41.35)	16	3	598.991	1.0371	408890000	385900000	394930000	18825000	31769000	269870000	Histone H2B
>jgi|Crypa2|104409|Crypa1.estExt_fgenesh1_kg.C_100020	1;2;3	K	_TADK(ac)K(ac)PSASK(ac)APATASK_	TADK(1)K(1)PSASK(1)APATASK	TADK(63.34)K(63.34)PSASK(63.34)APATASK(-63.34)	5	2	892.973	-0.062873	15830000000	14324000000	13952000000	387260000	9709400000	6916000000	Histone H2B
>jgi|Crypa2|104409|Crypa1.estExt_fgenesh1_kg.C_100020	1;2;3	K	_DAGK(ac)K(ac)TAASGDKKK_	DAGK(1)K(1)TAASGDKKK	DAGK(77.22)K(68.41)TAASGDK(-68.41)K(-77.22)K(-123.63)	4	3	496.939	-0.044473	14224000000	11872000000	14250000000	8114200000	10196000000	10889000000	Histone H2B
>jgi|Crypa2|104409|Crypa1.estExt_fgenesh1_kg.C_100020	1	K	_AVTK(ac)YSSSTK_	AVTK(1)YSSSTK	AVTK(140.07)YSSSTK(-140.07)	4	2	557.293	-1.4334		49606000	38574000	36048000	45182000	39648000	Histone H2B
>jgi|Crypa2|104409|Crypa1.estExt_fgenesh1_kg.C_100020	1	K	_LAAYNK(ac)K_	LAAYNK(1)K	LAAYNK(116.11)K(-116.11)	6	2	425.245	0.19675	9465600	8583300	8594200	11268000	15883000	14399000	Histone H2B
>jgi|Crypa2|104409|Crypa1.estExt_fgenesh1_kg.C_100020	1	K	_LILPGELAK(ac)HAVSEGTK_	LILPGELAK(1)HAVSEGTK	LILPGELAK(101.96)HAVSEGTK(-101.96)	9	2	903.012	-0.21565	16231000	17184000	8578500				DNA binding
>jgi|Crypa2|104647|Crypa1.estExt_fgenesh1_kg.C_130029	1	K	_DVGK(ac)TLVNR_	DVGK(1)TLVNR	DVGK(93.65)TLVNR	4	2	522.296	0.37647	8782700	7031900	6288300	7337200	16205000	12800000	structural constituent of ribosome,Ribosomal protein S3Ae
>jgi|Crypa2|104647|Crypa1.estExt_fgenesh1_kg.C_130029	1	K	_NCLTNFHGLDFTSDK(ac)LR_	NCLTNFHGLDFTSDK(1)LR	NCLTNFHGLDFTSDK(63.34)LR	15	3	694.002	-0.025739	5812700	3229100	7167900	7812900	12599000	4386300	structural constituent of ribosome,Ribosomal protein S3Ae
>jgi|Crypa2|104656|Crypa1.estExt_fgenesh1_kg.C_130040	1	K	_YFAK(ac)FTPLYEK_	YFAK(1)FTPLYEK	YFAK(65.4)FTPLYEK(-65.4)	4	2	724.877	-0.56012	4897100	10457000	6014900				nucleosome assembly
>jgi|Crypa2|104720|Crypa1.estExt_fgenesh1_kg.C_140033	1	K	_SIAPAYGIPVILHTDHCAK(ac)K_	SIAPAYGIPVILHTDHCAK(1)K	SIAPAYGIPVILHTDHCAK(35.13)K(-35.13)	19	3	745.065	-2.1911	219430000	260060000	260130000	149750000	243300000	168560000	fructose-bisphosphate aldolase activity
>jgi|Crypa2|104720|Crypa1.estExt_fgenesh1_kg.C_140033	1	K	_DYLLTAVGNPDGEDK(ac)PNKK_	DYLLTAVGNPDGEDK(0.902)PNK(0.098)K	DYLLTAVGNPDGEDK(9.66)PNK(-9.66)K(-106.94)	15	2	1058.53	0.16258	92860000	25160000	23812000	31571000	170830000	54462000	fructose-bisphosphate aldolase activity
>jgi|Crypa2|104720|Crypa1.estExt_fgenesh1_kg.C_140033	1	K	_DYLLTAVGNPDGEDKPNK(ac)K_	DYLLTAVGNPDGEDK(0.002)PNK(0.998)K	DYLLTAVGNPDGEDK(-26.38)PNK(26.38)K(-180.88)	18	3	706.023	0.01409	34660000	107050000	120690000	46224000	158030000	129270000	fructose-bisphosphate aldolase activity
>jgi|Crypa2|104720|Crypa1.estExt_fgenesh1_kg.C_140033	1	K	_HQVYVK(ac)EQLSK_	HQVYVK(1)EQLSK	HQVYVK(45.26)EQLSK(-45.26)	6	2	700.88	0.26515				3249100	3113900		fructose-bisphosphate aldolase activity，zinc ion binding
>jgi|Crypa2|105163|Crypa1.estExt_fgenesh1_pg.C_10544	1	K	_ASK(ac)APAAVEATPLTTK_	ASK(1)APAAVEATPLTTK	ASK(43.79)APAAVEATPLTTK(-43.79)	3	2	799.443	2.3662		70622000	61169000	67640000	115770000	94739000	unknown
>jgi|Crypa2|105371|Crypa1.estExt_fgenesh1_pg.C_10944	1	K	_LSAK(ac)LLEIASQPKPVPER_	LSAK(1)LLEIASQPKPVPER	LSAK(59.19)LLEIASQPK(-59.19)PVPER	4	3	673.393	0.0057337	3196000	3619400	872820				unknown
>jgi|Crypa2|105375|Crypa1.estExt_fgenesh1_pg.C_10949	1	K	_FANSENANLFK(ac)DAFIK_	FANSENANLFK(1)DAFIK	FANSENANLFK(106.19)DAFIK(-106.19)	11	2	935.97	0.16545		23247000	16566000	11061000	17019000	14304000	intracellular transport
>jgi|Crypa2|105502|Crypa1.estExt_fgenesh1_pg.C_11227	1	K	_QPYAVSEK(ac)AGHQTSAESWGTGR_	QPYAVSEK(1)AGHQTSAESWGTGR	QPYAVSEK(49.53)AGHQTSAESWGTGR	8	3	797.044	1.898		4760800	5129900	1339000	6124700	3697100	structural constituent of ribosome
>jgi|Crypa2|105502|Crypa1.estExt_fgenesh1_pg.C_11227	1	K	_VYGSTTEPSALK(ac)K_	VYGSTTEPSALK(1)K	VYGSTTEPSALK(70.41)K(-70.41)	12	2	711.877	0.50473	1621300		3435000	3957100	2467800	3323300	structural constituent of ribosome
>jgi|Crypa2|105502|Crypa1.estExt_fgenesh1_pg.C_11227	1	K	_AVGAGPDLEK(ac)VK_	AVGAGPDLEK(1)VK	AVGAGPDLEK(93.01)VK(-93.01)	10	2	613.343	0.39091		4417600	3047800				structural constituent of ribosome
>jgi|Crypa2|105584|Crypa1.estExt_fgenesh1_pg.C_11404	1	K	_QYSWGVAEVENEEHCDFK(ac)K_	QYSWGVAEVENEEHCDFK(1)K	QYSWGVAEVENEEHCDFK(132.13)K(-132.13)	18	3	799.687	-0.085074		9418700	7598700	9008600	19942000	14780000	carboxypeptidase A activity
>jgi|Crypa2|105895|Crypa1.estExt_fgenesh1_pg.C_20304	1	K	_SPHQVGK(ac)AIAK_	SPHQVGK(1)AIAK	SPHQVGK(96.33)AIAK(-96.33)	7	3	393.228	0.29531				32015000	23464000		acetyl-CoA metabolism
>jgi|Crypa2|105974|Crypa1.estExt_fgenesh1_pg.C_20493	1	K	_ITCVK(ac)GAPLFVLK_	ITCVK(1)GAPLFVLK	ITCVK(107.09)GAPLFVLK(-107.09)	5	2	744.436	-0.19501		6759200	6607900	30859000	25718000	17941000	catalyzing transmembrane movement of substances
>jgi|Crypa2|105976|Crypa1.estExt_fgenesh1_pg.C_20495	1	K	_FAELLPEKIEEIK(ac)ALR_	FAELLPEKIEEIK(1)ALR	FAELLPEK(-56)IEEIK(56)ALR	13	3	647.707	0.40477	2361100	7879000	6685300	22771000	32496000	31473000	citrate (Si)-synthase activity
>jgi|Crypa2|105976|Crypa1.estExt_fgenesh1_pg.C_20495	1	K	_GIK(ac)CLVWEGSVLDSEEGIR_	GIK(1)CLVWEGSVLDSEEGIR	GIK(94.38)CLVWEGSVLDSEEGIR	3	2	1095.05	0.67993				5588100			citrate (Si)-synthase activity
>jgi|Crypa2|106036|Crypa1.estExt_fgenesh1_pg.C_20599	1	K	_PTEAPTEAPPSIAAK(ac)RPTSK_	PTEAPTEAPPSIAAK(1)RPTSK	PTEAPTEAPPSIAAK(164.59)RPTSK(-164.59)	15	3	697.708	0.071928	14037000	13752000	11577000	27787000	60021000	47134000	unknown
>jgi|Crypa2|106042|Crypa1.estExt_fgenesh1_pg.C_20619	1	K	_AAPAAK(ac)RPAAK_	AAPAAK(1)RPAAK	AAPAAK(105.52)RPAAK(-105.52)	6	3	365.221	0.32164	41182000		34632000	71523000	40094000	112830000	unknown
>jgi|Crypa2|106079|Crypa1.estExt_fgenesh1_pg.C_20711	1	K	_MDTLK(ac)AGCDGIER_	MDTLK(1)AGCDGIER	MDTLK(70.41)AGCDGIER	5	2	754.348	-1.0362	4497800	3482400		4410600	15332000	7662100	transferase activity, transferring nitrogenous groups
>jgi|Crypa2|106186|Crypa1.estExt_fgenesh1_pg.C_20922	1	K	_IYK(ac)YGGQPVAR_	IYK(1)YGGQPVAR	IYK(64.82)YGGQPVAR	3	2	647.351	-0.18236	16238000	10826000	8273700	5132000	13020000	6301200	Mitochondrial substrate carrier
>jgi|Crypa2|106275|Crypa1.estExt_fgenesh1_pg.C_21105	1	K	_M(ox)ISIK(ac)GSYVGNR_	MISIK(1)GSYVGNR	MISIK(40.07)GSYVGNR	5	2	691.858	0.6623		5261800	5564500	18070000	40776000	36406000	oxidoreductase activity
>jgi|Crypa2|106275|Crypa1.estExt_fgenesh1_pg.C_21105	1	K	_AMGIHTVAIDGGEEK(ac)K_	AMGIHTVAIDGGEEK(1)K	AMGIHTVAIDGGEEK(52.25)K(-52.25)	15	2	849.43	-2.2313	5144100	1648900	11458000	10742000	22538000	20589000	oxidoreductase activity
>jgi|Crypa2|106275|Crypa1.estExt_fgenesh1_pg.C_21105	1	K	_TGGPVVYK(ac)K_	TGGPVVYK(1)K	TGGPVVYK(81.97)K(-81.97)	8	2	495.785	-0.1337	13334000	8474700		33025000	135870000	52566000	oxidoreductase activity
>jgi|Crypa2|106275|Crypa1.estExt_fgenesh1_pg.C_21105	1	K	_AATPDGLGPHAAILLAVSEK(ac)PFQQAADYVRPR_	AATPDGLGPHAAILLAVSEK(1)PFQQAADYVRPR	AATPDGLGPHAAILLAVSEK(174.72)PFQQAADYVRPR	20	4	851.205	-0.48707				43288000	2668300		oxidoreductase activity，zinc ion binding
>jgi|Crypa2|106275|Crypa1.estExt_fgenesh1_pg.C_21105	1	K	_APYK(ac)TIGLSELQSVYDLMHAGK_	APYK(1)TIGLSELQSVYDLMHAGK	APYK(111.83)TIGLSELQSVYDLMHAGK(-111.83)	4	3	821.758	0.81325				20431000			oxidoreductase activity，zinc ion binding
>jgi|Crypa2|106275|Crypa1.estExt_fgenesh1_pg.C_21105	1	K	_GLIK(ac)APYK_	GLIK(1)APYK	GLIK(75.11)APYK(-75.11)	4	2	466.284	0.42406	17436000	22255000	23142000	25487000	25882000	23479000	oxidoreductase activity
>jgi|Crypa2|107004|Crypa1.estExt_fgenesh1_pg.C_40195	1	K	_NPK(ac)NTVAYFK_	NPK(1)NTVAYFK	NPK(61.82)NTVAYFK(-61.82)	3	2	612.325	-0.13659	8611900	8933100	8910400	3886900	16614000	5150900	ATP binding
>jgi|Crypa2|107167|Crypa1.estExt_fgenesh1_pg.C_40496	2;3	K	_ANK(ac)ANK(ac)K_	ANK(1)ANK(1)K	ANK(113.7)ANK(113.7)K(-113.7)	3	2	429.246	-0.45758	27511000	11522000	14117000	5597900	9200100	7578500	unknown
>jgi|Crypa2|107213|Crypa1.estExt_fgenesh1_pg.C_40593	1	K	_HAGLSQDK(ac)K_	HAGLSQDK(1)K	HAGLSQDK(73.07)K(-73.07)	8	2	513.272	-0.3869		10608000	11527000		7312400	9241500	nucleotidyltransferase activity
>jgi|Crypa2|107213|Crypa1.estExt_fgenesh1_pg.C_40593	1	K	_FACLEVK(ac)REDEFSPLK_	FACLEVK(1)REDEFSPLK	FACLEVK(60.92)REDEFSPLK(-60.92)	7	2	1005.5	1.7134	18273000	24059000	14694000	15411000	72177000	41724000	nucleotidyltransferase activity
>jgi|Crypa2|107307|Crypa1.estExt_fgenesh1_pg.C_40809	1	K	_QCAIHAGLSDSVVATTVNK(ac)VCASGM(ox)K_	QCAIHAGLSDSVVATTVNK(1)VCASGMK	QCAIHAGLSDSVVATTVNK(73.81)VCASGMK(-73.81)	19	3	921.447	0.072154	24714000	117300000	49981000	231180000	322950000	183760000	Acetyl-CoA acetyltransferase
>jgi|Crypa2|107307|Crypa1.estExt_fgenesh1_pg.C_40809	1	K	_YGDGTLVDGVQK(ac)DGLR_	YGDGTLVDGVQK(1)DGLR	YGDGTLVDGVQK(58.83)DGLR	12	2	867.936	-0.52451	8428000	12460000	14998000	21947000	28880000	39334000	Acetyl-CoA acetyltransferase
>jgi|Crypa2|107307|Crypa1.estExt_fgenesh1_pg.C_40809	1	K	_ILGWGDAAHAPEK(ac)FTTAPSLAIPK_	ILGWGDAAHAPEK(1)FTTAPSLAIPK	ILGWGDAAHAPEK(109.75)FTTAPSLAIPK(-109.75)	13	3	845.12	0.44639	11148000	35005000	16664000	30161000	38265000	30023000	Acetyl-CoA acetyltransferase
>jgi|Crypa2|107307|Crypa1.estExt_fgenesh1_pg.C_40809	1	K	_NLNVDK(ac)LK_	NLNVDK(1)LK	NLNVDK(80.45)LK(-80.45)	6	2	493.287	0.23973	14672000	26644000	15062000	9274000	19676000	13956000	Acetyl-CoA acetyltransferase
>jgi|Crypa2|107307|Crypa1.estExt_fgenesh1_pg.C_40809	1	K	_TGVK(ac)YGDGTLVDGVQK_	TGVK(1)YGDGTLVDGVQK	TGVK(53.83)YGDGTLVDGVQK(-53.83)	4	2	839.936	1.2443	105420000	120350000	92094000	92429000	150670000	118790000	Acetyl-CoA acetyltransferase
>jgi|Crypa2|107307|Crypa1.estExt_fgenesh1_pg.C_40809	1	K	_IVTTLTTVLK(ac)EK_	IVTTLTTVLK(1)EK	IVTTLTTVLK(77.91)EK(-77.91)	10	2	694.424	0.22029	6395300	52277000	22596000	7888800	9219800	36432000	Acetyl-CoA acetyltransferase
>jgi|Crypa2|107307|Crypa1.estExt_fgenesh1_pg.C_40809	1	K	_TYQK(ac)AQAATEAGVFK_	TYQK(1)AQAATEAGVFK	TYQK(89.54)AQAATEAGVFK(-89.54)	4	2	827.925	-0.032827	4753400	4322700	3383800	4153700	3350300	3876900	Acetyl-CoA acetyltransferase
>jgi|Crypa2|107307|Crypa1.estExt_fgenesh1_pg.C_40809	1	K	_AQAATEAGVFK(ac)EEIAPIEVSGGR_	AQAATEAGVFK(1)EEIAPIEVSGGR	AQAATEAGVFK(59.81)EEIAPIEVSGGR	11	2	1186.61	-0.85377				3123400			catalytic activity
>jgi|Crypa2|107307|Crypa1.estExt_fgenesh1_pg.C_40809	1	K	_EDQDEYAIK(ac)TYQK_	EDQDEYAIK(1)TYQK	EDQDEYAIK(49.93)TYQK(-49.93)	9	2	836.889	-0.20856				8192100	6382700		catalytic activity
>jgi|Crypa2|107611|Crypa1.estExt_fgenesh1_pg.C_50461	1	K	_TTFVNTLCGK(ac)TVLGHR_	TTFVNTLCGK(1)TVLGHR	TTFVNTLCGK(50.08)TVLGHR	10	2	923.486	4.0544				12557000	7607500		protein binding，GTP binding
>jgi|Crypa2|107874|Crypa1.estExt_fgenesh1_pg.C_60253	1	K	_SDSVK(ac)KPK_	SDSVK(0.992)K(0.008)PK	SDSVK(20.81)K(-20.81)PK(-101.25)	5	2	465.766	0.045076	15567000	22469000		25478000	29223000	23794000	unknown
>jgi|Crypa2|108125|Crypa1.estExt_fgenesh1_pg.C_70071	1	K	_DAEDAYHEMHNK(ac)R_	DAEDAYHEMHNK(1)R	DAEDAYHEMHNK(47.19)R	12	3	553.239	1.873		4557300	2719600				nucleic acid binding
>jgi|Crypa2|108132|Crypa1.estExt_fgenesh1_pg.C_70093	1	K	_VGAVATK(ac)NITSSR_	VGAVATK(1)NITSSR	VGAVATK(241.15)NITSSR	7	2	673.375	-0.0029644	118790000	62811000	75817000	217720000	286090000	285300000	metalloexopeptidase activity,Peptidase M24, catalytic core
>jgi|Crypa2|108176|Crypa1.estExt_fgenesh1_pg.C_70178	1	K	_(ac)SAVPAWK(ac)R_	SAVPAWK(1)R	SAVPAWK(58.82)R	7	2	499.775	0.85127		2824400	1570200				unknown
>jgi|Crypa2|108423|Crypa1.estExt_fgenesh1_pg.C_70671	1	K	_GLGGGK(ac)AR_	GLGGGK(1)AR	GLGGGK(75.11)AR	6	2	379.219	0.64953		3069100	96622000	136600000		4112000	calcium ion binding
>jgi|Crypa2|109105|Crypa1.estExt_fgenesh1_pg.C_100221	1	K	_LGK(ac)LLVHDEGLK_	LGK(1)LLVHDEGLK	LGK(75.67)LLVHDEGLK(-75.67)	3	2	682.401	0.38751	10941000	4733900	11764000	8706500	7167300	10064000	unknown
>jgi|Crypa2|109333|Crypa1.estExt_fgenesh1_pg.C_140040	1	K	_VACVSK(ac)LFPTR_	VACVSK(1)LFPTR	VACVSK(62.92)LFPTR	6	2	660.361	-0.11684		9689100	6016100		21656000	24574000	Succinate dehydrogenase, flavoprotein subunit
>jgi|Crypa2|109525|Crypa1.estExt_fgenesh1_pg.C_180032	1	K	_GTLENGNK(ac)FDASYDR_	GTLENGNK(1)FDASYDR	GTLENGNK(52.25)FDASYDR	8	2	864.895	0.045763	5862900	6535100					protein folding
>jgi|Crypa2|215739|gw1.1.111.1	1	K	_DFAAM(ox)GPSGK(ac)TR_	DFAAMGPSGK(1)TR	DFAAMGPSGK(64.65)TR	10	2	648.306	1.9954		8366400	7765100	24789000	56750000	43978000	zinc ion binding
>jgi|Crypa2|215739|gw1.1.111.1	1	K	_LDLK(ac)NPSYR_	LDLK(1)NPSYR	LDLK(61.35)NPSYR	4	2	574.309	0.48784	11879000	13202000	9889300	7715900	15298000	11105000	zinc ion binding
>jgi|Crypa2|215908|gw1.3.81.1	1	K	_DALK(ac)WPEK_	DALK(1)WPEK	DALK(81.59)WPEK(-81.59)	4	2	514.774	0.31011		11126000	5946600	1644300	2508600	5265300	nucleoside triphosphatase activity
>jgi|Crypa2|215908|gw1.3.81.1	1	K	_AMEK(ac)LCTLISNR_	AMEK(1)LCTLISNR	AMEK(77.08)LCTLISNR	4	2	739.379	0.49753		13665000	16808000	6641200	90165000	8080900	nucleoside triphosphatase activity
>jgi|Crypa2|215908|gw1.3.81.1	1	K	_HAAVAADK(ac)FEPVLK_	HAAVAADK(1)FEPVLK	HAAVAADK(90.76)FEPVLK(-90.76)	8	2	769.422	-1.9556		3234100	5217900				nucleoside triphosphatase activity， ATPase activity， ATP binding
>jgi|Crypa2|216216|gw1.1.221.1	1	K	_ICEDNFK(ac)ILQR_	ICEDNFK(1)ILQR	ICEDNFK(45.08)ILQR	7	2	739.377	0.054927				7050600	3877000		binding
>jgi|Crypa2|216590|gw1.1.292.1	1	K	_HGDVVTIHPCPDIK(ac)YAK_	HGDVVTIHPCPDIK(1)YAK	HGDVVTIHPCPDIK(156.57)YAK(-156.57)	14	3	664.672	-0.39783	8790500		8249000	12582000	20332000	16287000	nucleoside triphosphatase activity
>jgi|Crypa2|217385|gw1.4.234.1	1	K	_ANK(ac)LIPGIGHR_	ANK(1)LIPGIGHR	ANK(96.01)LIPGIGHR	3	3	406.575	-0.24042	10557000	18957000	16303000	35665000	69347000	42357000	Succinyl-CoA synthetase
>jgi|Crypa2|217385|gw1.4.234.1	1	K	_SIGLIAHFLDQK(ac)R_	SIGLIAHFLDQK(1)R	SIGLIAHFLDQK(136.99)R	12	2	770.436	-0.67262	4818000	15941000	6619100	11018000	30015000	12372000	Succinyl-CoA synthetase
>jgi|Crypa2|217385|gw1.4.234.1	1	K	_IGNTGGMMDNIVASK(ac)LYR_	IGNTGGMMDNIVASK(1)LYR	IGNTGGMMDNIVASK(52.78)LYR	15	2	991.495	2.4183					1904100		succinate-CoA ligase (ADP-forming) activity，ATP citrate synthase activity，transferase activity, transferring acyl groups, acyl groups converted into alkyl on transfer
>jgi|Crypa2|217837|gw1.2.211.1	1	K	_STLK(ac)ALPTVR_	STLK(1)ALPTVR	STLK(68.36)ALPTVR	4	2	564.343	-0.11928		3426100	3211800		3220500	3290300	methyltransferase activity
>jgi|Crypa2|218068|gw1.2.235.1	1	K	_YPDGNWVAPTIITNVTK(ac)DMK_	YPDGNWVAPTIITNVTK(1)DMK	YPDGNWVAPTIITNVTK(56.06)DMK(-56.06)	17	2	1153.08	4.4912				62403000	26631000		methylmalonate-semialdehyde dehydrogenase (acylating) activity，oxidoreductase activity
>jgi|Crypa2|218068|gw1.2.235.1	1	K	_TVNFLLDHPAIK(ac)AISFVGGNK_	TVNFLLDHPAIK(1)AISFVGGNK	TVNFLLDHPAIK(94.2)AISFVGGNK(-94.2)	12	3	761.755	-0.35064				12152000	8335500		methylmalonate-semialdehyde dehydrogenase (acylating) activity，oxidoreductase activity
>jgi|Crypa2|218268|gw1.3.437.1	1	K	_SIHDSLM(ox)AVK(ac)R_	SIHDSLMAVK(1)R	SIHDSLMAVK(47.56)R	10	3	438.899	-0.51422	21816000	17413000	16469000	3629500	11115000	22616000	ATP binding
>jgi|Crypa2|218268|gw1.3.437.1	1	K	_ISDDECILVK(ac)GTK_	ISDDECILVK(1)GTK	ISDDECILVK(40.02)GTK(-40.02)	10	2	760.387	-0.0034254				4601200			protein binding，ATP binding
>jgi|Crypa2|218572|gw1.5.377.1	1	K	_EHVNEFK(ac)SIK_	EHVNEFK(1)SIK	EHVNEFK(110.66)SIK(-110.66)	7	2	636.833	0.91717	21540000	12318000	18986000	16905000	44394000	36864000	nucleotidyltransferase activity
>jgi|Crypa2|218572|gw1.5.377.1	1	K	_IYK(ac)DSLLPVPK_	IYK(1)DSLLPVPK	IYK(61.44)DSLLPVPK(-61.44)	3	2	657.887	-0.43617					1675000		nucleotidyltransferase activity
>jgi|Crypa2|218572|gw1.5.377.1	1	K	_SDLYGLK(ac)HGQLQMNSAR_	SDLYGLK(1)HGQLQMNSAR	SDLYGLK(79.31)HGQLQMNSAR	7	3	653.995	-0.0055028		3546900	3815500	32432000	34877000	45380000	nucleotidyltransferase activity,UTP--glucose-1-phosphate uridylyltransferase
>jgi|Crypa2|218572|gw1.5.377.1	1	K	_FGDAPLIK(ac)LGSDFK_	FGDAPLIK(1)LGSDFK	FGDAPLIK(48.11)LGSDFK(-48.11)	8	2	775.417	-0.70694	8112700		11298000	5424800	10944000	9020200	nucleotidyltransferase activity
>jgi|Crypa2|218572|gw1.5.377.1	1	K	_FLPVK(ac)TCSDLMLVK_	FLPVK(1)TCSDLMLVK	FLPVK(69.92)TCSDLMLVK(-69.92)	5	2	846.957	0.51284				13224000	8578900		nucleotidyltransferase activity
>jgi|Crypa2|219104|gw1.6.295.1	1	K	_VACIEK(ac)R_	VACIEK(1)R	VACIEK(80.23)R	6	2	459.247	0.30794	22560000	17432000		17347000	28067000	2535500	dihydrolipoamide dehydrogenase activity
>jgi|Crypa2|219104|gw1.6.295.1	1	K	_AGQEGLK(ac)VACIEK_	AGQEGLK(1)VACIEK	AGQEGLK(40.28)VACIEK(-40.28)	7	2	722.877	-1.0673				6155000	16757000		dihydrolipoyl dehydrogenase activity，oxidoreductase activity，FAD binding
>jgi|Crypa2|219166|gw1.2.332.1	1	K	_NLEQGPTGSPAEK(ac)AK_	NLEQGPTGSPAEK(1)AK	NLEQGPTGSPAEK(80.53)AK(-80.53)	13	2	784.899	0.31764	24187000		17462000	12924000	19170000	21376000	calcium ion binding
>jgi|Crypa2|219395|gw1.3.574.1	1	K	_LQQQQK(ac)K_	LQQQQK(1)K	LQQQQK(124.37)K(-124.37)	6	2	471.772	-0.45472				3739600	2609000		iron ion binding，oxidoreductase activity，stearoyl-CoA 9-desaturase activity
>jgi|Crypa2|219417|gw1.3.581.1	1	K	_AICVLK(ac)HPLTGTHDADSAQLIIPQSQVGR_	AICVLK(1)HPLTGTHDADSAQLIIPQSQVGR	AICVLK(149.73)HPLTGTHDADSAQLIIPQSQVGR	6	4	792.671	-0.64063		6279900	9490300	48635000	92876000	72973000	RAB GDP-dissociation inhibitor activity
>jgi|Crypa2|219417|gw1.3.581.1	1	K	_YGNVSGDQPWK(ac)K_	YGNVSGDQPWK(1)K	YGNVSGDQPWK(58.17)K(-58.17)	11	2	710.846	1.0755		3583100	4632700		5457100	5529000	RAB GDP-dissociation inhibitor activity
>jgi|Crypa2|219417|gw1.3.581.1	1	K	_EVYDK(ac)FGLEDGTR_	EVYDK(1)FGLEDGTR	EVYDK(65.81)FGLEDGTR	5	2	785.873	-0.19926		8361000	3597100	4171500	10994000	5380300	RAB GDP-dissociation inhibitor activity
>jgi|Crypa2|219633|gw1.3.614.1	1	K	_QALNSSADGK(ac)YK_	QALNSSADGK(1)YK	QALNSSADGK(73.47)YK(-73.47)	10	2	662.331	0.036419	5697300		4407600	4520600	7808900	6259900	dihydrolipoamide S-acetyltransferase activity, tRNA ligase activity
>jgi|Crypa2|219633|gw1.3.614.1	1	K	_YK(ac)LSVNDFLIK_	YK(1)LSVNDFLIK	YK(96.1)LSVNDFLIK(-96.1)	2	2	691.39	0.042194		22349000	13541000	11646000	27047000	12382000	dihydrolipoamide S-acetyltransferase activity, tRNA ligase activity
>jgi|Crypa2|219633|gw1.3.614.1	1	K	_ITEEDVK(ac)K_	ITEEDVK(1)K	ITEEDVK(49.44)K(-49.44)	7	2	502.269	0.6441	3893300	5726700			3975700	3879900	dihydrolipoamide S-acetyltransferase activity, tRNA ligase activity
>jgi|Crypa2|219633|gw1.3.614.1	1	K	_GK(ac)FETALDREPNASPAAK_	GK(1)FETALDREPNASPAAK	GK(59.28)FETALDREPNASPAAK(-59.28)	2	3	648.666	-0.37435				4172600	4582100		dihydrolipoamide S-acetyltransferase activity, tRNA ligase activity
>jgi|Crypa2|219670|gw1.8.327.1	1	K	_TFMTLTK(ac)K_	TFMTLTK(1)K	TFMTLTK(98.03)K(-98.03)	7	2	506.281	0.86101		884700	2702700	54117000	64283000	65858000	hydroxymethylglutaryl-CoA synthase activity
>jgi|Crypa2|219670|gw1.8.327.1	1	K	_VDDMFK(ac)R_	VDDMFK(1)R	VDDMFK(66.43)R	6	2	476.731	-0.39254	2571600	1702800	1804800	5268600	10146000	6173100	hydroxymethylglutaryl-CoA synthase activity
>jgi|Crypa2|219670|gw1.8.327.1	1	K	_AYCQK(ac)EK_	AYCQK(1)EK	AYCQK(100.39)EK(-100.39)	5	2	484.729	-0.16201	5905700		3890400	107360000	213510000	135670000	hydroxymethylglutaryl-CoA synthase activity
>jgi|Crypa2|219670|gw1.8.327.1	1	K	_VVEK(ac)TFMTLTK_	VVEK(1)TFMTLTK	VVEK(65.56)TFMTLTK(-65.56)	4	2	669.871	-0.38449				44641000	42913000		hydroxymethylglutaryl-CoA synthase activity
>jgi|Crypa2|219670|gw1.8.327.1	1	K	_LLYHDFLGDPEHK(ac)AFADVPPEVK_	LLYHDFLGDPEHK(1)AFADVPPEVK	LLYHDFLGDPEHK(38.24)AFADVPPEVK(-38.24)	13	4	670.592	2.0154				31390000			hydroxymethylglutaryl-CoA synthase activity
>jgi|Crypa2|219670|gw1.8.327.1	1	K	_YTIGLGQTK(ac)MSFCDDR_	YTIGLGQTK(1)MSFCDDR	YTIGLGQTK(84.87)MSFCDDR	9	2	967.443	-0.037944				6524800			hydroxymethylglutaryl-CoA synthase activity
>jgi|Crypa2|219670|gw1.8.327.1	1	K	_LEVGTETLLDK(ac)SK_	LEVGTETLLDK(1)SK	LEVGTETLLDK(194.86)SK(-194.86)	11	2	737.904	-0.1033	8580300	14545000	4265900	29788000	55330000	26634000	hydroxymethylglutaryl-CoA synthase activity
>jgi|Crypa2|220347|gw1.9.368.1	1	K	_TLYFSHGFSPVFK(ac)DR_	TLYFSHGFSPVFK(1)DR	TLYFSHGFSPVFK(67.61)DR	13	3	614.977	-0.14179	3216600	3343600	1666500	4069200	9818100	5705700	ketol-acid reductoisomerase activity
>jgi|Crypa2|220534|gw1.3.750.1	1	K	_LVTEAGGICTVK(ac)SLK_	LVTEAGGICTVK(1)SLK	LVTEAGGICTVK(53.4)SLK(-53.4)	12	2	809.448	0.9521	24024000	21960000	19967000	19395000	41181000	28806000	tRNA binding
>jgi|Crypa2|220534|gw1.3.750.1	1	K	_VVVVCNLK(ac)PVK_	VVVVCNLK(1)PVK	VVVVCNLK(84.17)PVK(-84.17)	8	2	648.889	0.23363	9451800	19325000	15184000	4482700	24914000	18238000	tRNA binding
>jgi|Crypa2|220810|gw1.9.403.1	1	K	_SLCTGEK(ac)GIGK_	SLCTGEK(1)GIGK	SLCTGEK(71.56)GIGK(-71.56)	7	2	596.306	1.2991	11820000	12906000	9376300		26455000	1464500	eptidyl-prolyl cis-trans isomerase activity
>jgi|Crypa2|221261|gw1.9.438.1	1	K	_(ac)AESAAK(ac)R_	AESAAK(1)R	AESAAK(88.94)R	6	2	408.714	-0.097266	15289000	24810000					unknown
>jgi|Crypa2|221370|gw1.1.1188.1	1	K	_QAVDNALETK(ac)AR_	QAVDNALETK(1)AR	QAVDNALETK(78.76)AR	10	2	679.357	3.0864	3622800		2307400				unknown
>jgi|Crypa2|221435|gw1.5.707.1	1	K	_CLIEK(ac)FPLK_	CLIEK(1)FPLK	CLIEK(56.92)FPLK(-56.92)	5	2	595.336	-0.44579	44437000	40543000	39280000	18863000	39389000	28416000	zinc ion binding
>jgi|Crypa2|221435|gw1.5.707.1	1	K	_NFATK(ac)LGAHHYIDTSKEDAVQALTK_	NFATK(1)LGAHHYIDTSKEDAVQALTK	NFATK(38.19)LGAHHYIDTSK(-38.19)EDAVQALTK(-80.29)	5	4	700.862	0.3659		5891100	17065000	5104000	11899000	6862100	zinc ion binding
>jgi|Crypa2|221705|gw1.5.739.1	1	K	_YKPQDATTNPSLILAASK(ac)K_	YKPQDATTNPSLILAASK(1)K	YK(-101.01)PQDATTNPSLILAASK(101.01)K(-102.37)	18	3	696.716	0.88372	13192000		9094200	7082600	56366000	18210000	transaldolase activity
>jgi|Crypa2|221705|gw1.5.739.1	1	K	_YKPQDATTNPSLILAASK(ac)K_	YKPQDATTNPSLILAASK(1)K	YK(-59)PQDATTNPSLILAASK(59)K(-59)	18	2	1044.57	0.0796	2448100	1239100	2508800				transaldolase activity
>jgi|Crypa2|221895|gw1.4.725.1	1	K	_LLIQNQDEMLK(ac)AGR_	LLIQNQDEMLK(1)AGR	LLIQNQDEMLK(107.14)AGR	11	2	835.948	-0.34885	6419900	8399800	6846000	5214600	11161000	8072200	transporter activity
>jgi|Crypa2|222187|gw1.4.755.1	1	K	_VLVNK(ac)AR_	VLVNK(1)AR	VLVNK(110.36)AR	5	2	421.266	-0.33457	37119000	40167000	44552000	12984000	33891000	18379000	threonine endopeptidase activity
>jgi|Crypa2|222257|gw1.6.509.1	1	K	_LNIVVEK(ac)PGQK_	LNIVVEK(1)PGQK	LNIVVEK(77.64)PGQK(-77.64)	7	2	633.874	0.24127	1995300	2152100	1190600		6643900	4682000	Mitochondrial glycoprotein
>jgi|Crypa2|222533|gw1.2.613.1	1	K	_ATSGPIVADK(ac)NCEK_	ATSGPIVADK(1)NCEK	ATSGPIVADK(50.16)NCEK(-50.16)	10	2	766.375	0.21906				2586500	1868300		threonine endopeptidase activity
>jgi|Crypa2|222668|gw1.7.617.1	1	K	_LDTICK(ac)MYR_	LDTICK(1)MYR	LDTICK(61.56)MYR	6	2	621.304	-0.69715	2204400	4685600	4886400		3053700	5472100	threonine endopeptidase activity
>jgi|Crypa2|222795|gw1.1.1488.1	1	K	_ELTSLIQK(ac)R_	ELTSLIQK(1)R	ELTSLIQK(115.7)R	8	2	565.332	-0.33756	11740000	11573000	9741400	6893900	9102500	10848000	structural constituent of ribosome
>jgi|Crypa2|222795|gw1.1.1488.1	1	K	_GCEVVVSGK(ac)LR_	GCEVVVSGK(1)LR	GCEVVVSGK(66.27)LR	9	2	623.335	0.28733		8497800	3596500	4451500	6714600	5794100	structural constituent of ribosome
>jgi|Crypa2|222795|gw1.1.1488.1	1	K	_(ac)AVPGTQISK(ac)R_	AVPGTQISK(1)R	AVPGTQISK(45.88)R	9	2	570.822	0.11565	11952000	12948000	11599000	8283200	16467000	10389000	structural constituent of ribosome
>jgi|Crypa2|222795|gw1.1.1488.1	1	K	_YK(ac)LLNGLAVR_	YK(1)LLNGLAVR	YK(105.4)LLNGLAVR	2	2	594.859	0.30856		2742200	4004900				structural constituent of ribosome
>jgi|Crypa2|222825|gw1.8.562.1	1	K	_ATSVGANNASASSLLK(ac)QDYK_	ATSVGANNASASSLLK(1)QDYK	ATSVGANNASASSLLK(100.21)QDYK(-100.21)	16	2	1034.02	-0.26766	2649500	2828200	3460200	3548800	2614400	3582200	threonine endopeptidase activity
>jgi|Crypa2|222930|gw1.4.828.1	1	K	_GIEAGK(ac)R_	GIEAGK(1)R	GIEAGK(100.07)R	6	2	386.719	0.079953		2712500	2356900		4648500	4729400	protein modification
>jgi|Crypa2|223300|gw1.1.1582.1	1	K	_HGGVDAMSSDDLK(ac)K_	HGGVDAMSSDDLK(1)K	HGGVDAMSSDDLK(54.9)K(-54.9)	13	3	501.237	-0.31862	3861500	8913300	7839400	4891000	12924000	5799600	structural constituent of ribosome
>jgi|Crypa2|223301|gw1.9.603.1	1	K	_INK(ac)MLSCAGADR_	INK(1)MLSCAGADR	INK(47.19)MLSCAGADR	3	2	689.334	0.80175	1646400	2216600	4073500				structural constituent of ribosome
>jgi|Crypa2|223327|gw1.2.705.1	1	K	_HLTGEFEK(ac)K_	HLTGEFEK(1)K	HLTGEFEK(81.34)K(-81.34)	8	2	565.796	0.061539	7178500	6811600	7127700	5961600	6696300	7770600	GTPase activity
>jgi|Crypa2|223526|gw1.4.901.1	1	K	_YLECSAK(ac)TNEGVR_	YLECSAK(1)TNEGVR	YLECSAK(89.96)TNEGVR	7	2	784.872	0.19711	7752100	6290100	7328400	27956000	26981000	19800000	GTP binding,Ras GTPase
>jgi|Crypa2|223537|gw1.2.724.1	1	K	_NFIGEK(ac)LVR_	NFIGEK(1)LVR	NFIGEK(63.28)LVR	6	2	559.322	-0.46354	12871000	27820000	10665000	10738000	18583000	17597000	structural constituent of ribosome
>jgi|Crypa2|223714|gw1.1.1644.1	1	K	_SLLGLSLVDSK(ac)K_	SLLGLSLVDSK(1)K	SLLGLSLVDSK(50.56)K(-50.56)	11	2	651.387	0.3022	2034000	5680400		1743300	2579600	2209000	structural constituent of ribosome
>jgi|Crypa2|223787|gw1.1.1652.1	1	K	_YSISPAK(ac)TAAR_	YSISPAK(1)TAAR	YSISPAK(74.46)TAAR	7	2	603.827	0.086422	17129000	14770000		5690800	10210000	8384800	unknown
>jgi|Crypa2|223945|gw1.1.1674.1	1	K	_LVSTQFDK(ac)K_	LVSTQFDK(1)K	LVSTQFDK(120.68)K(-120.68)	8	2	554.306	0.016555	174830000	231430000	175440000	82267000	203680000	136520000	unknown
>jgi|Crypa2|223945|gw1.1.1674.1	1	K	_GFLGYLK(ac)AYMK_	GFLGYLK(1)AYMK	GFLGYLK(81.87)AYMK(-81.87)	7	2	666.855	-0.20985		9180900	1966800	6373500	17314000	5058000	unknown
>jgi|Crypa2|223945|gw1.1.1674.1	1	K	_AFESGAQK(ac)FVK_	AFESGAQK(1)FVK	AFESGAQK(87.57)FVK(-87.57)	8	2	627.33	-1.1108	30042000	35760000	29126000	10731000	20351000	15453000	unknown
>jgi|Crypa2|223945|gw1.1.1674.1	1	K	_HGLSEM(ox)K(ac)V_	HGLSEMK(1)V	HGLSEMK(32.61)V	7	2	479.737	-0.62526		2654000	3737200	3004100		3281100	unknown
>jgi|Crypa2|223980|gw1.1.1683.1	1	K	_EVAAGDAIGAVESVK(ac)SAADINAPITCK_	EVAAGDAIGAVESVK(1)SAADINAPITCK	EVAAGDAIGAVESVK(68.23)SAADINAPITCK(-68.23)	15	3	900.457	0.46073		4622300	3916800	7684500	6389300	6776500	glycine catabolism
>jgi|Crypa2|224283|gw1.1.1748.1	1	K	_(ac)AAPQMVQCFGK(ac)K_	AAPQMVQCFGK(1)K	AAPQMVQCFGK(79.82)K(-79.82)	11	2	724.855	-0.29701	6426400	6682500	3161400	10726000	24650000	16876000	structural constituent of ribosome
>jgi|Crypa2|224283|gw1.1.1748.1	1	K	_K(ac)FGGPGAR_	K(1)FGGPGAR	K(126.67)FGGPGAR	1	2	416.227	0.84812	16915000	17711000	18135000	19764000	32059000	26835000	structural constituent of ribosome
>jgi|Crypa2|224283|gw1.1.1748.1	1	K	_NATAVAQCK(ac)AGK_	NATAVAQCK(1)AGK	NATAVAQCK(89.3)AGK(-89.3)	9	2	630.822	-0.29253	10471000	15612000			21860000	20426000	structural constituent of ribosome
>jgi|Crypa2|224283|gw1.1.1748.1	1	K	_NTLK(ac)TALTGFDR_	NTLK(1)TALTGFDR	NTLK(123.95)TALTGFDR	4	2	689.87	1.4108	11764000	11010000	8659000	9144700	26604000	9301700	structural constituent of ribosome
>jgi|Crypa2|224337|gw1.9.683.1	1	K	_K(ac)FEPHYR_	K(1)FEPHYR	K(47.85)FEPHYR	1	3	340.175	0.31929	7015100	6215700	9990500	8116200	11445000	8431200	structural constituent of ribosome
>jgi|Crypa2|224337|gw1.9.683.1	1	K	_TTGFALVYDSPEAMK(ac)K_	TTGFALVYDSPEAMK(1)K	TTGFALVYDSPEAMK(96.99)K(-96.99)	15	2	900.448	-0.42813		22377000	15978000				structural constituent of ribosome
>jgi|Crypa2|224339|gw1.4.982.1	2;3;4	K	_AGGK(ac)GK(ac)SSGGK(ac)SSGGK(ac)TSSGEGPK_	AGGK(1)GK(1)SSGGK(1)SSGGK(1)TSSGEGPK	AGGK(156.28)GK(156.28)SSGGK(156.28)SSGGK(156.28)TSSGEGPK(-156.28)	4	2	1131.05	-0.15522	261240000	257630000	200470000	541580000	640090000	650450000	DNA binding,Histone H2A
>jgi|Crypa2|224411|gw1.1.1766.1	1	K	_YNVK(ac)LADLEK_	YNVK(1)LADLEK	YNVK(74.76)LADLEK(-74.76)	4	2	617.838	-0.016507		15931000	8987000				structural constituent of ribosome
>jgi|Crypa2|225144|gw1.1.1879.1	1	K	_(ac)M(ox)DASK(ac)QPVK_	MDASK(1)QPVK	MDASK(61.16)QPVK(-61.16)	5	2	552.274	0.035383	19886000	33945000	27395000	5609200	15171000	8196000	structural constituent of ribosome
>jgi|Crypa2|226377|gw1.7.873.1	1	K	_ANK(ac)RPAVEIIR_	ANK(1)RPAVEIIR	ANK(95.4)RPAVEIIR	3	3	436.93	0.098425					4893500		unknown
>jgi|Crypa2|226490|gw1.1.2079.1	1	K	_TSAIVSK(ac)MISHEELAAALDQVTK_	TSAIVSK(1)MISHEELAAALDQVTK	TSAIVSK(123.43)MISHEELAAALDQVTK(-123.43)	7	3	828.772	0.094163		6377600	6127100	14135000	13783000	12046000	translation initiation factor activity
>jgi|Crypa2|226490|gw1.1.2079.1	1	K	_TSAIVSK(ac)MISHEELAAALDQVTK_	TSAIVSK(1)MISHEELAAALDQVTK	TSAIVSK(70.92)MISHEELAAALDQVTK(-70.92)	7	3	828.772	0.24272				30861000	12700000		translation initiation factor activity
>jgi|Crypa2|226763|gw1.4.1289.1	1	K	_LNLPLFPTTTIGSFPQTK(ac)EIR_	LNLPLFPTTTIGSFPQTK(1)EIR	LNLPLFPTTTIGSFPQTK(73.21)EIR	18	2	1208.17	0.32266		10226000	6865100	18535000	30984000	19417000	S-methyltransferase activity
>jgi|Crypa2|226763|gw1.4.1289.1	1	K	_YAVSVSK(ac)KPMK_	YAVSVSK(0.909)K(0.091)PMK	YAVSVSK(9.99)K(-9.99)PMK(-101.93)	7	2	640.358	0.10941	3270400	1775600	5016100	3706300	7882500	5602300	S-methyltransferase activity
>jgi|Crypa2|226763|gw1.4.1289.1	1	K	_IAQQEK(ac)K_	IAQQEK(1)K	IAQQEK(113.5)K(-113.5)	6	2	443.753	0.35813	9763100	12778000	23128000	2421300		18352000	S-methyltransferase activity
>jgi|Crypa2|226763|gw1.4.1289.1	1	K	_VEAATQK(ac)LGAER_	VEAATQK(1)LGAER	VEAATQK(70.41)LGAER	7	2	657.854	-0.14557	4505600	5169200	2254800	1181300	947370	4028200	S-methyltransferase activity
>jgi|Crypa2|226763|gw1.4.1289.1	1	K	_VIVATSSSLLHTPHTLASEK(ac)K_	VIVATSSSLLHTPHTLASEK(1)K	VIVATSSSLLHTPHTLASEK(159.7)K(-159.7)	20	3	754.422	0.86494	20606000	16901000	20471000	15374000	30899000	23469000	S-methyltransferase activity
>jgi|Crypa2|226763|gw1.4.1289.1	1	K	_ISQDELLAEAK(ac)R_	ISQDELLAEAK(1)R	ISQDELLAEAK(58.07)R	11	2	707.88	-1.0762		9813600	17179000				S-methyltransferase activity
>jgi|Crypa2|227126|gw1.3.1575.1	1	K	_K(ac)FNDVEVQR_	K(1)FNDVEVQR	K(96.89)FNDVEVQR	1	2	588.804	-0.66984	5765500	4008300	4596900	3064100	5757800	4603300	ATP binding
>jgi|Crypa2|227529|gw1.5.1306.1	1	K	_LLEQAIALK(ac)R_	LLEQAIALK(1)R	LLEQAIALK(51.93)R	9	2	598.872	-0.4132	3324900	6381100	3138700	2409600	2508900	2922700	unknown
>jgi|Crypa2|227872|gw1.5.1350.1	1	K	_LGELPSALDECNTAIK(ac)K_	LGELPSALDECNTAIK(1)K	LGELPSALDECNTAIK(82.01)K(-82.01)	16	2	950.988	0.15473		6048600	5873100	13982000	19596000	12819000	unknown
>jgi|Crypa2|227872|gw1.5.1350.1	1	K	_AAALIK(ac)LGELPSALDECNTAIKK_	AAALIK(1)LGELPSALDECNTAIKK	AAALIK(84.29)LGELPSALDECNTAIK(-84.29)K(-100.19)	6	3	823.452	0.040643	66960000	113120000	85195000	100160000	199450000	110710000	unknown
>jgi|Crypa2|227872|gw1.5.1350.1	1	K	_(ac)STADELK(ac)ALGNK_	STADELK(1)ALGNK	STADELK(42.43)ALGNK(-42.43)	7	2	665.846	-0.011715	7692600	10934000	6806900		4291400	4019400	unknown
>jgi|Crypa2|227872|gw1.5.1350.1	1	K	_TPETLNK(ac)LR_	TPETLNK(1)LR	TPETLNK(125.56)LR	7	2	557.317	-0.81389	18737000	18747000	14711000	7846800	22227000	12986000	unknown
>jgi|Crypa2|232941|gw1.4.2013.1	1	K	_EK(ac)FNCCHLATGDMLR_	EK(1)FNCCHLATGDMLR	EK(61.1)FNCCHLATGDMLR	2	3	631.952	-0.29828	4656900	4241900					nucleobase, nucleoside, nucleotide kinase activity
>jgi|Crypa2|232941|gw1.4.2013.1	1	K	_AGSSGSGLLSK(ac)LTGK_	AGSSGSGLLSK(1)LTGK	AGSSGSGLLSK(86.38)LTGK(-86.38)	11	2	702.888	0.26067	38948000	49385000	38614000	33105000	44990000	40046000	nucleobase, nucleoside, nucleotide kinase activity
>jgi|Crypa2|233204|gw1.1.3131.1	1	K	_GVVK(ac)QIVHDAGR_	GVVK(1)QIVHDAGR	GVVK(100.22)QIVHDAGR	4	2	660.873	-0.21233	7743600	7757300	8393900				structural constituent of ribosome
>jgi|Crypa2|233295|gw1.1.3153.1	1	K	_ESVSDK(ac)AAEETR_	ESVSDK(1)AAEETR	ESVSDK(101.6)AAEETR	6	2	682.32	-0.0068348		5430200	8256300	11451000	12434000	12709000	triose-phosphate isomerase activity
>jgi|Crypa2|233295|gw1.1.3153.1	1	K	_ILYGGSVSEK(ac)NCK_	ILYGGSVSEK(1)NCK	ILYGGSVSEK(43.03)NCK(-43.03)	10	2	748.874	2.4006	215030000	159220000	160290000	168400000	321070000	274390000	triose-phosphate isomerase activity
>jgi|Crypa2|233295|gw1.1.3153.1	1	K	_TILGESDEVVAAK(ac)TK_	TILGESDEVVAAK(1)TK	TILGESDEVVAAK(90.35)TK(-90.35)	13	2	801.933	1.2293	6796100	7846100	10147000	6113600	6780200	5786000	triose-phosphate isomerase activity
>jgi|Crypa2|233295|gw1.1.3153.1	1	K	_K(ac)FFVGGNWK_	K(1)FFVGGNWK	K(107.57)FFVGGNWK(-107.57)	1	2	562.798	-0.74048	15355000	21374000		18257000	28930000	25899000	triose-phosphate isomerase activity
>jgi|Crypa2|234597|gw1.4.2195.1	1	K	_WADNGYK(ac)K_	WADNGYK(1)K	WADNGYK(67.49)K(-67.49)	7	2	512.248	0.32059	13401000	14987000	17139000	14341000	20670000	24620000	structural constituent of ribosome
>jgi|Crypa2|234745|gw1.9.1320.1	1	K	_FDSAVAK(ac)SQAELSK_	FDSAVAK(1)SQAELSK	FDSAVAK(85.42)SQAELSK(-85.42)	7	2	761.891	-0.27224	6623100	9372000	7654300				unknown
>jgi|Crypa2|234745|gw1.9.1320.1	1	K	_SQAELSK(ac)AQANAEAYAK_	SQAELSK(1)AQANAEAYAK	SQAELSK(56.41)AQANAEAYAK(-56.41)	7	2	911.452	-0.33512	3949700	3297800	3991500				unknown
>jgi|Crypa2|234745|gw1.9.1320.1	1	K	_NFEADVHK(ac)ASAK_	NFEADVHK(1)ASAK	NFEADVHK(51.13)ASAK(-51.13)	8	2	679.839	-0.91987	12077000	10898000	14105000		6785200	3095300	unknown
>jgi|Crypa2|237227|gw1.9.1449.1	1	K	_YVSGK(ac)M(ox)PVTAK_	YVSGK(1)MPVTAK	YVSGK(57.02)MPVTAK(-57.02)	5	2	619.826	-0.49464	58523000	64540000	52817000	13928000		20168000	zinc ion binding
>jgi|Crypa2|237369|gw1.10.644.1	1	K	_LMTGK(ac)LSPTAGNVSR_	LMTGK(1)LSPTAGNVSR	LMTGK(107.07)LSPTAGNVSR	5	2	787.422	0.52918	10125000		9343200				nucleoside triphosphatase activity，ATPase activity
>jgi|Crypa2|237837|gw1.5.2294.1	1	K	_EYVNVFK(ac)QGGCPPHGGGGIGLDR_	EYVNVFK(1)QGGCPPHGGGGIGLDR	EYVNVFK(39.29)QGGCPPHGGGGIGLDR	7	3	819.397	-1.0864				10739000	4086800		aspartate-tRNA ligase activity， nucleic acid binding，ATP binding
>jgi|Crypa2|237861|gw1.2.2647.1	1	K	_GAVVATEMK(ac)NNSCK_	GAVVATEMK(1)NNSCK	GAVVATEMK(41.62)NNSCK(-41.62)	9	2	775.869	-1.1242		1950200	4052200	6734100		5557300	translation initiation factor activity
>jgi|Crypa2|238030|gw1.3.2946.1	1	K	_LIPTDFILAAK(ac)SHNPISDNLHQK_	LIPTDFILAAK(1)SHNPISDNLHQK	LIPTDFILAAK(68.88)SHNPISDNLHQK(-68.88)	11	3	872.138	-0.61184				7163200			glucose-6-phosphate isomerase activity
>jgi|Crypa2|238526|gw1.4.2663.1	1	K	_MGDEELVK(ac)ISK_	MGDEELVK(1)ISK	MGDEELVK(59.9)ISK(-59.9)	8	2	645.834	-3.0317		3321600	3676800	7370000	10776000	5597200	oxidoreductase activity
>jgi|Crypa2|238526|gw1.4.2663.1	1	K	_K(ac)FYHGYPTPALER_	K(1)FYHGYPTPALER	K(89.63)FYHGYPTPALER	1	2	810.912	1.0286	1475300	1540700					oxidoreductase activity
>jgi|Crypa2|238526|gw1.4.2663.1	1	K	_NIILNK(ac)TAGNWGPNATFR_	NIILNK(1)TAGNWGPNATFR	NIILNK(105.38)TAGNWGPNATFR	6	2	1015.03	-0.15066		775010	1292200				oxidoreductase activity
>jgi|Crypa2|238526|gw1.4.2663.1	1	K	_LIAK(ac)NIILNK_	LIAK(1)NIILNK	LIAK(127.4)NIILNK(-127.4)	4	2	591.384	0.17674	5581000	5779800	4048400	6652700	12184000	11382000	oxidoreductase activity
>jgi|Crypa2|238526|gw1.4.2663.1	1	K	_NIILNK(ac)TAGNWGPNATFR_	NIILNK(1)TAGNWGPNATFR	NIILNK(62.2)TAGNWGPNATFR	6	2	1015.03	0.44246		5426300	8092800	11843000	10529000	8170800	oxidoreductase activity
>jgi|Crypa2|238526|gw1.4.2663.1	1	K	_VWAVPTTK(ac)MASDWLGER_	VWAVPTTK(1)MASDWLGER	VWAVPTTK(66.96)MASDWLGER	8	2	994.999	-0.14395		5692300	5320900	5408600	10955000	7584200	oxidoreductase activity
>jgi|Crypa2|238526|gw1.4.2663.1	1	K	_VAAPNVK(ac)LIAK_	VAAPNVK(1)LIAK	VAAPNVK(81.02)LIAK(-81.02)	7	2	583.369	0.052909	8038000	8748100	7157500				oxidoreductase activity
>jgi|Crypa2|238720|gw1.4.2682.1	1	K	_ELTKEEAYIAELDAK(ac)TGASLK_	ELTKEEAYIAELDAK(1)TGASLK	ELTK(-54.04)EEAYIAELDAK(54.04)TGASLK(-68.37)	15	3	774.741	0.80268				5446400	2162500		unknown
>jgi|Crypa2|238720|gw1.4.2682.1	1	K	_FVAKPDQLIK(ac)R_	FVAKPDQLIK(1)R	FVAK(-39.88)PDQLIK(39.88)R	10	2	678.904	-0.00023313				15352000	7499700		unknown
>jgi|Crypa2|238720|gw1.4.2682.1	1	K	_AGPNWQEGLK(ac)NMK_	AGPNWQEGLK(1)NMK	AGPNWQEGLK(50.9)NMK(-50.9)	10	2	757.875	-0.78842	11859000	12280000	10073000	13550000	12410000	11516000	unknown
>jgi|Crypa2|238726|gw1.4.2683.1	1	K	_MASSK(ac)FGAK_	MASSK(1)FGAK	MASSK(89.25)FGAK(-89.25)	5	2	484.747	0.81865		10720000	8598000	2324300		2072500	glutathione-disulfide reductase activity
>jgi|Crypa2|238726|gw1.4.2683.1	1	K	_LFGGEQFK(ac)TAK_	LFGGEQFK(1)TAK	LFGGEQFK(69.45)TAK(-69.45)	8	2	634.338	-0.23186		10035000	3919400		2328500	2042600	glutathione-disulfide reductase activity
>jgi|Crypa2|239353|gw1.5.2462.1	1	K	_VKPGNTIHLVK(ac)SAASNPTPAPSSAALQPVPR_	VK(0.164)PGNTIHLVK(0.836)SAASNPTPAPSSAALQPVPR	VK(-7.09)PGNTIHLVK(7.09)SAASNPTPAPSSAALQPVPR	11	4	787.687	-0.86034		13134000	10787000				protein modification
>jgi|Crypa2|240041|gw1.4.2840.1	1	K	_TSCNHK(ac)VYR_	TSCNHK(1)VYR	TSCNHK(104.17)VYR	6	3	402.861	0.55265	10866000	11218000	18053000		10740000	7700000	structural constituent of ribosome
>jgi|Crypa2|240041|gw1.4.2840.1	1	K	_TSCNHK(ac)VYR_	TSCNHK(1)VYR	TSCNHK(84.61)VYR	6	2	603.788	-0.21015	4741900	4453900	3912400				structural constituent of ribosome
>jgi|Crypa2|240493|gw1.4.2892.1	1	K	_VIGSVSSDEK(ac)VK_	VIGSVSSDEK(1)VK	VIGSVSSDEK(54.7)VK(-54.7)	10	2	645.351	-0.051275	1305900	9387600		23021000	47859000	21717000	catalytic activity,Alcohol dehydrogenase
>jgi|Crypa2|240493|gw1.4.2892.1	1	K	_ESCNDALK(ac)R_	ESCNDALK(1)R	ESCNDALK(134.26)R	8	2	567.764	-0.11351				37112000	38227000		catalytic activity,Alcohol dehydrogenase
>jgi|Crypa2|243874|gw1.4.3275.1	1;2	K	_STGGK(ac)APR_	STGGK(1)APR	STGGK(106.36)APR	5	2	408.222	0.7877	171170000	283600000	333620000	2357900000	2485100000	2157000000	DNA binding,Histone H3
>jgi|Crypa2|243874|gw1.4.3275.1	2	K	_K(ac)STGGK(ac)APR_	K(1)STGGK(1)APR	K(132.88)STGGK(132.88)APR	1	2	493.275	-0.36831		155160000	191260000	1230200000	1308100000	1345700000	DNA binding
>jgi|Crypa2|243874|gw1.4.3275.1	2	K	_K(ac)QLASK(ac)AAR_	K(1)QLASK(1)AAR	K(170.47)QLASK(170.47)AAR	1	2	528.812	-0.1623	1809200000	1561500000	1390600000	2774000000	3815800000	3441100000	DNA binding
>jgi|Crypa2|243874|gw1.4.3275.1	1;2	K	_QLASK(ac)AAR_	QLASK(1)AAR	QLASK(181.55)AAR	5	2	443.759	1.3523	9251200000	8531500000	7897000000	9424800000	12790000000	11376000000	DNA binding
>jgi|Crypa2|243874|gw1.4.3275.1	1	K	_YQK(ac)STELLIR_	YQK(1)STELLIR	YQK(49.5)STELLIR	3	2	646.864	1.414	3409800000	2341600000	2794800000	1990700000	3422600000	3104700000	DNA binding
>jgi|Crypa2|243874|gw1.4.3275.1	1	K	_EIAQDFK(ac)SDLR_	EIAQDFK(1)SDLR	EIAQDFK(52.55)SDLR	7	2	682.346	-0.58158				3455000	2649100		DNA binding
>jgi|Crypa2|244532|e_gw1.1.2914.1	1	K	_IYGFYDECK(ac)R_	IYGFYDECK(1)R	IYGFYDECK(93.06)R	9	2	696.816	-0.049056		3113300	1480800				hydrolase activity
>jgi|Crypa2|244551|e_gw1.1.4328.1	1	K	_VDEAGDSSTSAAK(ac)K_	VDEAGDSSTSAAK(1)K	VDEAGDSSTSAAK(123.38)K(-123.38)	13	2	704.334	0.11876		8206500	8229600	4713500	12447000	11941000	DNA clamp loader activity，ATP binding，DNA binding， nucleoside triphosphatase activity
>jgi|Crypa2|245307|e_gw1.1.400.1	1	K	_NVLGDKVEK(ac)VVVSHK_	NVLGDKVEK(1)VVVSHK	NVLGDK(-33.5)VEK(33.5)VVVSHK(-106.52)	9	3	564.993	0.48498	4998500	2299200	7651300	12954000		13883000	ATP binding,Heat shock protein Hsp90
>jgi|Crypa2|245307|e_gw1.1.400.1	1	K	_VVVSHK(ac)LVGAPCAIR_	VVVSHK(1)LVGAPCAIR	VVVSHK(57.14)LVGAPCAIR	6	2	824.472	-1.694	48926000	57673000	36104000	72438000	122130000	100130000	ATP binding
>jgi|Crypa2|245307|e_gw1.1.400.1	1	K	_NLK(ac)LGIHEDSQNR_	NLK(1)LGIHEDSQNR	NLK(80.52)LGIHEDSQNR	3	2	783.405	-1.2474				4651600	4587000		ATP binding
>jgi|Crypa2|245560|e_gw1.1.1267.1	1	K	_FTCGNTGK(ac)LTR_	FTCGNTGK(1)LTR	FTCGNTGK(58.17)LTR	8	2	648.822	-0.17191		370850	1468700				lyase activity
>jgi|Crypa2|245675|e_gw1.1.2675.1	1	K	_VTDIETFK(ac)K_	VTDIETFK(1)K	VTDIETFK(90.11)K(-90.11)	8	2	561.806	0.43306	9986500	7984400	7485400	6832900	15467000	11851000	translation elongation factor activity，GTPase activity
>jgi|Crypa2|245976|e_gw1.1.4484.1	1	K	_NVMK(ac)TAAVQK_	NVMK(1)TAAVQK	NVMK(53.03)TAAVQK(-53.03)	4	2	566.313	0.4357				7300300	6129800		carbonate dehydratase activity， zinc ion binding
>jgi|Crypa2|246236|e_gw1.1.1732.1	1	K	_HNNSFLVK(ac)R_	HNNSFLVK(1)R	HNNSFLVK(61.65)R	8	2	578.815	-0.25546	9546200	16497000	12616000	2214500		3008200	structural constituent of ribosome
>jgi|Crypa2|246236|e_gw1.1.1732.1	1	K	_NVANHVAK(ac)GGYRPDLR_	NVANHVAK(1)GGYRPDLR	NVANHVAK(60.92)GGYRPDLR	8	3	603.655	0.636		4432100	5821700	2594100	3552500	3547900	structural constituent of ribosome
>jgi|Crypa2|246554|e_gw1.1.2600.1	1	K	_SSSAGK(ac)TPSR_	SSSAGK(1)TPSR	SSSAGK(62.47)TPSR	6	2	510.259	0.72081	5539400	4856800	5506600	6932900	7686800	7032900	unknown
>jgi|Crypa2|247252|e_gw1.1.4901.1	1	K	_DTEKAEK(ac)LK_	DTEKAEK(1)LK	DTEK(-64.42)AEK(64.42)LK(-188.28)	7	2	552.301	-0.46342		16624000	17217000	2340600	3921800	5980000	structural constituent of ribosome
>jgi|Crypa2|247527|e_gw1.1.1532.1	1	K	_LAAIK(ac)LVTPSK_	LAAIK(1)LVTPSK	LAAIK(54.68)LVTPSK(-54.68)	5	2	591.876	0.39947	8107900	8889900	10078000	21688000	44850000	31852000	nucleoside-diphosphate kinase activity， ATP binding
>jgi|Crypa2|247896|e_gw1.1.4516.1	1	K	_ADLEK(ac)TWGSASPPGLDR_	ADLEK(1)TWGSASPPGLDR	ADLEK(62.2)TWGSASPPGLDR	5	2	921.455	-0.051633	1461300		1735400				N-acetyltransferase activity
>jgi|Crypa2|248339|e_gw1.1.1516.1	1	K	_LM(ox)ASAAGAK(ac)LYR_	LMASAAGAK(1)LYR	LMASAAGAK(45.26)LYR	9	2	655.35	-1.3157	11401000	8384900	9108700	59525000	100610000	107250000	N-acetyltransferase activity
>jgi|Crypa2|248339|e_gw1.1.1516.1	1	K	_GLDQEEK(ac)LAFR_	GLDQEEK(1)LAFR	GLDQEEK(57.02)LAFR	7	2	674.349	2.0439	12889000	11055000	9050600	33793000	59613000	53989000	N-acetyltransferase activity
>jgi|Crypa2|249387|e_gw1.2.39.1	1	K	_AGVGNVGK(ac)LK_	AGVGNVGK(1)LK	AGVGNVGK(81.26)LK(-81.26)	8	2	492.795	0.49324		4593100	4127800	6451800	20763000	16788000	calcium ion binding， Rab GTPase activator activity
>jgi|Crypa2|249681|e_gw1.2.1870.1	1	K	_ECAEAWDK(ac)LITGK_	ECAEAWDK(1)LITGK	ECAEAWDK(106.13)LITGK(-106.13)	8	2	781.88	0.85716		5056800	3397100	11314000	25463000	17083000	inorganic diphosphatase activity，magnesium ion binding
>jgi|Crypa2|249681|e_gw1.2.1870.1	1	K	_LITGK(ac)TQPGAVSTTNVTVAHSPSR_	LITGK(1)TQPGAVSTTNVTVAHSPSR	LITGK(67.86)TQPGAVSTTNVTVAHSPSR	5	3	822.11	-0.69624	2740900	4567500	2262900	6438800	35313000	12174000	inorganic diphosphatase activity，magnesium ion binding
>jgi|Crypa2|249681|e_gw1.2.1870.1	1	K	_WTNAK(ac)LEISKEELLNPIKQDTK_	WTNAK(1)LEISKEELLNPIKQDTK	WTNAK(56.95)LEISK(-56.95)EELLNPIK(-98.05)QDTK(-136.64)	5	4	660.862	0.15694	3918700	69308000	24713000	7761300	3897100		inorganic diphosphatase activity，magnesium ion binding
>jgi|Crypa2|249681|e_gw1.2.1870.1	1	K	_IYK(ac)IPDGKPENQFAFTGECK_	IYK(1)IPDGKPENQFAFTGECK	IYK(44.38)IPDGK(-44.38)PENQFAFTGECK(-102.37)	3	3	795.391	1.6436	17273000	6728100	24039000		17966000	6047000	inorganic diphosphatase activity，magnesium ion binding
>jgi|Crypa2|249681|e_gw1.2.1870.1	1	K	_LEISKEELLNPIKQDTK(ac)K_	LEISKEELLNPIKQDTK(1)K	LEISK(-125.1)EELLNPIK(-50.1)QDTK(50.1)K(-171.35)	17	3	723.411	-0.046969	28219000	52937000	43028000	24592000	48564000	39644000	inorganic diphosphatase activity，magnesium ion binding
>jgi|Crypa2|249681|e_gw1.2.1870.1	1	K	_EELLNPIKQDTK(ac)K_	EELLNPIKQDTK(1)K	EELLNPIK(-59.28)QDTK(59.28)K(-178.15)	12	2	799.443	-0.1622	3778400	4285700	7238300				inorganic diphosphatase activity，magnesium ion binding
>jgi|Crypa2|249839|e_gw1.2.1281.1	1	K	_HLK(ac)NVFAK_	HLK(1)NVFAK	HLK(68.38)NVFAK(-68.38)	3	2	499.793	0.387		1969600	1615700		2879100	2321100	6-phosphofructokinase activity
>jgi|Crypa2|249839|e_gw1.2.1281.1	1	K	_LILINEK(ac)ASK_	LILINEK(1)ASK	LILINEK(61.44)ASK(-61.44)	7	2	585.858	0.045254	4803300	12234000	4329000				7-phosphofructokinase activity
>jgi|Crypa2|250085|e_gw1.2.3154.1	1	K	_AFGK(ac)FKPCEVR_	AFGK(1)FKPCEVR	AFGK(39.7)FK(-39.7)PCEVR	4	2	690.858	-0.86863	20565000	16404000	25454000	53526000	99616000	70594000	unknown
>jgi|Crypa2|250085|e_gw1.2.3154.1	1	K	_GIASTPEFAK(ac)AFGK_	GIASTPEFAK(1)AFGK	GIASTPEFAK(78.81)AFGK(-78.81)	10	2	733.388	0.12385				19666000	19441000		unknown
>jgi|Crypa2|250240|e_gw1.2.2956.1	1	K	_LPSLK(ac)TPTTATFPTDALR_	LPSLK(1)TPTTATFPTDALR	LPSLK(40.08)TPTTATFPTDALR	5	2	986.541	-0.46624	8751600	14938000	11669000	4427800		2315300	unknown
>jgi|Crypa2|250398|e_gw1.2.1682.1	1	K	_ICEQGK(ac)FTEK_	ICEQGK(1)FTEK	ICEQGK(90.69)FTEK(-90.69)	6	2	641.311	0.76235	5493500	6535300	6331400	5672400	15935000	7405600	protein kinase activity,ATP binding
>jgi|Crypa2|251058|e_gw1.2.414.1	1	K	_RAAATATK(ac)TK_	RAAATATK(1)TK	RAAATATK(131.12)TK(-131.12)	8	2	530.809	1.0259	153710000	125390000	151790000	147860000	248370000	161060000	unknown
>jgi|Crypa2|251058|e_gw1.2.414.1	1	K	_AAPGVNGTADAASK(ac)K_	AAPGVNGTADAASK(1)K	AAPGVNGTADAASK(87.65)K(-87.65)	14	2	700.362	-0.0088654	9970300	9814100	11145000	12864000	10721000	12068000	unknown
>jgi|Crypa2|251591|e_gw1.3.2478.1	1	K	_GHYNAVSSFVDDDK(ac)K_	GHYNAVSSFVDDDK(1)K	GHYNAVSSFVDDDK(130.98)K(-130.98)	14	2	862.4	-0.24869	3761300	3158200	2432400	2535500	3314600	3505400	Rho GDP-dissociation inhibitor activity
>jgi|Crypa2|251702|e_gw1.3.2711.1	1	K	_IIVFK(ac)EVEQALTLNSEHTK_	IIVFK(1)EVEQALTLNSEHTK	IIVFK(79.97)EVEQALTLNSEHTK(-79.97)	5	3	747.742	-1.6084				5043100	1262600		Phospholipase D
>jgi|Crypa2|251702|e_gw1.3.2711.1	1	K	_YHK(ac)FEEAIR_	YHK(1)FEEAIR	YHK(79.99)FEEAIR	3	3	412.212	-0.4681	4869500	1040600	6702200				Phospholipase D
>jgi|Crypa2|251716|e_gw1.3.540.1	1;2;3;4	K	_K(ac)GATAPAK(ac)K(ac)SVPGK(ac)K_	K(1)GATAPAK(1)K(1)SVPGK(1)K	K(31.42)GATAPAK(31.42)K(31.42)SVPGK(31.42)K(-31.42)	8	2	818.475	0.098106	29314000	29730000	30071000	45319000	56178000	47922000	unknown
>jgi|Crypa2|251720|e_gw1.3.2316.1	1	K	_EIQDAVTIPVMAK(ac)AR_	EIQDAVTIPVMAK(1)AR	EIQDAVTIPVMAK(46.41)AR	13	2	842.459	0.8723	17351000	19280000	15739000				Pyridoxine biosynthesis protein
>jgi|Crypa2|251895|e_gw1.3.626.1	1	K	_GYYGNLEK(ac)IDNNTFHILR_	GYYGNLEK(1)IDNNTFHILR	GYYGNLEK(41.35)IDNNTFHILR	8	2	1105.06	0.26536	10997000		11216000	92331000	230840000	143770000	unknown
>jgi|Crypa2|251932|e_gw1.3.1539.1	1	K	_(ac)GSVDK(ac)CPLHSNVAGGGTR_	GSVDK(1)CPLHSNVAGGGTR	GSVDK(78.02)CPLHSNVAGGGTR	5	2	948.455	0.25198	4710700	3630800	4034300	10783000	26058000	16504000	peroxidase activity,heme binding,electron transport
>jgi|Crypa2|251932|e_gw1.3.1539.1	1	K	_FDPAYEK(ac)ITR_	FDPAYEK(1)ITR	FDPAYEK(74.61)ITR	7	2	641.327	0.34917		6428000	6112200	3574900	5505800		peroxidase activity,heme binding,electron transport
>jgi|Crypa2|251932|e_gw1.3.1539.1	1	K	_EK(ac)FNSSASGGK_	EK(1)FNSSASGGK	EK(62.92)FNSSASGGK(-62.92)	2	2	577.278	-0.31978		8625600	7388900	5482500	7542800	6377400	peroxidase activity,heme binding,electron transport
>jgi|Crypa2|251954|e_gw1.3.649.1	1	K	_SK(ac)FDNLYGCR_	SK(1)FDNLYGCR	SK(76.14)FDNLYGCR	2	2	651.301	-0.77817		9082000	7365300	21383000	14448000	10786000	adenosylhomocysteinase activity
>jgi|Crypa2|252036|e_gw1.3.536.1	1	K	_GDLIDASDELLK(ac)GIR_	GDLIDASDELLK(1)GIR	GDLIDASDELLK(72.42)GIR	12	2	828.944	-0.48011	1799100	2058500	1758700	1604600	1403200		FAD binding, catalytic activity
>jgi|Crypa2|252036|e_gw1.3.536.1	1	K	_KK(ac)YDPQNVFK_	K(0.12)K(0.88)YDPQNVFK	K(-8.67)K(8.67)YDPQNVFK(-101.93)	2	2	654.851	1.2225	8278400	10291000	9103400				oxidoreductase activity， FAD binding
>jgi|Crypa2|252290|e_gw1.3.436.1	1	K	_(ac)TSTPGK(ac)FTVGDYLAER_	TSTPGK(1)FTVGDYLAER	TSTPGK(40.96)FTVGDYLAER	6	2	913.452	4.3359				3465900	2820500		Pyruvate decarboxylase/indolepyruvate decarboxylase
>jgi|Crypa2|252290|e_gw1.3.436.1	1	K	_CGADK(ac)ALIK_	CGADK(1)ALIK	CGADK(152.97)ALIK(-152.97)	5	2	509.274	-0.30651	30186000	29711000	30706000	62491000	88225000	77200000	Pyruvate decarboxylase/indolepyruvate decarboxylase
>jgi|Crypa2|252290|e_gw1.3.436.1	1	K	_ALIK(ac)LAEAMGCAVAVQPAAK_	ALIK(1)LAEAMGCAVAVQPAAK	ALIK(71.38)LAEAMGCAVAVQPAAK(-71.38)	4	3	685.376	-0.36476		12261000	5840100	23012000	47047000	21703000	Pyruvate decarboxylase/indolepyruvate decarboxylase
>jgi|Crypa2|252290|e_gw1.3.436.1	1	K	_LDYTYQYEMAK(ac)K_	LDYTYQYEMAK(1)K	LDYTYQYEMAK(167.44)K(-167.44)	11	2	797.877	-0.17675	25737000	124320000	76772000	28823000	68764000	43409000	Pyruvate decarboxylase/indolepyruvate decarboxylase
>jgi|Crypa2|252290|e_gw1.3.436.1	1	K	_ANEYK(ac)EGPCLIECSIHQDDCSK_	ANEYK(1)EGPCLIECSIHQDDCSK	ANEYK(136.56)EGPCLIECSIHQDDCSK(-136.56)	5	3	899.053	0.023544				55390000	58377000		Pyruvate decarboxylase/indolepyruvate decarboxylase
>jgi|Crypa2|252290|e_gw1.3.436.1	1	K	_HHFVVPGDYNLILLDK(ac)LQAHPDLK_	HHFVVPGDYNLILLDK(1)LQAHPDLK	HHFVVPGDYNLILLDK(73.67)LQAHPDLK(-73.67)	16	4	706.884	-0.083575				19595000	1867800		Pyruvate decarboxylase/indolepyruvate decarboxylase
>jgi|Crypa2|252290|e_gw1.3.436.1	1	K	_LQAHPDLK(ac)EVGCANELNCSLAAEGYAR_	LQAHPDLK(1)EVGCANELNCSLAAEGYAR	LQAHPDLK(40.43)EVGCANELNCSLAAEGYAR	8	3	1010.15	0.52251				8454000	4066200		Pyruvate decarboxylase/indolepyruvate decarboxylase
>jgi|Crypa2|252290|e_gw1.3.436.1	1	K	_PGPISAVTEPVHSDQGALK(ac)AAADCAAEYLSGK_	PGPISAVTEPVHSDQGALK(1)AAADCAAEYLSGK	PGPISAVTEPVHSDQGALK(154.26)AAADCAAEYLSGK(-154.26)	19	3	1084.87	0.34071				24777000			Pyruvate decarboxylase/indolepyruvate decarboxylase
>jgi|Crypa2|253175|e_gw1.3.3291.1	1	K	_ILPLGK(ac)LDANEEK_	ILPLGK(1)LDANEEK	ILPLGK(82.2)LDANEEK(-82.2)	6	2	741.414	0.14208	6798600	8697200	5891300	7556400	10871000	8003100	malate dehydrogenase activity,oxidoreductase activity
>jgi|Crypa2|253175|e_gw1.3.3291.1	1	K	_LDANEEK(ac)MLEACLADLKK_	LDANEEK(1)MLEACLADLKK	LDANEEK(65.72)MLEACLADLK(-65.72)K(-84.65)	7	3	711.69	-1.3071		7487400	3921000	4310800	12786000	6228300	malate dehydrogenase activity,oxidoreductase activity
>jgi|Crypa2|253175|e_gw1.3.3291.1	1	K	_MLEACLADLK(ac)K_	MLEACLADLK(1)K	MLEACLADLK(84.29)K(-84.29)	10	2	667.346	-0.71665	24867000	27859000	25494000	12527000	34309000	23061000	malate dehydrogenase activity,oxidoreductase activity
>jgi|Crypa2|253175|e_gw1.3.3291.1	1	K	_VELGPNGVEK(ac)ILPLGK_	VELGPNGVEK(1)ILPLGK	VELGPNGVEK(68.26)ILPLGK(-68.26)	10	2	852.998	-0.83183	11400000	18434000	11778000	11372000	18996000	13743000	malate dehydrogenase activity,oxidoreductase activity
>jgi|Crypa2|253316|e_gw1.3.2787.1	1	K	_NTVSCLK(ac)R_	NTVSCLK(1)R	NTVSCLK(106.6)R	7	2	510.269	0.15027		15187000	15469000	27035000	45829000	32770000	ATP binding
>jgi|Crypa2|253316|e_gw1.3.2787.1	1	K	_VQAAAEK(ac)TK_	VQAAAEK(1)TK	VQAAAEK(94.69)TK(-94.69)	7	2	494.277	-0.035709		10804000	4067400	4919500	19847000	6974600	ATP binding
>jgi|Crypa2|253316|e_gw1.3.2787.1	1	K	_TQEISNLK(ac)NTVSCLK_	TQEISNLK(1)NTVSCLK	TQEISNLK(126.88)NTVSCLK(-126.88)	8	2	888.962	-0.11207				41373000	6604900		ATP binding
>jgi|Crypa2|253316|e_gw1.3.2787.1	1	K	_NK(ac)LDDQYAEFATDEEKEK_	NK(1)LDDQYAEFATDEEKEK	NK(79.97)LDDQYAEFATDEEK(-79.97)EK(-79.97)	2	2	1108.01	-0.63474	1348600		1856800				ATP binding
>jgi|Crypa2|253716|e_gw1.3.329.1	1	K	_DAAAAK(ac)KPAQK_	DAAAAK(0.991)K(0.009)PAQK	DAAAAK(20.22)K(-20.22)PAQK(-152.54)	6	2	570.822	0.18741	14358000	19532000	15659000	21067000	34329000		ATP binding
>jgi|Crypa2|253937|e_gw1.3.1387.1	1	K	_(ac)MEFQLK(ac)EGLK_	MEFQLK(1)EGLK	MEFQLK(42.72)EGLK(-42.72)	6	2	653.839	-2.4982		4741500	6223500				ATP dependent helicase activity，ATP binding
>jgi|Crypa2|275342|estExt_Genewise1.C_32434	1	K	_ALASK(ac)YNCEK_	ALASK(1)YNCEK	ALASK(58.68)YNCEK(-58.68)	5	2	613.298	-0.59525	15215000	12960000	8450900	17084000	16654000	17889000	structural constituent of ribosome
>jgi|Crypa2|255620|e_gw1.4.805.1	1	K	_IPNLFAVSSIDSVK(ac)K_	IPNLFAVSSIDSVK(1)K	IPNLFAVSSIDSVK(55.19)K(-55.19)	14	2	830.469	0.51432	4815300	8187300	5345300				unknown
>jgi|Crypa2|256315|e_gw1.4.210.1	1	K	_NVLK(ac)LAQGEYISPER_	NVLK(1)LAQGEYISPER	NVLK(89.54)LAQGEYISPER	4	2	879.973	-0.37062	1523200	1841800	2397000	2419900	1897100	1195500	catalytic activity
>jgi|Crypa2|256490|e_gw1.4.563.1	1	K	_WCDEYFYNK(ac)HR_	WCDEYFYNK(1)HR	WCDEYFYNK(68.07)HR	9	3	553.905	0.11077		6670100	1168500	29413000	46582000	45538000	coproporphyrinogen oxidase activity
>jgi|Crypa2|256679|e_gw1.4.3287.1	3;4	K	_GGK(ac)GGK(ac)GLGK(ac)GGAK(ac)R_	GGK(1)GGK(1)GLGK(1)GGAK(1)R	GGK(68.94)GGK(68.94)GLGK(68.94)GGAK(68.94)R	3	2	748.421	2.9306	423260000	693440000	907430000	1561200000	1231200000	1488600000	DNA binding
>jgi|Crypa2|256828|e_gw1.4.1028.1	1	K	_M(ox)AFGGLK(ac)K_	MAFGGLK(1)K	MAFGGLK(85.06)K(-85.06)	7	2	455.247	-0.87382		22060000	18733000	8148900	11132000	6364000	electron carrier activity,iron ion binding,heme binding
>jgi|Crypa2|256847|e_gw1.4.530.1	1	K	_(ac)MEK(ac)LDCILESHVAK_	MEK(1)LDCILESHVAK	MEK(46.41)LDCILESHVAK(-46.41)	3	2	878.934	0.19959				6177700	1784000		beta-lactamase activity
>jgi|Crypa2|257821|e_gw1.4.833.1	1	K	_EYFFK(ac)AGLCHLANK_	EYFFK(1)AGLCHLANK	EYFFK(59.9)AGLCHLANK(-59.9)	5	3	580.624	0.24277		450840	1701900	2932800	3127400	6681000	unknown
>jgi|Crypa2|258135|e_gw1.5.1120.1	1	K	_RIESAQGTVTNPQPAVK(ac)TLLSSSPGTATPSYR_	RIESAQGTVTNPQPAVK(1)TLLSSSPGTATPSYR	RIESAQGTVTNPQPAVK(110.16)TLLSSSPGTATPSYR	17	3	1119.59	-0.061585				25245000	22539000		RNA-directed DNA polymerase activity，nucleic acid binding，zinc ion binding
>jgi|Crypa2|258266|e_gw1.5.2856.1	1	K	_VVLVAVPGAFTPTCSEK(ac)HVPTFIEQK_	VVLVAVPGAFTPTCSEK(1)HVPTFIEQK	VVLVAVPGAFTPTCSEK(58.37)HVPTFIEQK(-58.37)	17	4	724.887	-0.067262	32188000	59319000	60176000	76488000	208760000	104360000	oxidoreductase activity
>jgi|Crypa2|258266|e_gw1.5.2856.1	1	K	_AGLNACGLPQK(ac)YDASK_	AGLNACGLPQK(1)YDASK	AGLNACGLPQK(58.83)YDASK(-58.83)	11	2	867.928	0.76383	62579000	54385000	46860000	2491800	48301000	34949000	oxidoreductase activity
>jgi|Crypa2|258325|e_gw1.5.2396.1	1	K	_AHIK(ac)THK_	AHIK(1)THK	AHIK(155)THK(-155)	4	2	438.756	-0.1772				7415400			unknown
>jgi|Crypa2|258492|e_gw1.5.129.1	1	K	_TNEASEAAFK(ac)DEAK_	TNEASEAAFK(1)DEAK	TNEASEAAFK(90.37)DEAK(-90.37)	10	2	776.86	0.65794		1835600	2052200				nucleic acid binding， protein binding
>jgi|Crypa2|258510|e_gw1.5.962.1	1	K	_GLVGHVEEIAIAK(ac)EHQGK_	GLVGHVEEIAIAK(1)EHQGK	GLVGHVEEIAIAK(136.39)EHQGK(-136.39)	13	3	653.022	0.58521	9775400	19185000	25269000	19194000	20655000	19805000	N-acetyltransferase activity
>jgi|Crypa2|258510|e_gw1.5.962.1	1	K	_GLVGHVEEIAIAK(ac)EHQGK_	GLVGHVEEIAIAK(1)EHQGK	GLVGHVEEIAIAK(72.82)EHQGK(-72.82)	13	3	653.022	-1.2032				1884000	24303000		N-acetyltransferase activity
>jgi|Crypa2|258577|e_gw1.5.380.1	1	K	_VVNDDVLRPEVLNLECGADFVK(ac)TK_	VVNDDVLRPEVLNLECGADFVK(1)TK	VVNDDVLRPEVLNLECGADFVK(102.21)TK(-102.21)	22	3	924.813	0.13633				38353000	17764000		intramolecular transferase activity, phosphotransferases
>jgi|Crypa2|258754|e_gw1.5.376.1	1	K	_TNSVEAM(ox)NK(ac)LR_	TNSVEAMNK(1)LR	TNSVEAMNK(51.01)LR	9	2	660.832	-0.60067	39406000	41725000	35154000	52089000	95767000	87188000	pyruvate kinase activity,magnesium ion binding
>jgi|Crypa2|258754|e_gw1.5.376.1	1	K	_AAEK(ac)AQAGR_	AAEK(1)AQAGR	AAEK(118.71)AQAGR	4	2	472.251	0.24834		27138000	17527000	30752000	43635000	39122000	pyruvate kinase activity,magnesium ion binding
>jgi|Crypa2|258754|e_gw1.5.376.1	1	K	_TACDTENMYVDYK(ac)NITK_	TACDTENMYVDYK(1)NITK	TACDTENMYVDYK(48.55)NITK(-48.55)	13	2	1054.47	1.2354		9037100	7785600	12253000	22763000	18583000	pyruvate kinase activity,magnesium ion binding
>jgi|Crypa2|258754|e_gw1.5.376.1	1	K	_IK(ac)WGVSK_	IK(1)WGVSK	IK(110.12)WGVSK(-110.12)	2	2	430.255	-0.26971		15699000	12526000	22743000	47667000	36072000	pyruvate kinase activity,magnesium ion binding
>jgi|Crypa2|258754|e_gw1.5.376.1	1	K	_KGVNLPNTDVDLPALSEKDK(ac)KDLR_	KGVNLPNTDVDLPALSEK(0.03)DK(0.579)K(0.39)DLR	K(-115.03)GVNLPNTDVDLPALSEK(-12.85)DK(1.71)K(-1.71)DLR	20	4	677.621	-0.67735	2931600	20647000		32211000	28940000		pyruvate kinase activity,magnesium ion binding
>jgi|Crypa2|258754|e_gw1.5.376.1	1	K	_GVYPFHFPEDK(ac)PDFSK_	GVYPFHFPEDK(1)PDFSK	GVYPFHFPEDK(66.67)PDFSK(-66.67)	11	2	976.465	-0.67739	4057000	11478000	7698700	11953000	7752500	10072000	pyruvate kinase activity,magnesium ion binding
>jgi|Crypa2|258754|e_gw1.5.376.1	1	K	_GDLGIEIPAAEVFAAQK(ac)K_	GDLGIEIPAAEVFAAQK(1)K	GDLGIEIPAAEVFAAQK(34.27)K(-34.27)	17	2	950.015	-0.18789				17036000	7916400		pyruvate kinase activity,magnesium ion binding
>jgi|Crypa2|258754|e_gw1.5.376.1	1	K	_PVICATQMLESMIK(ac)NPRPTR_	PVICATQMLESMIK(1)NPRPTR	PVICATQMLESMIK(89.26)NPRPTR	14	3	795.413	0.088842				5721500	3725800		pyruvate kinase activity,magnesium ion binding
>jgi|Crypa2|258754|e_gw1.5.376.1	1	K	_IDWLAQLDTAYQPTK(ac)NLR_	IDWLAQLDTAYQPTK(1)NLR	IDWLAQLDTAYQPTK(88.55)NLR	15	2	1094.57	0.3118				2230400	2084100		pyruvate kinase activity,magnesium ion binding
>jgi|Crypa2|258923|e_gw1.5.928.1	1	K	_SVPHHSEK(ac)AQK_	SVPHHSEK(1)AQK	SVPHHSEK(72.65)AQK(-72.65)	8	2	645.333	0.087719	13437000	11801000	15978000	19455000	18469000	20403000	structural constituent of ribosome
>jgi|Crypa2|258923|e_gw1.5.928.1	1	K	_AQK(ac)WYPAEDDSQPR_	AQK(1)WYPAEDDSQPR	AQK(39.51)WYPAEDDSQPR	3	2	866.9	-2.0973	97629000	38745000	69194000	119260000	142570000	126750000	structural constituent of ribosome
>jgi|Crypa2|258923|e_gw1.5.928.1	1	K	_IDLAGVDTK(ac)K_	IDLAGVDTK(1)K	IDLAGVDTK(70.49)K(-70.49)	9	2	551.311	-0.017015	1556100	1741300			3023100	3662600	structural constituent of ribosome
>jgi|Crypa2|259299|e_gw1.5.2956.1	1	K	_RFVNVQLTGGK(ac)R_	RFVNVQLTGGK(1)R	RFVNVQLTGGK(91.96)R	11	3	472.941	0.22081	256830000	360070000	211380000	113060000	279860000	179270000	structural constituent of ribosome
>jgi|Crypa2|259698|e_gw1.5.1034.1	1	K	_TAACIK(ac)NLK_	TAACIK(1)NLK	TAACIK(127.68)NLK(-127.68)	6	2	530.795	-0.64149	33679000	40849000	29193000	54858000	107070000	80375000	unknown
>jgi|Crypa2|259698|e_gw1.5.1034.1	1	K	_SCVAVK(ac)TLPK_	SCVAVK(1)TLPK	SCVAVK(75.57)TLPK(-75.57)	6	2	572.823	-1.1583		36684000	34809000	49485000	86052000	76107000	unknown
>jgi|Crypa2|259726|e_gw1.5.596.1	1	K	_YLPEYHEAK(ac)GNR_	YLPEYHEAK(1)GNR	YLPEYHEAK(61.44)GNR	9	2	759.87	-0.32306	8438300	11154000	7958400	4966100	6713300	6040600	uroporphyrinogen decarboxylase activity
>jgi|Crypa2|259726|e_gw1.5.596.1	1	K	_GPHFPDPLK(ac)TPEDK_	GPHFPDPLK(1)TPEDK	GPHFPDPLK(72.32)TPEDK(-72.32)	9	2	810.407	0.43566	52190000	162830000	58878000	24563000	45119000	54984000	uroporphyrinogen decarboxylase activity
>jgi|Crypa2|260049|e_gw1.5.1294.1	1	K	_LAPQAPMLNTTSAIK(ac)K_	LAPQAPMLNTTSAIK(1)K	LAPQAPMLNTTSAIK(54.28)K(-54.28)	15	2	863.482	0.62822		3122700	4276700	2131500	2804700		transcription factor activity
>jgi|Crypa2|260476|e_gw1.5.2040.1	1	K	_QAEAQPAVALAEK(ac)R_	QAEAQPAVALAEK(1)R	QAEAQPAVALAEK(80.75)R	13	2	762.412	1.1522	1934600		1235300		1735700	2088600	nucleic acid binding,helicase activity
>jgi|Crypa2|260861|e_gw1.6.2246.1	1	K	_LYKDEVLK(ac)K_	LYKDEVLK(1)K	LYK(-60.6)DEVLK(60.6)K(-88.68)	8	2	589.345	0.85679		3113100	3410300	4778100	4748300	4483500	dihydrolipoamide S-succinyltransferase activity,acyltransferase activity
>jgi|Crypa2|261063|e_gw1.6.2345.1	1	K	_GWIDPVTVQK(ac)IHILGSGYQK_	GWIDPVTVQK(1)IHILGSGYQK	GWIDPVTVQK(36.68)IHILGSGYQK(-36.68)	10	3	761.083	-0.014646		5819800	3569800				transporter activity
>jgi|Crypa2|261508|e_gw1.6.94.1	1	K	_LFGPDETESNK(ac)LAK_	LFGPDETESNK(1)LAK	LFGPDETESNK(75.46)LAK(-75.46)	11	2	795.904	1.1883		1527900	1854900				lyase activity
>jgi|Crypa2|263282|e_gw1.7.1453.1	1	K	_VVATEHEASK(ac)AR_	VVATEHEASK(1)AR	VVATEHEASK(97.21)AR	10	2	670.352	0.22414	2878700	8916300	3250300		5034600	3326700	O-methyltransferase activity
>jgi|Crypa2|263316|e_gw1.7.1518.1	1	K	_VLTIINAK(ac)QR_	VLTIINAK(1)QR	VLTIINAK(73.07)QR	8	2	599.369	-0.30292	5144200	15309000	8534100	6910800	6662700	7348600	structural constituent of ribosome
>jgi|Crypa2|263743|e_gw1.7.1677.1	1	K	_QLDMVPLDK(ac)K_	QLDMVPLDK(1)K	QLDMVPLDK(50.45)K(-50.45)	9	2	614.834	0.91175	14954000	8219300	8776900				translation initiation factor activity，RNA binding
>jgi|Crypa2|263897|e_gw1.7.1876.1	1	K	_(ac)SASPPTHSTK(ac)RPLEETSSPSR_	SASPPTHSTK(1)RPLEETSSPSR	SASPPTHSTK(44.09)RPLEETSSPSR	10	3	779.387	0.40504	1772300	3542100	4313600	5780400	6348300	5319300	RNA binding
>jgi|Crypa2|264597|e_gw1.7.1779.1	1	K	_VGSAAQLK(ac)AMK_	VGSAAQLK(1)AMK	VGSAAQLK(104.79)AMK(-104.79)	8	2	573.321	0.89108	12260000	12438000	14123000	17687000	20305000	16901000	hydrogen-transporting ATPase activity, rotational mechanism
>jgi|Crypa2|264597|e_gw1.7.1779.1	1	K	_WNNTSDETK(ac)K_	WNNTSDETK(1)K	WNNTSDETK(92.44)K(-92.44)	9	2	632.794	-0.14609	6034400	7374000	8966300	8024000	8944700	7831700	hydrogen-transporting ATPase activity, rotational mechanism
>jgi|Crypa2|264597|e_gw1.7.1779.1	1	K	_WNNTSDETK(ac)K_	WNNTSDETK(1)K	WNNTSDETK(104.79)K(-104.79)	9	2	632.794	0.20347					14919000		hydrogen-transporting ATPase activity, rotational mechanism
>jgi|Crypa2|265250|e_gw1.8.1961.1	1	K	_VASAASK(ac)TVVDLTK_	VASAASK(1)TVVDLTK	VASAASK(162.41)TVVDLTK(-162.41)	7	2	716.406	0.10689	15852000	19018000	14844000	18697000	25901000	19807000	unknown
>jgi|Crypa2|265326|e_gw1.8.1676.1	1	K	_RQETGDK(ac)APK_	RQETGDK(1)APK	RQETGDK(118.28)APK(-118.28)	7	2	586.307	-0.90352	11227000	3818900	20003000	7167500	34431000	13321000	transcription factor activity, protein dimerization activity
>jgi|Crypa2|265329|e_gw1.8.2107.1	1	K	_CPALK(ac)TIVDEPK_	CPALK(1)TIVDEPK	CPALK(73.47)TIVDEPK(-73.47)	5	2	706.876	-0.93249	5261500	7854800	8742800	7113600	7205100	7292500	unknown
>jgi|Crypa2|265329|e_gw1.8.2107.1	1	K	_NDATSSADAQK(ac)CPALK_	NDATSSADAQK(1)CPALK	NDATSSADAQK(43.79)CPALK(-43.79)	11	2	859.904	-0.3343		45666000	31508000				unknown
>jgi|Crypa2|265736|e_gw1.8.2054.1	1	K	_TNDILFPGPLLADSLK(ac)YR_	TNDILFPGPLLADSLK(1)YR	TNDILFPGPLLADSLK(96.49)YR	16	2	1038.06	0.32047	109580000	292230000	89609000	41183000	67930000	29033000	N-acetyltransferase activity
>jgi|Crypa2|265736|e_gw1.8.2054.1	1	K	_HAYAPLK(ac)TNDILFPGPLLADSLK_	HAYAPLK(1)TNDILFPGPLLADSLK	HAYAPLK(61.22)TNDILFPGPLLADSLK(-61.22)	7	3	846.132	-0.49598	5988300	9094900	8375200	7368100	7277500	6062700	N-acetyltransferase activity
>jgi|Crypa2|266534|e_gw1.8.1604.1	1	K	_ALEELNYTIIK(ac)GHPCR_	ALEELNYTIIK(1)GHPCR	ALEELNYTIIK(63.04)GHPCR	11	2	978.504	-0.88889	2382000	1976700		2201200	17555000	7700300	RNA binding
>jgi|Crypa2|267182|e_gw1.9.431.1	1	K	_(ac)SAEK(ac)RPASGEPEGQLVVK_	SAEK(1)RPASGEPEGQLVVK	SAEK(125.12)RPASGEPEGQLVVK(-125.12)	4	2	983.516	-0.093916	71860000	81267000	48613000	19765000	46484000	33608000	unknown
>jgi|Crypa2|267182|e_gw1.9.431.1	1	K	_QNLGEK(ac)ALAR_	QNLGEK(1)ALAR	QNLGEK(79.69)ALAR	6	2	571.32	0.36034		6972900	5954200	2423500	4511300		unknown
>jgi|Crypa2|267556|e_gw1.9.137.1	1	K	_FGASGAYK(ac)DVYK_	FGASGAYK(1)DVYK	FGASGAYK(104.24)DVYK(-104.24)	8	2	674.333	0.0040223	10734000	11146000	10790000	11543000	18387000	14387000	transketolase activity
>jgi|Crypa2|267584|e_gw1.9.1335.1	1	K	_LQLALK(ac)R_	LQLALK(1)R	LQLALK(134.44)R	6	2	442.29	0.32086	9708000	13250000	8269200		6392500	5512700	structural constituent of ribosome
>jgi|Crypa2|267584|e_gw1.9.1335.1	1	K	_LECSQCK(ac)TK_	LECSQCK(1)TK	LECSQCK(94.69)TK(-94.69)	7	2	598.276	-0.92654	9962700	2297600	8864200		5905300	5711100	structural constituent of ribosome
>jgi|Crypa2|268076|e_gw1.9.243.1	1	K	_YVQEQFAK(ac)LGSK_	YVQEQFAK(1)LGSK	YVQEQFAK(75.09)LGSK(-75.09)	8	2	720.38	-1.3977		4998800	5424500		9262500	4422800	metallopeptidase activity,protein dimerization activity
>jgi|Crypa2|268336|e_gw1.9.1882.1	1	K	_AVQCSISHK(ac)LLPK_	AVQCSISHK(1)LLPK	AVQCSISHK(124.42)LLPK(-124.42)	9	2	761.924	-0.21564	30878000	12688000	11184000	16285000	48364000	43699000	ubiquinol-cytochrome-c reductase activity
>jgi|Crypa2|269213|e_gw1.10.537.1	1	K	_YGTVEK(ac)CQIMRDPHTK_	YGTVEK(1)CQIMRDPHTK	YGTVEK(65.37)CQIMRDPHTK(-65.37)	6	3	668.993	0.10065		2477600	9002600				nucleic acid binding
>jgi|Crypa2|269426|e_gw1.10.791.1	1	K	_(ac)SASTHAAK(ac)R_	SASTHAAK(1)R	SASTHAAK(64.3)R	8	2	506.762	-4.2605	29463000	42252000	45614000				unknown
>jgi|Crypa2|269891|e_gw1.11.484.1	1	K	_TVGPIK(ac)APTNIR_	TVGPIK(1)APTNIR	TVGPIK(42.21)APTNIR	6	2	654.885	0.25387	7024800	6953900	3353300	1042700	2080800		zinc ion binding, nucleic acid binding
>jgi|Crypa2|270176|e_gw1.11.483.1	1	K	_LGGEGGAGGSSEK(ac)R_	LGGEGGAGGSSEK(1)R	LGGEGGAGGSSEK(101.61)R	13	2	652.315	-0.48542				10825000	9296700		unknown
>jgi|Crypa2|270692|estExt_Genewise1.C_10725	1	K	_TVPVQALVK(ac)CK_	TVPVQALVK(1)CK	TVPVQALVK(57.84)CK(-57.84)	9	2	642.871	1.2297	3721900	3164300		3012700	5686700	4757800	microtubule binding
>jgi|Crypa2|271207|estExt_Genewise1.C_11646	1	K	_GVLK(ac)LALMHDGLAR_	GVLK(1)LALMHDGLAR	GVLK(99.48)LALMHDGLAR	4	2	768.44	0.63718				4950100	4050400		structural constituent of ribosome
>jgi|Crypa2|271207|estExt_Genewise1.C_11646	1	K	_LVIALCNEHK(ac)IPLIK_	LVIALCNEHK(1)IPLIK	LVIALCNEHK(104.17)IPLIK(-104.17)	10	2	902.032	-0.3889	15808000	35778000	25043000	55373000	68786000	53945000	structural constituent of ribosome
>jgi|Crypa2|271207|estExt_Genewise1.C_11646	1	K	_IPLIK(ac)VPDGK_	IPLIK(1)VPDGK	IPLIK(77.06)VPDGK(-77.06)	5	2	561.35	-0.42548	12063000	17848000	9216900		9414700	8868400	structural constituent of ribosome
>jgi|Crypa2|271207|estExt_Genewise1.C_11646	1	K	_QAHM(ox)CVLNESCEEEAYK(ac)K_	QAHMCVLNESCEEEAYK(1)K	QAHMCVLNESCEEEAYK(46.62)K(-46.62)	17	3	761.994	0.6394	16555000	16193000	22847000	15425000	27762000	13579000	structural constituent of ribosome
>jgi|Crypa2|271299|estExt_Genewise1.C_11801	1	K	_YALHGTM(ox)K(ac)ALK_	YALHGTMK(1)ALK	YALHGTMK(69.67)ALK(-69.67)	8	2	645.847	-1.1882	107240000	54856000	94220000	6592800	54124000	12448000	structural constituent of ribosome
>jgi|Crypa2|271318|estExt_Genewise1.C_11851	2;3;4	K	_GK(ac)GGK(ac)GLGK(ac)GGAK(ac)R_	GK(1)GGK(1)GLGK(1)GGAK(1)R	GK(46.96)GGK(46.96)GLGK(46.96)GGAK(46.96)R	2	2	719.91	1.1647	23644000000	21732000000	21575000000	15368000000	18794000000	18764000000	DNA binding
>jgi|Crypa2|271318|estExt_Genewise1.C_11851	1;2;3;4	K	_GLGK(ac)GGAK(ac)R_	GLGK(1)GGAK(1)R	GLGK(141.48)GGAK(141.48)R	4	2	464.272	-0.44891	51011000000	46935000000	44411000000	42214000000	49451000000	49674000000	DNA binding
>jgi|Crypa2|271318|estExt_Genewise1.C_11851	1	K	_DAVTYTEHAK(ac)R_	DAVTYTEHAK(1)R	DAVTYTEHAK(73.44)R	10	2	666.831	0.69764	15134000	24496000	12376000	7868600	10678000	9567200	DNA binding
>jgi|Crypa2|271318|estExt_Genewise1.C_11851	1	K	_SVLK(ac)SFLEGVIR_	SVLK(1)SFLEGVIR	SVLK(71.24)SFLEGVIR	4	2	695.409	-0.011257				7114200	2714700		DNA binding
>jgi|Crypa2|272369|estExt_Genewise1.C_13660	1	K	_NPFGGGNAMVPHMSGTSLDAQK(ac)R_	NPFGGGNAMVPHMSGTSLDAQK(1)R	NPFGGGNAMVPHMSGTSLDAQK(40.37)R	22	3	805.383	-0.55018	4583800	7538600	7833900		8614100	4056200	oxidoreductase activity, acting on the CH-OH group of donors, NAD or NADP as acceptor, cofactor binding
>jgi|Crypa2|272654|estExt_Genewise1.C_14216	1	K	_EITALAPSSMK(ac)VK_	EITALAPSSMK(1)VK	EITALAPSSMK(88.09)VK(-88.09)	11	2	708.892	-0.19741	5726300	18243000	6113500	8828800	16988000	18743000	protein binding,ATP binding
CON__P60712	1	K	_DSYVGDEAQSK(ac)R_	DSYVGDEAQSK(1)R	DSYVGDEAQSK(95.66)R	11	2	698.821	-0.17081	10698000	13014000	10715000	10722000	20988000	32787000	protein binding,ATP binding
>jgi|Crypa2|273593|estExt_Genewise1.C_21716	1	K	_INEAFQDMK(ac)AGDCVR_	INEAFQDMK(1)AGDCVR	INEAFQDMK(95.35)AGDCVR	9	2	898.409	0.43432	3173800	3476500	3650900		8368400	7034600	oxidoreductase activity,zinc ion binding
>jgi|Crypa2|273821|estExt_Genewise1.C_22162	1	K	_(ac)ADTEYNAEEAAELK(ac)K_	ADTEYNAEEAAELK(1)K	ADTEYNAEEAAELK(90.44)K(-90.44)	14	2	883.41	-0.59615		10836000	5725800				structural constituent of ribosome
>jgi|Crypa2|275116|estExt_Genewise1.C_32038	1	K	_LIEESK(ac)R_	LIEESK(1)R	LIEESK(114.78)R	6	2	458.759	0.61066		13596000	9118100				ribose-5-phosphate isomerase activity
>jgi|Crypa2|275430|estExt_Genewise1.C_32591	1	K	_VLAVGPGGLDK(ac)EGK_	VLAVGPGGLDK(1)EGK	VLAVGPGGLDK(60.55)EGK(-60.55)	11	2	691.388	-5.0845	12201000	16604000	10755000	10528000	26715000	23455000	ATP binding
>jgi|Crypa2|275729|estExt_Genewise1.C_33087	1	K	_SGTITTDK(ac)AAHNLK_	SGTITTDK(1)AAHNLK	SGTITTDK(78.49)AAHNLK(-78.49)	8	2	749.897	-0.16885		4797000	1578000	4071800	14034000	15879000	GTPase activity
>jgi|Crypa2|275729|estExt_Genewise1.C_33087	1	K	_VFSGTVK(ac)SGVK_	VFSGTVK(1)SGVK	VFSGTVK(68.44)SGVK(-68.44)	7	2	575.827	0.14804	8473500	6790800	7562900	6957300	15333000	11340000	GTPase activity
>jgi|Crypa2|275729|estExt_Genewise1.C_33087	1	K	_LELK(ac)LAPEDR_	LELK(1)LAPEDR	LELK(84.2)LAPEDR	4	2	613.343	0.3153		3846700	3261300	2226000	3576200	1709000	GTPase activity
>jgi|Crypa2|275729|estExt_Genewise1.C_33087	1	K	_EDLHEK(ac)AIQR_	EDLHEK(1)AIQR	EDLHEK(110.66)AIQR	6	2	640.833	0.090114	17844000	14481000	12743000	10728000	10799000	8517700	GTPase activity
>jgi|Crypa2|275729|estExt_Genewise1.C_33087	1	K	_KDEVATLLGK(ac)LELK_	KDEVATLLGK(1)LELK	K(-57.19)DEVATLLGK(57.19)LELK(-60.92)	10	2	799.972	2.1081				1446900	1414800		GTPase activity
>jgi|Crypa2|275729|estExt_Genewise1.C_33087	1	K	_STLTDSLLAK(ac)AGIISTGK_	STLTDSLLAK(1)AGIISTGK	STLTDSLLAK(46.62)AGIISTGK(-46.62)	10	2	909.515	-0.29423				1192500	1506700		GTPase activity
>jgi|Crypa2|276697|estExt_Genewise1.C_41488	1	K	_AKGEK(ac)ILAELEKDN_	AK(0.002)GEK(0.998)ILAELEKDN	AK(-27.09)GEK(27.09)ILAELEK(-77.95)DN	5	2	800.433	0.53719		2785100	2927900	3564900	7433200	4381900	hydrogen-transporting ATPase activity, rotational mechanism
>jgi|Crypa2|276718|estExt_Genewise1.C_41530	1	K	_NK(ac)LTFIAWSPDDAGIK_	NK(1)LTFIAWSPDDAGIK	NK(96.99)LTFIAWSPDDAGIK(-96.99)	2	2	909.475	0.41374	37097000	92744000	44191000	17184000	41826000	22574000	actin binding
>jgi|Crypa2|276718|estExt_Genewise1.C_41530	1	K	_LTFIAWSPDDAGIK(ac)AK_	LTFIAWSPDDAGIK(1)AK	LTFIAWSPDDAGIK(109.07)AK(-109.07)	14	2	887.972	-0.95615	27023000	87106000	50514000	14500000	40640000	18886000	actin binding
>jgi|Crypa2|276718|estExt_Genewise1.C_41530	1	K	_TVSK(ac)TGAESK_	TVSK(1)TGAESK	TVSK(77.06)TGAESK(-77.06)	4	2	525.277	-0.81742		71467000	70559000	53836000	78684000	80697000	actin binding
>jgi|Crypa2|276937|estExt_Genewise1.C_41910	1	K	_ATDILPSLAK(ac)K_	ATDILPSLAK(1)K	ATDILPSLAK(77.12)K(-77.12)	10	2	599.856	-0.30463	7538300	16412000	11428000	1988800	2962100	1949300	unknown
>jgi|Crypa2|277249|estExt_Genewise1.C_42463	1	K	_VQK(ac)TLHSSR_	VQK(1)TLHSSR	VQK(107.83)TLHSSR	3	2	549.307	-0.30278				7822700	5908400		structural constituent of ribosome
>jgi|Crypa2|277249|estExt_Genewise1.C_42463	1	K	_TSGQSVPLGIHPSNVVITK(ac)LK_	TSGQSVPLGIHPSNVVITK(1)LK	TSGQSVPLGIHPSNVVITK(65.25)LK(-65.25)	19	3	739.758	-0.072656		6965800	13192000				structural constituent of ribosome
>jgi|Crypa2|277770|estExt_Genewise1.C_50506	1	K	_SIEAVGSPSGNVK(ac)YSK_	SIEAVGSPSGNVK(1)YSK	SIEAVGSPSGNVK(146.78)YSK(-146.78)	13	2	832.928	0.089991	75824000	113160000	96093000	36030000	101920000	61004000	peptidyl-prolyl cis-trans isomerase activity
>jgi|Crypa2|277770|estExt_Genewise1.C_50506	1	K	_SIYGEK(ac)FADENFQEK_	SIYGEK(1)FADENFQEK	SIYGEK(172.43)FADENFQEK(-172.43)	6	2	923.928	-0.63876	93901000	156600000	103660000	35388000	66211000	42645000	peptidyl-prolyl cis-trans isomerase activity
>jgi|Crypa2|277770|estExt_Genewise1.C_50506	1	K	_ALCTGEK(ac)GFGYK_	ALCTGEK(1)GFGYK	ALCTGEK(46.88)GFGYK(-46.88)	7	2	686.832	-3.2209	1295300000	1106500000	1126900000	1011600000	1794100000	1385000000	peptidyl-prolyl cis-trans isomerase activity
>jgi|Crypa2|278838|estExt_Genewise1.C_52459	1	K	_IQAEEAEYK(ac)LGK_	IQAEEAEYK(1)LGK	IQAEEAEYK(57.8)LGK(-57.8)	9	2	710.87	-0.69633	3162500	3502700	2925800	1852600	5260900	1943900	structural constituent of ribosome
>jgi|Crypa2|278859|estExt_Genewise1.C_52494	1	K	_FVK(ac)LIGPESVIGR_	FVK(1)LIGPESVIGR	FVK(59.9)LIGPESVIGR	3	2	728.93	0.23914	10569000	15530000	11922000	9300300	16541000	6433600	metal ion binding
>jgi|Crypa2|278859|estExt_Genewise1.C_52494	1	K	_GSVQDK(ac)FVK_	GSVQDK(1)FVK	GSVQDK(61.56)FVK(-61.56)	6	2	525.285	-0.42081	18597000	23491000	18239000				metal ion binding
>jgi|Crypa2|279131|estExt_Genewise1.C_60195	1	K	_IYEACK(ac)K_	IYEACK(1)K	IYEACK(89.12)K(-89.12)	6	2	477.242	0.064121	43064000	42325000	45750000	48175000	75496000	74162000	phosphoglycerate mutase activity,manganese ion binding
>jgi|Crypa2|279131|estExt_Genewise1.C_60195	1	K	_IDQSIK(ac)K_	IDQSIK(1)K	IDQSIK(108.7)K(-108.7)	6	2	437.256	-0.88984		20009000	8759900	10329000		2887700	phosphoglycerate mutase activity,manganese ion binding
>jgi|Crypa2|279131|estExt_Genewise1.C_60195	1	K	_SVATYDKAPEMSAAGVADQVAK(ac)R_	SVATYDKAPEMSAAGVADQVAK(1)R	SVATYDK(-83.76)APEMSAAGVADQVAK(83.76)R	22	3	803.069	-0.39105		9560500	7101400	2769800	11004000	6956500	phosphoglycerate mutase activity,manganese ion binding
>jgi|Crypa2|279131|estExt_Genewise1.C_60195	1	K	_GENDEFLK(ac)PIIVNGDEAR_	GENDEFLK(1)PIIVNGDEAR	GENDEFLK(78.66)PIIVNGDEAR	8	2	1029.51	0.205		15582000	12335000	8100000	4384100	2901900	phosphoglycerate mutase activity,manganese ion binding
>jgi|Crypa2|279131|estExt_Genewise1.C_60195	1	K	_KGEFASNEVIK(ac)K_	KGEFASNEVIK(1)K	K(-103.13)GEFASNEVIK(103.13)K(-112.02)	11	2	696.38	-0.57862		8895400	7877700	10029000	8755400	7263700	phosphoglycerate mutase activity,manganese ion binding
>jgi|Crypa2|279131|estExt_Genewise1.C_60195	1	K	_YEK(ac)GENDEFLKPIIVNGDEAR_	YEK(1)GENDEFLKPIIVNGDEAR	YEK(36.44)GENDEFLK(-36.44)PIIVNGDEAR	3	3	826.743	-3.7391				3307900	3826700		phosphoglycerate mutase activity，manganese ion binding
>jgi|Crypa2|280626|estExt_Genewise1.C_71006	1	K	_CLSAIK(ac)EER_	CLSAIK(1)EER	CLSAIK(114.4)EER	6	2	574.292	-0.5913				28061000	25193000		phosphogluconate dehydrogenase (decarboxylating) activity，NADPH binding
>jgi|Crypa2|280826|estExt_Genewise1.C_71378	1	K	_VLEQLSGQTPVYSK(ac)AR_	VLEQLSGQTPVYSK(1)AR	VLEQLSGQTPVYSK(109.35)AR	14	2	909.491	0.28855	7472100	7246600	7404300	7186300	12981000	12718000	structural constituent of ribosome
>jgi|Crypa2|281725|estExt_Genewise1.C_81086	1	K	_TIK(ac)TSELPKPIEGGAYR_	TIK(1)TSELPKPIEGGAYR	TIK(71.56)TSELPK(-71.56)PIEGGAYR	3	2	951.52	0.77309	27293000	17998000	17934000		4138100	1995600	structural constituent of ribosome
>jgi|Crypa2|281725|estExt_Genewise1.C_81086	1	K	_AVESAVASTGAAFPIVHADKTIK(ac)TIK_	AVESAVASTGAAFPIVHADK(0.233)TIK(0.767)TIK	AVESAVASTGAAFPIVHADK(-5.16)TIK(5.16)TIK(-52.97)	23	4	667.623	-0.18198	5860200	18714000	24638000				structural constituent of ribosome
>jgi|Crypa2|282226|estExt_Genewise1.C_90129	1	K	_AESQK(ac)YR_	AESQK(1)YR	AESQK(107.59)YR	5	2	462.233	0.77139	21382000	21077000	19429000	15920000	24462000	20395000	structural constituent of ribosome,5S rRNA binding
>jgi|Crypa2|282244|estExt_Genewise1.C_90164	1	K	_ATK(ac)LDPILK_	ATK(1)LDPILK	ATK(110.53)LDPILK(-110.53)	3	2	520.821	0.0047477	12519000	24779000	13463000		3672900	1529200	unknown
>jgi|Crypa2|282399|estExt_Genewise1.C_90480	1	K	_YGYEM(ox)PCDVVAK(ac)R_	YGYEMPCDVVAK(1)R	YGYEMPCDVVAK(56.95)R	12	2	823.371	3.6282	28056000	35490000	25408000	13945000	28347000	22918000	threonine endopeptidase activity
>jgi|Crypa2|282399|estExt_Genewise1.C_90480	1	K	_YK(ac)YGYEMPCDVVAK_	YK(1)YGYEMPCDVVAK	YK(145.43)YGYEMPCDVVAK(-145.43)	2	2	882.902	-0.25125	107760000	110100000	99608000	55406000	175950000	112090000	threonine endopeptidase activity
>jgi|Crypa2|282664|estExt_Genewise1.C_90935	1	K	_(ac)AESAAK(ac)R_	AESAAK(1)R	AESAAK(117.93)R	6	2	408.714	0.12201	56394000	57880000	62226000	7003600	11780000	11825000	unknown
>jgi|Crypa2|283348|estExt_Genewise1.C_100299	1	K	_VGEDIAK(ac)ATGDWK_	VGEDIAK(1)ATGDWK	VGEDIAK(73.16)ATGDWK(-73.16)	7	2	716.359	0.14919		8130000	9515300	9255100		9624200	structural constituent of ribosome
>jgi|Crypa2|283507|estExt_Genewise1.C_100605	1	K	_LASIVAK(ac)QLLSGQK_	LASIVAK(1)QLLSGQK	LASIVAK(48.11)QLLSGQK(-48.11)	7	2	749.454	0.80553	2683200	1259600			3674800	2535500	structural constituent of ribosome
>jgi|Crypa2|292737|estExt_Genewise1Plus.C_60238	1	K	_KAASTTTATK(ac)K_	KAASTTTATK(1)K	K(-83.16)AASTTTATK(83.16)K(-93.35)	10	2	575.327	0.27238	289690000	253380000	305200000	10505000	12562000	47180000	DNA binding
>jgi|Crypa2|292737|estExt_Genewise1Plus.C_60238	1	K	_TTAKPAAK(ac)K_	TTAKPAAK(1)K	TTAK(-46.95)PAAK(46.95)K(-114.97)	8	2	479.29	-0.18425		161470000	188290000	34112000	52254000	32545000	DNA binding
>jgi|Crypa2|292737|estExt_Genewise1Plus.C_60238	1	K	_VAK(ac)TTAKPAAK_	VAK(1)TTAKPAAK	VAK(52.2)TTAK(-52.2)PAAK(-95.62)	3	3	376.564	0.41914	8946400	19828000	22009000	6337200	8805300	6147200	DNA binding
>jgi|Crypa2|292737|estExt_Genewise1Plus.C_60238	1	K	_KAADAPAVVDK(ac)PK_	KAADAPAVVDK(1)PK	K(-93.08)AADAPAVVDK(93.08)PK(-105.46)	11	2	676.383	-0.096667	10155000	34855000	21348000	2388500	7416200	7712200	DNA binding
>jgi|Crypa2|292737|estExt_Genewise1Plus.C_60238	1	K	_GASGGTK(ac)LAK_	GASGGTK(1)LAK	GASGGTK(98.94)LAK(-98.94)	7	2	466.264	0.69437	18377000	14985000	16115000				DNA binding
>jgi|Crypa2|320510|fgenesh1_kg.1_#_590_#_CEST_27_A_06	1	K	_SADIGFQK(ac)LK_	SADIGFQK(1)LK	SADIGFQK(61.35)LK(-61.35)	8	2	574.819	0.75005	51215000	65608000	41147000	14881000		20599000	structural constituent of ribosome
>jgi|Crypa2|320510|fgenesh1_kg.1_#_590_#_CEST_27_A_06	1	K	_EK(ac)SADIGFQK_	EK(1)SADIGFQK	EK(148.56)SADIGFQK(-148.56)	2	2	582.798	0.2986	24332000	32702000	23213000	21053000	50795000	32509000	structural constituent of ribosome
>jgi|Crypa2|320510|fgenesh1_kg.1_#_590_#_CEST_27_A_06	1	K	_K(ac)YGLNICR_	K(1)YGLNICR	K(60.12)YGLNICR	1	2	533.279	0.44505	19701000	14145000	13766000	20225000	26388000	3324800	structural constituent of ribosome
>jgi|Crypa2|320725|fgenesh1_kg.1_#_805_#_CEST_58_H_11	1	K	_HAEK(ac)LYDSQYADKDEWHPDHDSQFNY_	HAEK(1)LYDSQYADKDEWHPDHDSQFNY	HAEK(102.56)LYDSQYADK(-102.56)DEWHPDHDSQFNY	4	4	820.852	-0.2793	224110000	595100000	570810000	10788000	36031000	29457000	unknown
>jgi|Crypa2|320725|fgenesh1_kg.1_#_805_#_CEST_58_H_11	1	K	_LYDSQYADK(ac)DEWHPDHDSQFNY_	LYDSQYADK(1)DEWHPDHDSQFNY	LYDSQYADK(133.98)DEWHPDHDSQFNY	9	3	939.056	0.0033284	117320000	371990000	213210000	71798000	153790000	104750000	unknown
>jgi|Crypa2|320725|fgenesh1_kg.1_#_805_#_CEST_58_H_11	1	K	_GADFVDTEK(ac)AK_	GADFVDTEK(1)AK	GADFVDTEK(105.2)AK(-105.2)	9	2	611.801	0.19066	258630000	366980000	258350000	78781000	184770000	61006000	unknown
>jgi|Crypa2|320725|fgenesh1_kg.1_#_805_#_CEST_58_H_11	1	K	_AKWEAK(ac)R_	AKWEAK(1)R	AK(-86.91)WEAK(86.91)R	6	3	310.843	-0.077811	11286000	47342000	63214000	12977000	27748000	19946000	unknown
>jgi|Crypa2|320725|fgenesh1_kg.1_#_805_#_CEST_58_H_11	1	K	_AYENK(ac)QR_	AYENK(1)QR	AYENK(107.43)QR	5	2	475.738	0.78792	27970000	31868000	39929000	39140000	34695000	37303000	unknown
>jgi|Crypa2|321504|fgenesh1_kg.3_#_243_#_2187_1_CCBH_CCBI_EXTA	1	K	_QLQEEHK(ac)K_	QLQEEHK(1)K	QLQEEHK(167.04)K(-167.04)	7	2	541.285	-2.6096		4662200	4414300				unknown
>jgi|Crypa2|322767|fgenesh1_kg.5_#_314_#_CEST_14_A_04	1	K	_ENVREENPGIK(ac)FGEVGR_	ENVREENPGIK(1)FGEVGR	ENVREENPGIK(101.67)FGEVGR	11	3	658.001	-0.41925	43894000	47291000	42412000	4415800	16446000	17308000	DNA binding
>jgi|Crypa2|322767|fgenesh1_kg.5_#_314_#_CEST_14_A_04	1	K	_ALNDK(ac)QR_	ALNDK(1)QR	ALNDK(160.03)QR	5	2	443.741	0.22349	35751000	43980000	38566000	18147000	31103000	28759000	DNA binding
>jgi|Crypa2|324752|fgenesh1_kg.10_#_77_#_935_1_CCBH_CCBI_EXTA	1	K	_KYADIK(ac)K_	KYADIK(1)K	K(-93.14)YADIK(93.14)K(-141.93)	6	2	454.266	-0.82593		35725000	20374000				unknown
>jgi|Crypa2|324752|fgenesh1_kg.10_#_77_#_935_1_CCBH_CCBI_EXTA	1	K	_LEEMQTK(ac)MK_	LEEMQTK(1)MK	LEEMQTK(90.11)MK(-90.11)	7	2	590.291	0.88793		8063100	5720600				unknown
>jgi|Crypa2|324752|fgenesh1_kg.10_#_77_#_935_1_CCBH_CCBI_EXTA	1	K	_NGLLEAENEK(ac)LDTAIK_	NGLLEAENEK(1)LDTAIK	NGLLEAENEK(58.09)LDTAIK(-58.09)	10	2	900.473	0.36366		7085600	3666900				unknown
>jgi|Crypa2|324752|fgenesh1_kg.10_#_77_#_935_1_CCBH_CCBI_EXTA	1	K	_IKEK(ac)MNQLR_	IKEK(1)MNQLR	IK(-36.18)EK(36.18)MNQLR	4	2	601.34	0.20177		9074100	13263000	1187700	3400900	2176000	unknown
>jgi|Crypa2|324852|fgenesh1_kg.11_#_31_#_2918_1_CCBH_CCBI_EXTA	1	K	_FIHNLGLVGHIEDIAVAK(ac)DQQGK_	FIHNLGLVGHIEDIAVAK(1)DQQGK	FIHNLGLVGHIEDIAVAK(63.17)DQQGK(-63.17)	18	3	848.79	-1.1952				1834100			N-acetyltransferase activity
>jgi|Crypa2|325486|fgenesh1_pg.1_#_562	1	K	_TNSGGNNSAITK(ac)R_	TNSGGNNSAITK(1)R	TNSGGNNSAITK(113.35)R	12	2	681.342	-1.1493	25359000	33846000	29022000	12506000	21263000	9696000	zinc ion binding, protein binding
>jgi|Crypa2|325486|fgenesh1_pg.1_#_562	1	K	_GFDGWSAAK(ac)K_	GFDGWSAAK(1)K	GFDGWSAAK(54.26)K(-54.26)	9	2	554.775	-0.57442				1812200	1985800		protein binding，zinc ion binding
>jgi|Crypa2|325711|fgenesh1_pg.1_#_787	1	K	_RAEK(ac)YVQEYR_	RAEK(1)YVQEYR	RAEK(107.39)YVQEYR	4	2	692.354	-1.2001	43969000	12613000	21233000	25981000	111370000	25747000	transcription regulator activity, structural constituent of ribosome
>jgi|Crypa2|325727|fgenesh1_pg.1_#_803	1	K	_NATAVAQCK(ac)AGK_	NATAVAQCK(1)AGK	NATAVAQCK(77.6)AGK(-77.6)	9	2	630.822	-0.34003		4925300	5910100				structural constituent of ribosome
>jgi|Crypa2|325735|fgenesh1_pg.1_#_811	1	K	_SAGMWDNDK(ac)TVCSCTGK_	SAGMWDNDK(1)TVCSCTGK	SAGMWDNDK(70.94)TVCSCTGK(-70.94)	9	2	979.906	-0.58932		1551300	2590300				metal ion binding
>jgi|Crypa2|325799|fgenesh1_pg.1_#_875	1	K	_SSALTDYYK(ac)R_	SSALTDYYK(1)R	SSALTDYYK(93.06)R	9	2	623.309	-0.24675		6663500	4070000		7154200	3695700	oxidoreductase activity, acting on the aldehyde or oxo group of donors, disulfide as acceptor
>jgi|Crypa2|325892|fgenesh1_pg.1_#_968	1	K	_LQEACCYEPTTAK(ac)K_	LQEACCYEPTTAK(1)K	LQEACCYEPTTAK(102.28)K(-102.28)	13	2	870.9	-0.53992	26711000	20817000	30649000	41299000	79297000	59356000	binding
>jgi|Crypa2|326429|fgenesh1_pg.1_#_1505	1	K	_VLSNFMK(ac)QQCLGHR_	VLSNFMK(1)QQCLGHR	VLSNFMK(32.07)QQCLGHR	7	3	587.296	0.76353				9130800	2119800		threonine endopeptidase activity
>jgi|Crypa2|326429|fgenesh1_pg.1_#_1505	1	K	_SLVEMIGEK(ac)AQINTQHYGK_	SLVEMIGEK(1)AQINTQHYGK	SLVEMIGEK(77.51)AQINTQHYGK(-77.51)	9	3	730.04	-0.9823				4182800	3906400		threonine endopeptidase activity
>jgi|Crypa2|326707|fgenesh1_pg.1_#_1783	1	K	_GFQAALSPLLK(ac)K_	GFQAALSPLLK(1)K	GFQAALSPLLK(68.68)K(-68.68)	11	2	657.893	-0.11568	1824300	5385100	3148600				oxidoreductase activity，monooxygenase activity
>jgi|Crypa2|326796|fgenesh1_pg.2_#_2	1	K	_TTEEDTHNGRPSAMK(ac)R_	TTEEDTHNGRPSAMK(1)R	TTEEDTHNGRPSAMK(86.38)R	15	3	624.627	-0.44597	7661200	11861000	9743600				unknown
>jgi|Crypa2|327232|fgenesh1_pg.2_#_438	1	K	_K(ac)FDSTGK_	K(1)FDSTGK	K(127.02)FDSTGK(-127.02)	1	2	412.711	0.47016	18924000	19748000	21129000	15175000	29965000	28376000	translation elongation factor activity,GTPase activity
>jgi|Crypa2|327232|fgenesh1_pg.2_#_438	1	K	_LPLQDVYK(ac)IGGIGTVPVGR_	LPLQDVYK(1)IGGIGTVPVGR	LPLQDVYK(111.66)IGGIGTVPVGR	8	2	1012.58	0.16535		12474000	5780200		20344000	3652400	translation elongation factor activity,GTPase activity
>jgi|Crypa2|327232|fgenesh1_pg.2_#_438	1	K	_MDTAEWK(ac)EAR_	MDTAEWK(1)EAR	MDTAEWK(120.06)EAR	7	2	639.793	-1.0254	12723000	13483000	12609000	16886000	37304000	27081000	translation elongation factor activity,GTPase activity
>jgi|Crypa2|327232|fgenesh1_pg.2_#_438	1	K	_CGGIDK(ac)R_	CGGIDK(1)R	CGGIDK(89.3)R	6	2	424.208	-1.6081	73444000	61498000	71730000	241260000	344180000	325760000	translation elongation factor activity,GTPase activity
>jgi|Crypa2|327232|fgenesh1_pg.2_#_438	1	K	_STTTGHLIYK(ac)CGGIDK_	STTTGHLIYK(1)CGGIDK	STTTGHLIYK(46.16)CGGIDK(-46.16)	10	3	598.301	-0.81359	44502000	10218000	41201000	82710000	116060000	91015000	translation elongation factor activity,GTPase activity
>jgi|Crypa2|327232|fgenesh1_pg.2_#_438	1	K	_FSELLEK(ac)IDRR_	FSELLEK(1)IDRR	FSELLEK(234.61)IDRR	7	2	724.399	-0.65837	64857000	59718000	65503000	45906000	96388000	64771000	translation elongation factor activity,GTPase activity
>jgi|Crypa2|327232|fgenesh1_pg.2_#_438	1	K	_SVEK(ac)AVGGTGK_	SVEK(1)AVGGTGK	SVEK(78.88)AVGGTGK(-78.88)	4	2	537.793	0.77928		16033000	18248000	17866000	20056000	18745000	translation elongation factor activity,GTPase activity
>jgi|Crypa2|327232|fgenesh1_pg.2_#_438	1	K	_QTVAVGVIK(ac)SVEK_	QTVAVGVIK(1)SVEK	QTVAVGVIK(85.84)SVEK(-85.84)	9	2	700.411	0.27743				3835100	11452000		translation elongation factor activity，GTPase activity
>jgi|Crypa2|327356|fgenesh1_pg.2_#_562	1	K	_ICEDILEVLDQHLIPSAK(ac)TGESK_	ICEDILEVLDQHLIPSAK(1)TGESK	ICEDILEVLDQHLIPSAK(61.22)TGESK(-61.22)	18	3	879.786	-0.52908				8909200			protein domain specific binding
>jgi|Crypa2|327356|fgenesh1_pg.2_#_562	1	K	_NLLSVAYK(ac)NVIGAR_	NLLSVAYK(1)NVIGAR	NLLSVAYK(57.14)NVIGAR	8	2	780.449	-1.0584				6532700	1947400		protein domain specific binding
>jgi|Crypa2|327356|fgenesh1_pg.2_#_562	1	K	_YLAEFAIGDK(ac)R_	YLAEFAIGDK(1)R	YLAEFAIGDK(70.49)R	10	2	662.848	-0.20332				4504300			protein domain specific binding
>jgi|Crypa2|327676|fgenesh1_pg.2_#_882	1	K	_DVVYDCPNSK(ac)LLEQK_	DVVYDCPNSK(1)LLEQK	DVVYDCPNSK(81.31)LLEQK(-81.31)	10	2	925.454	-2.8081				3373500			monooxygenase activity， iron ion binding
>jgi|Crypa2|328270|fgenesh1_pg.3_#_508	1	K	_ALIAK(ac)FPHPAK_	ALIAK(1)FPHPAK	ALIAK(95.48)FPHPAK(-95.48)	5	2	617.869	-0.38794				61804000	44939000		oxidoreductase activity， binding
>jgi|Crypa2|328270|fgenesh1_pg.3_#_508	1	K	_NILAEEEK(ac)LWEQLK_	NILAEEEK(1)LWEQLK	NILAEEEK(89.47)LWEQLK(-89.47)	8	2	892.975	0.51886				7730700			oxidoreductase activity， binding
>jgi|Crypa2|328270|fgenesh1_pg.3_#_508	1	K	_ALIAK(ac)FPHPAK_	ALIAK(1)FPHPAK	ALIAK(93.06)FPHPAK(-93.06)	5	2	617.869	-0.67188		4625400	3789700	17520000		13576000	oxidoreductase activity
>jgi|Crypa2|328301|fgenesh1_pg.3_#_539	1	K	_VDFNVPLDADK(ac)K_	VDFNVPLDADK(1)K	VDFNVPLDADK(115.8)K(-115.8)	11	2	701.864	-0.096157	33320000	43861000	28077000	33144000	74287000	50183000	phosphoglycerate kinase activity
>jgi|Crypa2|328301|fgenesh1_pg.3_#_539	1	K	_IAGAIPTIK(ac)YAVDNGAK_	IAGAIPTIK(1)YAVDNGAK	IAGAIPTIK(128.9)YAVDNGAK(-128.9)	9	2	872.486	0.17601	29683000	42304000	40772000	24281000	51890000	52374000	phosphoglycerate kinase activity
>jgi|Crypa2|328301|fgenesh1_pg.3_#_539	1	K	_LSITDVDLK(ac)GK_	LSITDVDLK(1)GK	LSITDVDLK(66.5)GK(-66.5)	9	2	615.851	0.47779	47707000	55306000	26525000	21226000	60799000	28278000	phosphoglycerate kinase activity
>jgi|Crypa2|328301|fgenesh1_pg.3_#_539	1	K	_ADKEK(ac)VAEFR_	ADKEK(1)VAEFR	ADK(-34.27)EK(34.27)VAEFR	5	2	617.825	-0.50768		3132700	4528600	3323800	2856600	3723800	phosphoglycerate kinase activity
>jgi|Crypa2|328301|fgenesh1_pg.3_#_539	1	K	_VSDK(ac)IQLIDNLLDK_	VSDK(1)IQLIDNLLDK	VSDK(71.69)IQLIDNLLDK(-71.69)	4	2	828.464	-0.010545				4020400	856560		phosphoglycerate kinase activity
>jgi|Crypa2|328301|fgenesh1_pg.3_#_539	1	K	_TVPQLIEK(ac)AK_	TVPQLIEK(1)AK	TVPQLIEK(94.62)AK(-94.62)	8	2	584.85	0.013701	7536900	9268300	7025600	11300000	21048000	11605000	phosphoglycerate kinase activity
>jgi|Crypa2|328301|fgenesh1_pg.3_#_539	1	K	_VVLPVDYITADK(ac)FDANAATGK_	VVLPVDYITADK(1)FDANAATGK	VVLPVDYITADK(41.14)FDANAATGK(-41.14)	12	2	1125.59	0.18224		9816800	3236000	7028000	13275000	4788900	phosphoglycerate kinase activity
>jgi|Crypa2|328307|fgenesh1_pg.3_#_545	1	K	_QFVEK(ac)LIR_	QFVEK(1)LIR	QFVEK(66.69)LIR	5	2	537.819	-0.61347	97451000	103680000	90515000	22233000	30601000	26890000	unknown
>jgi|Crypa2|328634|fgenesh1_pg.3_#_872	1	K	_ALHEQK(ac)LAK_	ALHEQK(1)LAK	ALHEQK(77.14)LAK(-77.14)	6	2	540.314	0.15358		3526600	4163300				GTP binding
>jgi|Crypa2|328652|fgenesh1_pg.3_#_890	1	K	_VDALK(ac)QVHQK_	VDALK(1)QVHQK	VDALK(116.52)QVHQK(-116.52)	5	2	604.343	0.65135	3460200		4346300	817240	3907300	1547900	protein binding
>jgi|Crypa2|328759|fgenesh1_pg.3_#_997	1	K	_YNCEK(ac)MICR_	YNCEK(1)MICR	YNCEK(87.91)MICR	5	2	658.283	-0.77306	16283000	13014000	13698000	3526400	10408000	16567000	structural constituent of ribosome
>jgi|Crypa2|328812|fgenesh1_pg.3_#_1050	2	K	_ALGLGGK(ac)SGAK(ac)R_	ALGLGGK(1)SGAK(1)R	ALGLGGK(74.46)SGAK(74.46)R	7	2	599.849	-0.14799	11678000	10523000	9751700	9108100	15750000	12351000	DNA binding
>jgi|Crypa2|329021|fgenesh1_pg.3_#_1259	1	K	_LTLDFETNK(ac)R_	LTLDFETNK(1)R	LTLDFETNK(84.66)R	9	2	639.838	0.98576	6558200	19386000	3329300	3669800	8153800		structural constituent of ribosome
>jgi|Crypa2|329021|fgenesh1_pg.3_#_1259	1	K	_ALLK(ac)HLGFDSVPVTVNQVHQAQPQER_	ALLK(1)HLGFDSVPVTVNQVHQAQPQER	ALLK(116.08)HLGFDSVPVTVNQVHQAQPQER	4	3	985.193	-0.24613	9676400	21769000	39303000				structural constituent of ribosome
>jgi|Crypa2|329662|fgenesh1_pg.4_#_471	1	K	_STHNHAK(ac)YK_	STHNHAK(1)YK	STHNHAK(90.91)YK(-90.91)	7	3	376.525	-0.0071436				4128000	4609300		glutamate decarboxylase activity，carboxy-lyase activity， pyridoxal phosphate binding
>jgi|Crypa2|329693|fgenesh1_pg.4_#_502	1	K	_VAEK(ac)TPVSK_	VAEK(1)TPVSK	VAEK(107.08)TPVSK(-107.08)	4	2	500.787	-0.11575	556770000	500740000	469080000	45134000	89737000	75110000	nucleic acid binding
>jgi|Crypa2|329693|fgenesh1_pg.4_#_502	1	K	_AVK(ac)TPSKPK_	AVK(1)TPSKPK	AVK(55.48)TPSK(-55.48)PK(-105.2)	3	2	499.306	-0.31664	49748000	69168000	62006000	66248000	86441000	79712000	nucleic acid binding
>jgi|Crypa2|329834|fgenesh1_pg.4_#_643	1	K	_TGAFSVVCESAEEKK(ac)R_	TGAFSVVCESAEEK(0.43)K(0.57)R	TGAFSVVCESAEEK(-1.22)K(1.22)R	15	2	920.449	0.06066	14284000	3995900	15591000	37703000	58860000	50771000	transferase activity, transferring nitrogenous groups，monooxygenase activity， iron ion binding， pyridoxal phosphate binding
>jgi|Crypa2|329834|fgenesh1_pg.4_#_643	1	K	_TGAFSVVCESAEEK(ac)K_	TGAFSVVCESAEEK(1)K	TGAFSVVCESAEEK(86.5)K(-86.5)	14	2	842.398	0.11066	14284000	7677400	19166000	35100000	66846000	49786000	transferase activity, transferring nitrogenous groups，monooxygenase activity， iron ion binding， pyridoxal phosphate binding
>jgi|Crypa2|329834|fgenesh1_pg.4_#_643	1	K	_YFVEK(ac)GHNPCLAQSFAK_	YFVEK(1)GHNPCLAQSFAK	YFVEK(74.12)GHNPCLAQSFAK(-74.12)	5	2	1019.5	0.20776		7351500	7626500	11940000	21344000	23403000	transferase activity, transferring nitrogenous groups，monooxygenase activity， iron ion binding， pyridoxal phosphate binding
>jgi|Crypa2|330023|fgenesh1_pg.4_#_832	1	K	_ATGGAANSGASASK(ac)K_	ATGGAANSGASASK(1)K	ATGGAANSGASASK(70.28)K(-70.28)	14	2	660.331	0.96547	2127100	2219600	2199900	2254300	3232500	4079700	unknown
>jgi|Crypa2|330134|fgenesh1_pg.4_#_943	1	K	_(ac)STK(ac)LNQSLEEILK_	STK(1)LNQSLEEILK	STK(41.64)LNQSLEEILK(-41.64)	3	2	793.935	0.27264	4438100	10181000		2683300	3921500	1837700	nucleic acid binding
>jgi|Crypa2|330134|fgenesh1_pg.4_#_943	1	K	_STRPTK(ac)TVAPTGGVK_	STRPTK(1)TVAPTGGVK	STRPTK(53.92)TVAPTGGVK(-53.92)	6	3	514.626	0.13699	6551900	13364000	10181000	6976500	16532000	13919000	nucleic acid binding
>jgi|Crypa2|330170|fgenesh1_pg.4_#_979	1	K	_INNLSDVDATLIEPASCACHGLDK(ac)IRPR_	INNLSDVDATLIEPASCACHGLDK(1)IRPR	INNLSDVDATLIEPASCACHGLDK(80.13)IRPR	24	4	795.15	-0.95122				15666000	4655100		oxidoreductase activity, acting on the CH-OH group of donors, NAD or NADP as acceptor
>jgi|Crypa2|330170|fgenesh1_pg.4_#_979	1	K	_TFK(ac)LEQFQEALDSIK_	TFK(1)LEQFQEALDSIK	TFK(71.69)LEQFQEALDSIK(-71.69)	3	2	919.98	-0.23978		10088000	1928600	5088700	12013000	4172200	oxidoreductase activity, acting on the CH-OH group of donors, NAD or NADP as acceptor
>jgi|Crypa2|330325|fgenesh1_pg.4_#_1134	1	K	_SGGLEVQVISHK(ac)R_	SGGLEVQVISHK(1)R	SGGLEVQVISHK(67.28)R	12	2	726.402	-0.18336	2130100		4181900		3440200	1420700	protein binding
>jgi|Crypa2|330586|fgenesh1_pg.5_#_172	1	K	_HTFK(ac)AANQADRDNWVSQIK_	HTFK(1)AANQADRDNWVSQIK	HTFK(53.28)AANQADRDNWVSQIK(-53.28)	4	3	757.714	-1.1711		6717200	21007000	5530800	8650500	8258100	unknown
>jgi|Crypa2|330618|fgenesh1_pg.5_#_204	1	K	_TANSSAVK(ac)APK_	TANSSAVK(1)APK	TANSSAVK(99.22)APK(-99.22)	8	2	558.306	0.14407	11823000	14539000	15641000	29260000	18859000	23835000	unknown
>jgi|Crypa2|330816|fgenesh1_pg.5_#_402	1	K	_ASEDPESPVAAK(ac)R_	ASEDPESPVAAK(1)R	ASEDPESPVAAK(60.4)R	12	2	699.847	0.59196		2733400	5249800		2325300	2656000	N-acetyltransferase activity
>jgi|Crypa2|330816|fgenesh1_pg.5_#_402	1	K	_IEAIK(ac)NSGWSPEMDELAR_	IEAIK(1)NSGWSPEMDELAR	IEAIK(40.08)NSGWSPEMDELAR	5	2	1044.51	1.855		6271100	2135100		20480000	3887700	N-acetyltransferase activity
>jgi|Crypa2|330816|fgenesh1_pg.5_#_402	1	K	_IREIPEWSHYEEEYASK(ac)K_	IREIPEWSHYEEEYASK(1)K	IREIPEWSHYEEEYASK(85.23)K(-85.23)	17	3	779.378	1.2523	29397000	55601000	43455000	33598000	70740000	50391000	N-acetyltransferase activity
>jgi|Crypa2|331015|fgenesh1_pg.5_#_601	1	K	_IQK(ac)LLSDYFDGK_	IQK(1)LLSDYFDGK	IQK(137.59)LLSDYFDGK(-137.59)	3	2	734.888	-1.3571	13373000	19837000	14024000	6756000	15242000	9281100	nucleic acid binding,ATP binding, zinc ion binding
>jgi|Crypa2|331039|fgenesh1_pg.5_#_625	1	K	_KSEVEPAQATPAAASTGAASPDK(ac)K_	KSEVEPAQATPAAASTGAASPDK(1)K	K(-62.24)SEVEPAQATPAAASTGAASPDK(62.24)K(-63.12)	23	3	785.399	0.39949		3101100	1745000		3679300	3388900	DNA binding
>jgi|Crypa2|331210|fgenesh1_pg.5_#_796	1	K	_LEK(ac)LMNAFCER_	LEK(1)LMNAFCER	LEK(90.73)LMNAFCER	3	2	726.852	0.17765		36830000	26794000				protein modification
>jgi|Crypa2|331295|fgenesh1_pg.5_#_881	1	K	_AK(ac)LQAELK_	AK(1)LQAELK	AK(118.5)LQAELK(-118.5)	2	2	471.785	0.095666	5491500	5086500	4279500		13516000	10662000	unknown
>jgi|Crypa2|331295|fgenesh1_pg.5_#_881	1	K	_MLELSK(ac)TILR_	MLELSK(1)TILR	MLELSK(64.44)TILR	6	2	623.365	0.35463	1278500		1382200		4557300	3452800	unknown
>jgi|Crypa2|331295|fgenesh1_pg.5_#_881	1	K	_LHLLELSK(ac)K_	LHLLELSK(1)K	LHLLELSK(60.52)K(-60.52)	8	2	561.848	0.32642	2480300	1825600	3379400	4169800	7113300	6340000	unknown
>jgi|Crypa2|331295|fgenesh1_pg.5_#_881	1	K	_STDIVDDIK(ac)K_	STDIVDDIK(1)K	STDIVDDIK(106.62)K(-106.62)	9	2	588.311	1.1686	10279000	11527000	10367000	17642000	36702000	30299000	unknown
>jgi|Crypa2|331295|fgenesh1_pg.5_#_881	1	K	_ASK(ac)IGQNVLGR_	ASK(1)IGQNVLGR	ASK(66.66)IGQNVLGR	3	2	592.841	-1.1187	6328800	6814300	5903300	9269100	21487000	13918000	unknown
>jgi|Crypa2|331295|fgenesh1_pg.5_#_881	1	K	_IQDEFVTESAGQVIEYHK(ac)K_	IQDEFVTESAGQVIEYHK(1)K	IQDEFVTESAGQVIEYHK(64.83)K(-64.83)	18	3	755.046	1.4813		2380600	1478000	3163300	6759100	3536200	unknown
>jgi|Crypa2|331295|fgenesh1_pg.5_#_881	1	K	_NWLSHFK(ac)K_	NWLSHFK(1)K	NWLSHFK(69.95)K(-69.95)	7	2	551.296	0.33174	6314800	7190000	8562200	7279500	16788000	10507000	unknown
>jgi|Crypa2|331295|fgenesh1_pg.5_#_881	1	K	_ELPSTTNELIAK(ac)HVK_	ELPSTTNELIAK(1)HVK	ELPSTTNELIAK(46.41)HVK(-46.41)	12	2	861.475	0.078813		12481000	2204500	5840400	30150000	7514100	unknown
>jgi|Crypa2|331530|fgenesh1_pg.5_#_1116	1	K	_HPEK(ac)VEEEYR_	HPEK(1)VEEEYR	HPEK(103.22)VEEEYR	4	2	679.323	0.46836		3234100	8271200	6970100	7517200	9333800	transcriptional repressor activity
>jgi|Crypa2|332125|fgenesh1_pg.6_#_568	2	K	_SNAVK(ac)GATK(ac)SR_	SNAVK(1)GATK(1)SR	SNAVK(145.31)GATK(145.31)SR	5	2	601.828	-0.32512	223580000	204990000	206380000	272050000	297540000	380400000	unknown
>jgi|Crypa2|332125|fgenesh1_pg.6_#_568	2	K	_SNAVK(ac)GATK(ac)SR_	SNAVK(1)GATK(1)SR	SNAVK(145.31)GATK(145.31)SR	9	2	601.828	-0.32512	223580000	204990000	206380000	272050000	297540000	380400000	unknown
>jgi|Crypa2|332655|fgenesh1_pg.7_#_187	1	K	_IFAPNSVVAK(ac)SR_	IFAPNSVVAK(1)SR	IFAPNSVVAK(90.93)SR	10	2	665.878	0.68064	10816000	14489000	11306000	4105800	7269300	8601600	structural constituent of ribosome
>jgi|Crypa2|332673|fgenesh1_pg.7_#_205	1	K	_VLTIINAK(ac)QR_	VLTIINAK(1)QR	VLTIINAK(94.3)QR	8	2	599.369	-0.33329	27019000	33227000	29791000	6443500	11020000	9469700	structural constituent of ribosome
>jgi|Crypa2|332733|fgenesh1_pg.7_#_265	1	K	_ALNEQK(ac)TEIR_	ALNEQK(1)TEIR	ALNEQK(104.79)TEIR	6	2	622.336	0.3027	9823000	19359000	13127000	5602300	13739000	11648000	glucose-6-phosphate 1-dehydrogenase activity
>jgi|Crypa2|332958|fgenesh1_pg.7_#_490	1	K	_SEFDIIQSK(ac)YR_	SEFDIIQSK(1)YR	SEFDIIQSK(58.67)YR	9	2	714.362	0.74192		6153400	4921400		4505100	3400000	hexokinase activity,ATP binding
>jgi|Crypa2|333235|fgenesh1_pg.7_#_767	1	K	_K(ac)FIINASQPASDK_	K(1)FIINASQPASDK	K(59.9)FIINASQPASDK(-59.9)	1	2	730.891	-2.9585	8075400	8241800	6368300	3440500	5723300	4688500	structural constituent of ribosome
>jgi|Crypa2|333596|fgenesh1_pg.8_#_292	1	K	_TNKPVAIVK(ac)K_	TNKPVAIVK(1)K	TNK(-63.41)PVAIVK(63.41)K(-74.94)	9	2	570.361	-0.018442		27334000	15302000	40228000	33636000	28766000	inorganic diphosphatase activity,magnesium ion binding
>jgi|Crypa2|333723|fgenesh1_pg.8_#_419	1	K	_SGLIVGINHGHK(ac)TTPR_	SGLIVGINHGHK(1)TTPR	SGLIVGINHGHK(51.89)TTPR	12	3	576.988	0.60042	76187000	24273000	45139000	72648000	117200000	59698000	structural constituent of ribosome
>jgi|Crypa2|333723|fgenesh1_pg.8_#_419	1	K	_EVAGLAPYEK(ac)R_	EVAGLAPYEK(1)R	EVAGLAPYEK(53.57)R	10	2	637.841	-0.28857	6292100		6388700		2418000	2988900	structural constituent of ribosome
>jgi|Crypa2|333762|fgenesh1_pg.8_#_458	1	K	_STSTTTASK(ac)TK_	STSTTTASK(1)TK	STSTTTASK(96.1)TK(-96.1)	9	2	577.799	0.18876	10043000		8496000	20702000	22181000	24125000	unknown
>jgi|Crypa2|333762|fgenesh1_pg.8_#_458	1	K	_AAAAK(ac)KPAVK_	AAAAK(0.983)K(0.017)PAVK	AAAAK(17.62)K(-17.62)PAVK(-117.31)	5	2	498.814	-1.4446	26519000	16020000	15562000	12539000	45249000	25975000	unknown
>jgi|Crypa2|333762|fgenesh1_pg.8_#_458	1	K	_VTGEK(ac)TVK_	VTGEK(1)TVK	VTGEK(105.4)TVK(-105.4)	5	2	452.261	0.0034541	86421000	15947000	16223000	40542000	104200000	72400000	unknown
>jgi|Crypa2|333769|fgenesh1_pg.8_#_465	1	K	_QSGSTTPAESAK(ac)R_	QSGSTTPAESAK(1)R	QSGSTTPAESAK(48.7)R	12	2	681.336	-1.5005		11376000	10419000	3299900	12919000	5979600	chromatin binding
>jgi|Crypa2|333975|fgenesh1_pg.8_#_671	1	K	_HDSADTAAK(ac)EPSK_	HDSADTAAK(1)EPSK	HDSADTAAK(153.09)EPSK(-153.09)	9	2	699.828	-0.042254	2396700	9036400	5705500	14467000	15681000	19654000	protein binding,zinc ion binding
>jgi|Crypa2|333991|fgenesh1_pg.8_#_687	1	K	_AEK(ac)PGGNSIK_	AEK(1)PGGNSIK	AEK(84.66)PGGNSIK(-84.66)	3	2	521.78	1.5754		28467000	25799000	9899500		13994000	succinate dehydrogenase activity， oxidoreductase activity
>jgi|Crypa2|334011|fgenesh1_pg.8_#_707	1	K	_LVVHLTSTPEVESTGGK(ac)K_	LVVHLTSTPEVESTGGK(1)K	LVVHLTSTPEVESTGGK(47.57)K(-47.57)	17	3	642.018	-0.49316	2819000		3107200				unknown
>jgi|Crypa2|334011|fgenesh1_pg.8_#_707	1	K	_LHLTEPPIK(ac)K_	LHLTEPPIK(1)K	LHLTEPPIK(154.24)K(-154.24)	9	2	609.366	0.013812	66128000	113370000	75828000	5939300	13765000	5287100	unknown
>jgi|Crypa2|334011|fgenesh1_pg.8_#_707	1	K	_TIQIAK(ac)QTQK_	TIQIAK(1)QTQK	TIQIAK(116.23)QTQK(-116.23)	6	2	600.851	1.0418	34234000	45723000	25551000	5728100		9773800	unknown
>jgi|Crypa2|334011|fgenesh1_pg.8_#_707	1	K	_INTSPNTVEDKDILK(ac)LHLTEPPIKK_	INTSPNTVEDK(0.152)DILK(0.839)LHLTEPPIK(0.009)K	INTSPNTVEDK(-7.4)DILK(7.4)LHLTEPPIK(-19.74)K(-44.63)	15	4	722.155	0.60806	8389800	18073000					unknown
>jgi|Crypa2|334011|fgenesh1_pg.8_#_707	1	K	_QSTVAAAGVFK(ac)LEDLVEEGK_	QSTVAAAGVFK(1)LEDLVEEGK	QSTVAAAGVFK(51.35)LEDLVEEGK(-51.35)	11	3	711.707	-0.77818		13248000	4266800				unknown
>jgi|Crypa2|334011|fgenesh1_pg.8_#_707	1	K	_VDSAVDGVDVK(ac)DNK_	VDSAVDGVDVK(1)DNK	VDSAVDGVDVK(48.82)DNK(-48.82)	11	2	751.87	-0.6394		6635100	4694900				unknown
>jgi|Crypa2|334011|fgenesh1_pg.8_#_707	1	K	_GFEYDPEESK(ac)TR_	GFEYDPEESK(1)TR	GFEYDPEESK(60.63)TR	10	2	750.336	0.19789	1487900	1719800	2686400				unknown
>jgi|Crypa2|334124|fgenesh1_pg.9_#_48	1	K	_SDVLGGK(ac)APAEGAR_	SDVLGGK(1)APAEGAR	SDVLGGK(55.21)APAEGAR	7	2	685.357	0.054653	11488000	14311000	14489000	15802000	12793000	14777000	unknown
>jgi|Crypa2|334124|fgenesh1_pg.9_#_48	1	K	_GK(ac)MSSAAAAAK_	GK(1)MSSAAAAAK	GK(65.84)MSSAAAAAK(-65.84)	2	2	517.769	0.5505	17121000	11314000	12420000	7484200	12633000	10101000	unknown
>jgi|Crypa2|334238|fgenesh1_pg.9_#_162	1	K	_SPANTVGLEVATK(ac)YR_	SPANTVGLEVATK(1)YR	SPANTVGLEVATK(60.21)YR	13	2	824.439	1.5548	2995600	4476900	7140900	2148300		4095600	voltage-dependent ion-selective channel activity
>jgi|Crypa2|334238|fgenesh1_pg.9_#_162	1	K	_SNTPNNVAFK(ac)VTGK_	SNTPNNVAFK(1)VTGK	SNTPNNVAFK(53.83)VTGK(-53.83)	10	2	759.899	0.90972		3328600	3052200				voltage-dependent ion-selective channel activity
>jgi|Crypa2|334480|fgenesh1_pg.9_#_404	1	K	_GQVAFK(ac)APVPVATPK_	GQVAFK(1)APVPVATPK	GQVAFK(83.54)APVPVATPK(-83.54)	6	2	776.448	-0.11892		2726200	7623100	18708000	32133000	29725000	unknown
>jgi|Crypa2|334480|fgenesh1_pg.9_#_404	1	K	_NSQSEGVTIGK(ac)R_	NSQSEGVTIGK(1)R	NSQSEGVTIGK(79.63)R	11	2	659.341	0.41864	37245000	24679000	22559000	13811000	15499000	15262000	unknown
>jgi|Crypa2|334890|fgenesh1_pg.10_#_83	1	K	_LTEK(ac)VLAQAK_	LTEK(1)VLAQAK	LTEK(94.31)VLAQAK(-94.31)	4	2	571.843	0.016552	2749700	2989100	4617300	4457000	6983600	4694700	oxidoreductase activity, acting on the CH-OH group of donors, NAD or NADP as acceptor，cofactor binding
>jgi|Crypa2|334890|fgenesh1_pg.10_#_83	1	K	_EQGYQVESLK(ac)TSLPEDELIEK_	EQGYQVESLK(1)TSLPEDELIEK	EQGYQVESLK(70.45)TSLPEDELIEK(-70.45)	10	2	1239.12	0.88855	4711700	4718400	5136100	7674300	7336300	6541100	oxidoreductase activity, acting on the CH-OH group of donors, NAD or NADP as acceptor，cofactor binding
>jgi|Crypa2|334944|fgenesh1_pg.10_#_137	1	K	_IFVACIK(ac)R_	IFVACIK(1)R	IFVACIK(93.56)R	7	2	524.802	-0.54189	7276100	4759300	9227700	6727000		9405800	ribonuclease activity，RNA binding
>jgi|Crypa2|335787|fgenesh1_pm.1_#_477	1	K	_HNDVQDLEAK(ac)LAALPLHVPK_	HNDVQDLEAK(1)LAALPLHVPK	HNDVQDLEAK(49.86)LAALPLHVPK(-49.86)	10	3	750.746	0.97818				1400500	1313100		transferase activity, transferring nitrogenous groups ， 5-aminolevulinate synthase activity，pyridoxal phosphate binding
>jgi|Crypa2|335787|fgenesh1_pm.1_#_477	1	K	_FNYEAYYEAELDKK(ac)HK_	FNYEAYYEAELDK(0.097)K(0.903)HK	FNYEAYYEAELDK(-9.67)K(9.67)HK(-94.54)	14	3	697.334	-0.31094		2177000	4338400				transferase activity, transferring nitrogenous groups ， 6-aminolevulinate synthase activity，pyridoxal phosphate binding
>jgi|Crypa2|337043|fgenesh1_pm.2_#_189	1	K	_SAALK(ac)LDWAK_	SAALK(1)LDWAK	SAALK(78.65)LDWAK(-78.65)	5	2	572.822	1.1093	5556700	8202000	4894700		4534800	4491900	hydrogen-transporting ATPase activity, rotational mechanism
>jgi|Crypa2|337043|fgenesh1_pm.2_#_189	1	K	_GQTVASLQAFK(ac)SR_	GQTVASLQAFK(1)SR	GQTVASLQAFK(84.57)SR	11	2	717.889	0.25844		7158000	2564800		3753700	4150200	hydrogen-transporting ATPase activity, rotational mechanism
>jgi|Crypa2|337061|fgenesh1_pm.2_#_207	1	K	_STAEK(ac)ATTTAAAAAAAAAESK_	STAEK(1)ATTTAAAAAAAAAESK	STAEK(62.68)ATTTAAAAAAAAAESK(-62.68)	5	2	967.987	1.418		4692100	4824800	9113100	22434000	10765000	protein binding，zinc ion binding
>jgi|Crypa2|337355|fgenesh1_pm.2_#_501	1	K	_YLAEFASGEK(ac)R_	YLAEFASGEK(1)R	YLAEFASGEK(76.66)R	10	2	656.83	-0.44217	8726600	7125300	6464300	7230900	18015000	10174000	protein domain specific binding
>jgi|Crypa2|337355|fgenesh1_pm.2_#_501	1	K	_NLLSVAYK(ac)NVVGTR_	NLLSVAYK(1)NVVGTR	NLLSVAYK(80.53)NVVGTR	8	2	788.446	-1.4033				4888000	3890200		protein domain specific binding
>jgi|Crypa2|337355|fgenesh1_pm.2_#_501	1	K	_TAATAAHEAYK(ac)SATDVAQTELTPTHPIR_	TAATAAHEAYK(1)SATDVAQTELTPTHPIR	TAATAAHEAYK(81.84)SATDVAQTELTPTHPIR	11	3	998.504	-0.080107				19445000	8060600		protein domain specific binding
>jgi|Crypa2|337355|fgenesh1_pm.2_#_501	1	K	_GSDK(ac)HVGTIK_	GSDK(1)HVGTIK	GSDK(55.26)HVGTIK(-55.26)	4	2	542.293	-0.028823					4998500		protein domain specific binding
>jgi|Crypa2|338021|fgenesh1_pm.3_#_417	1	K	_SPYGPK(ac)YNFQPHAAGLTAK_	SPYGPK(1)YNFQPHAAGLTAK	SPYGPK(94.45)YNFQPHAAGLTAK(-94.45)	6	3	697.022	0.42325	9404000	12092000	7697200	1547600	25039000	8080100	unknown
>jgi|Crypa2|338409|fgenesh1_pm.3_#_805	1	K	_GILPSAPGRPAPPAAGSAAAK(ac)AQIPQK_	GILPSAPGRPAPPAAGSAAAK(1)AQIPQK	GILPSAPGRPAPPAAGSAAAK(48.87)AQIPQK(-48.87)	21	3	855.482	-0.0055193				6586700	5947800		transporter activity，nucleic acid binding， zinc ion binding
>jgi|Crypa2|338634|fgenesh1_pm.3_#_1030	1	K	_ANDK(ac)NESSVICQQLEHLGRK_	ANDK(1)NESSVICQQLEHLGRK	ANDK(66.54)NESSVICQQLEHLGRK(-66.54)	4	4	592.797	-1.0798	19082000	26790000	23523000	226340000	421950000	387250000	holo-[acyl-carrier protein] synthase activity， magnesium ion binding， macromolecule biosynthesis
>jgi|Crypa2|338634|fgenesh1_pm.3_#_1030	1	K	_QILCYNK(ac)DAK_	QILCYNK(1)DAK	QILCYNK(136.02)DAK(-136.02)	7	2	647.827	0.21626	7288100	4707600	5651700	68005000	125940000	91849000	holo-[acyl-carrier protein] synthase activity， magnesium ion binding， macromolecule biosynthesis
>jgi|Crypa2|338634|fgenesh1_pm.3_#_1030	1	K	_SYAEIPLSK(ac)AIK_	SYAEIPLSK(1)AIK	SYAEIPLSK(44.62)AIK(-44.62)	9	2	681.387	0.30626	23291000	27616000	25002000	64915000	131480000	115540000	holo-[acyl-carrier protein] synthase activity， magnesium ion binding， macromolecule biosynthesis
>jgi|Crypa2|338634|fgenesh1_pm.3_#_1030	1	K	_LVAGQIPTGWDAK(ac)R_	LVAGQIPTGWDAK(1)R	LVAGQIPTGWDAK(82.65)R	13	2	777.425	1.2544	2734600	4359300		6974500	14032000	11149000	holo-[acyl-carrier protein] synthase activity， magnesium ion binding， macromolecule biosynthesis
>jgi|Crypa2|338634|fgenesh1_pm.3_#_1030	1	K	_GNAVLGIFQK(ac)YLTGHPK_	GNAVLGIFQK(1)YLTGHPK	GNAVLGIFQK(58.67)YLTGHPK(-58.67)	10	3	629.016	-0.12202				5316100	4259200		holo-[acyl-carrier protein] synthase activity，magnesium ion binding
>jgi|Crypa2|338634|fgenesh1_pm.3_#_1030	1	K	_YEAFDAAK(ac)SVQR_	YEAFDAAK(1)SVQR	YEAFDAAK(81.49)SVQR	8	2	713.852	-0.58184					4260400		holo-[acyl-carrier protein] synthase activity，magnesium ion binding
>jgi|Crypa2|339513|fgenesh1_pm.4_#_745	1	K	_GIAVGPNGQAADAPSK(ac)FDIK_	GIAVGPNGQAADAPSK(1)FDIK	GIAVGPNGQAADAPSK(60.03)FDIK(-60.03)	16	2	999.518	-0.99568					1872100		unknown
>jgi|Crypa2|340620|fgenesh1_pm.5_#_845	1	K	_GPIMK(ac)QYR_	GPIMK(1)QYR	GPIMK(86.95)QYR	5	2	517.776	-0.9634	20099000	18472000	23711000	4731700	12408000	10241000	translation initiation factor activity
>jgi|Crypa2|340733|fgenesh1_pm.6_#_42	1	K	_YYGGNEHIDQIELLCQK(ac)R_	YYGGNEHIDQIELLCQK(1)R	YYGGNEHIDQIELLCQK(50.83)R	17	3	760.036	-0.23399	4339700	6746900	8607900	21683000	17676000	16017000	glycine hydroxymethyltransferase activity， glycine metabolism
>jgi|Crypa2|340733|fgenesh1_pm.6_#_42	1	K	_NAIPGDK(ac)SALTPCGIR_	NAIPGDK(1)SALTPCGIR	NAIPGDK(49.56)SALTPCGIR	7	2	856.443	-0.53201				14749000	24313000		glycine hydroxymethyltransferase activity， glycine metabolism
>jgi|Crypa2|341176|fgenesh1_pm.6_#_485	1	K	_ISEGK(ac)QPAR_	ISEGK(1)QPAR	ISEGK(96.03)QPAR	5	2	514.28	-0.067471					4032300		protein binding，ATP binding
>jgi|Crypa2|341202|fgenesh1_pm.6_#_511	1	K	_GALAK(ac)LDAQK_	GALAK(1)LDAQK	GALAK(72.01)LDAQK(-72.01)	5	2	528.806	1.4257	2800300		2130100				nuclease activity，DNA binding
>jgi|Crypa2|341448|fgenesh1_pm.7_#_74	1	K	_GVK(ac)LLGLSANTVDSHEGWASDIK_	GVK(1)LLGLSANTVDSHEGWASDIK	GVK(68.88)LLGLSANTVDSHEGWASDIK(-68.88)	3	3	813.755	-1.2475	8419500	6481800	4224500				protein binding， antioxidant activity，oxidoreductase activity
>jgi|Crypa2|346270|estExt_fgenesh1_pm.C_40759	1	K	_K(ac)FQDSEVQADMK_	K(1)FQDSEVQADMK	K(63.73)FQDSEVQADMK(-63.73)	1	2	734.343	0.12973	9864600	13003000	24949000	3171000	7200800	4939500	ATP binding
>jgi|Crypa2|346270|estExt_fgenesh1_pm.C_40759	1	K	_KFQDSEVQADMK(ac)HFPFK_	KFQDSEVQADMK(1)HFPFK	K(-70.98)FQDSEVQADMK(70.98)HFPFK(-92.21)	12	3	708.679	0.19406		8873700	10626000	9636000	27049000	13023000	ATP binding
>jgi|Crypa2|346270|estExt_fgenesh1_pm.C_40759	1	K	_LVNHFVSEFK(ac)R_	LVNHFVSEFK(1)R	LVNHFVSEFK(136.5)R	10	3	473.258	0.16785	94753000	114880000	112400000	32596000	71984000	63346000	ATP binding
>jgi|Crypa2|346270|estExt_fgenesh1_pm.C_40759	1	K	_IQK(ac)LITDYFNGKEPNK_	IQK(1)LITDYFNGKEPNK	IQK(126.51)LITDYFNGK(-126.51)EPNK(-154.6)	3	3	650.683	-0.25833	48520000	17894000	50007000	16578000	39229000	21417000	ATP binding
>jgi|Crypa2|346270|estExt_fgenesh1_pm.C_40759	1	K	_IDK(ac)SQVHEIVLVGGSTR_	IDK(1)SQVHEIVLVGGSTR	IDK(84.04)SQVHEIVLVGGSTR	3	3	627.346	0.25881	2020400	3212600	2427000				ATP binding
>jgi|Crypa2|347267|estExt_fgenesh1_pm.C_60517	1	K	_GLIIGVPGAFSPGCSQK(ac)HIPSYLK_	GLIIGVPGAFSPGCSQK(1)HIPSYLK	GLIIGVPGAFSPGCSQK(66.38)HIPSYLK(-66.38)	17	3	856.793	-1.2741		10324000	7019700	13003000	61454000	15296000	oxidoreductase activity
>jgi|Crypa2|348360|estExt_fgenesh1_pm.C_90416	1	K	_K(ac)FEAEHSQGNK_	K(1)FEAEHSQGNK	K(57.8)FEAEHSQGNK(-57.8)	1	2	658.815	0.03362		3738300	2548400				unknown
>jgi|Crypa2|349625|estExt_fgenesh1_pg.C_11712	1	K	_IPPVASSPSHAGK(ac)HYPGTPR_	IPPVASSPSHAGK(1)HYPGTPR	IPPVASSPSHAGK(55.45)HYPGTPR	13	3	700.032	-0.19724		3854400	5797300	2401100	2260100		unknown
>jgi|Crypa2|351195|estExt_fgenesh1_pg.C_40521	1	K	_FACDGLK(ac)TQR_	FACDGLK(1)TQR	FACDGLK(68.36)TQR	7	2	619.303	0.0189	5502500	4077900		7409600	12134000	10441000	NADH dehydrogenase (ubiquinone) activity，electron carrier activity
>jgi|Crypa2|35666|Crypa1.e_gw1.1.163.1	1	K	_FAASVLQNEALK(ac)K_	FAASVLQNEALK(1)K	FAASVLQNEALK(121.28)K(-121.28)	12	2	730.909	-0.98561		4133300	1817800				hydrolase activity
>jgi|Crypa2|67110|Crypa1.fgenesh1_pg.C_scaffold_1001207	1	K	_NSAEK(ac)TIR_	NSAEK(1)TIR	NSAEK(139.74)TIR	5	2	480.759	-0.49721				35949000	27412000		binding
>jgi|Crypa2|67838|Crypa1.fgenesh1_pg.C_scaffold_2000113	1	K	_SLK(ac)LQTDALR_	SLK(1)LQTDALR	SLK(69.67)LQTDALR	3	2	593.843	-0.27472	5907600	5459400	4678500				aspartic-type endopeptidase activity
>jgi|Crypa2|67838|Crypa1.fgenesh1_pg.C_scaffold_2000113	1	K	_LLNQFLDHPLK(ac)VSGR_	LLNQFLDHPLK(1)VSGR	LLNQFLDHPLK(75.46)VSGR	11	3	593.669	0.41758	9222900	40505000	43494000		11762000	8049600	aspartic-type endopeptidase activity
>jgi|Crypa2|69257|Crypa1.fgenesh1_pg.C_scaffold_3000323	1	K	_NPLITGPAPDCSELAAK(ac)R_	NPLITGPAPDCSELAAK(1)R	NPLITGPAPDCSELAAK(37.62)R	17	2	976.499	-0.09745	3067900	3867000	3805100	2650400	6688200	2797900	DNA binding， transcription factor activity
>jgi|Crypa2|74059|Crypa1.fgenesh1_pg.C_scaffold_8000416	1	K	_ATSEIPAAK(ac)RPR_	ATSEIPAAK(1)RPR	ATSEIPAAK(61.44)RPR	9	2	669.878	-0.18412	9712700	11705000	17403000	12504000	13742000	16728000	unknown
>jgi|Crypa2|98306|Crypa1.estExt_fgenesh1_pm.C_40230	1	K	_EGK(ac)LSLVQSLLNVDPK_	EGK(1)LSLVQSLLNVDPK	EGK(51.7)LSLVQSLLNVDPK(-51.7)	3	2	891.504	0.010107				6359200	2512900		transporter activity
