# Supplementary material for: Comparative acetylomic analysis reveals differentially acetylated proteins regulating fungal metabolism in hypovirus‐infected chestnut blight fungus
Source: Mol Plant Pathol. 2023 Jun 6;24(9):1126–38. doi: 10.1111/mpp.13358 (PMC10423328; doi:10.1111/mpp.13358)
Supplement: Supplementary file 10 — Table S3 Distinct Kac sites in EP155 and EP155/CHV1‐EP713 [file MPP-24-1126-s012.xlsx]

## Sheet: Table S3
Table S3. Distinct Kac sites in EP155 and EP713
	Number of Acetyl (K)	Amino acid	Modified sequence	Acetyl (K) Probabilities	Acetyl (K) Score diffs	Position in peptide	Charge	m/z	Mass error [ppm]	Intensity EP155-1	Intensity EP155-2	Intensity EP155-3	Intensity EP713-1	Intensity EP713-2	Intensity EP713-3
>jgi|Crypa2|269426|e_gw1.10.791.1	1	K	_(ac)SASTHAAK(ac)R_	SASTHAAK(1)R	SASTHAAK(64.3)R	8	2	506.762	-4.2605	29463000	42252000	45614000
>jgi|Crypa2|278859|estExt_Genewise1.C_52494	1	K	_GSVQDK(ac)FVK_	GSVQDK(1)FVK	GSVQDK(61.56)FVK(-61.56)	6	2	525.285	-0.42081	18597000	23491000	18239000
>jgi|Crypa2|292737|estExt_Genewise1Plus.C_60238	1	K	_GASGGTK(ac)LAK_	GASGGTK(1)LAK	GASGGTK(98.94)LAK(-98.94)	7	2	466.264	0.69437	18377000	14985000	16115000
>jgi|Crypa2|251720|e_gw1.3.2316.1	1	K	_EIQDAVTIPVMAK(ac)AR_	EIQDAVTIPVMAK(1)AR	EIQDAVTIPVMAK(46.41)AR	13	2	842.459	0.8723	17351000	19280000	15739000
>jgi|Crypa2|104409|Crypa1.estExt_fgenesh1_kg.C_100020	1	K	_LILPGELAK(ac)HAVSEGTK_	LILPGELAK(1)HAVSEGTK	LILPGELAK(101.96)HAVSEGTK(-101.96)	9	2	903.012	-0.21565	16231000	17184000	8578500
>jgi|Crypa2|221261|gw1.9.438.1	1	K	_(ac)AESAAK(ac)R_	AESAAK(1)R	AESAAK(88.94)R	6	2	408.714	-0.097266	15289000	24810000
>jgi|Crypa2|263743|e_gw1.7.1677.1	1	K	_QLDMVPLDK(ac)K_	QLDMVPLDK(1)K	QLDMVPLDK(50.45)K(-50.45)	9	2	614.834	0.91175	14954000	8219300	8776900
>jgi|Crypa2|237369|gw1.10.644.1	1	K	_LMTGK(ac)LSPTAGNVSR_	LMTGK(1)LSPTAGNVSR	LMTGK(107.07)LSPTAGNVSR	5	2	787.422	0.52918	10125000		9343200
>jgi|Crypa2|329021|fgenesh1_pg.3_#_1259	1	K	_ALLK(ac)HLGFDSVPVTVNQVHQAQPQER_	ALLK(1)HLGFDSVPVTVNQVHQAQPQER	ALLK(116.08)HLGFDSVPVTVNQVHQAQPQER	4	3	985.193	-0.24613	9676400	21769000	39303000
>jgi|Crypa2|104348|Crypa1.estExt_fgenesh1_kg.C_90466	1	K	_GLFVGK(ac)R_	GLFVGK(1)R	GLFVGK(117.7)R	6	2	409.748	0.36182	9282800	23253000	10901000
>jgi|Crypa2|341448|fgenesh1_pm.7_#_74	1	K	_GVK(ac)LLGLSANTVDSHEGWASDIK_	GVK(1)LLGLSANTVDSHEGWASDIK	GVK(68.88)LLGLSANTVDSHEGWASDIK(-68.88)	3	3	813.755	-1.2475	8419500	6481800	4224500
>jgi|Crypa2|334011|fgenesh1_pg.8_#_707	1	K	_INTSPNTVEDKDILK(ac)LHLTEPPIKK_	INTSPNTVEDK(0.152)DILK(0.839)LHLTEPPIK(0.009)K	INTSPNTVEDK(-7.4)DILK(7.4)LHLTEPPIK(-19.74)K(-44.63)	15	4	722.155	0.60806	8389800	18073000
>jgi|Crypa2|252036|e_gw1.3.536.1	1	K	_KK(ac)YDPQNVFK_	K(0.12)K(0.88)YDPQNVFK	K(-8.67)K(8.67)YDPQNVFK(-101.93)	2	2	654.851	1.2225	8278400	10291000	9103400
>jgi|Crypa2|238526|gw1.4.2663.1	1	K	_VAAPNVK(ac)LIAK_	VAAPNVK(1)LIAK	VAAPNVK(81.02)LIAK(-81.02)	7	2	583.369	0.052909	8038000	8748100	7157500
>jgi|Crypa2|233204|gw1.1.3131.1	1	K	_GVVK(ac)QIVHDAGR_	GVVK(1)QIVHDAGR	GVVK(100.22)QIVHDAGR	4	2	660.873	-0.21233	7743600	7757300	8393900
>jgi|Crypa2|326796|fgenesh1_pg.2_#_2	1	K	_TTEEDTHNGRPSAMK(ac)R_	TTEEDTHNGRPSAMK(1)R	TTEEDTHNGRPSAMK(86.38)R	15	3	624.627	-0.44597	7661200	11861000	9743600
>jgi|Crypa2|102189|Crypa1.estExt_fgenesh1_kg.C_30491	1	K	_FAPM(ox)FIVHAAQK(ac)K_	FAPMFIVHAAQK(1)K	FAPMFIVHAAQK(84.29)K(-84.29)	12	3	515.946	0.073423	7379000	69868000	56846000
>jgi|Crypa2|234745|gw1.9.1320.1	1	K	_FDSAVAK(ac)SQAELSK_	FDSAVAK(1)SQAELSK	FDSAVAK(85.42)SQAELSK(-85.42)	7	2	761.891	-0.27224	6623100	9372000	7654300
>jgi|Crypa2|67838|Crypa1.fgenesh1_pg.C_scaffold_2000113	1	K	_SLK(ac)LQTDALR_	SLK(1)LQTDALR	SLK(69.67)LQTDALR	3	2	593.843	-0.27472	5907600	5459400	4678500
>jgi|Crypa2|109525|Crypa1.estExt_fgenesh1_pg.C_180032	1	K	_GTLENGNK(ac)FDASYDR_	GTLENGNK(1)FDASYDR	GTLENGNK(52.25)FDASYDR	8	2	864.895	0.045763	5862900	6535100
>jgi|Crypa2|281725|estExt_Genewise1.C_81086	1	K	_AVESAVASTGAAFPIVHADKTIK(ac)TIK_	AVESAVASTGAAFPIVHADK(0.233)TIK(0.767)TIK	AVESAVASTGAAFPIVHADK(-5.16)TIK(5.16)TIK(-52.97)	23	4	667.623	-0.18198	5860200	18714000	24638000
>jgi|Crypa2|104656|Crypa1.estExt_fgenesh1_kg.C_130040	1	K	_YFAK(ac)FTPLYEK_	YFAK(1)FTPLYEK	YFAK(65.4)FTPLYEK(-65.4)	4	2	724.877	-0.56012	4897100	10457000	6014900
>jgi|Crypa2|251702|e_gw1.3.2711.1	1	K	_YHK(ac)FEEAIR_	YHK(1)FEEAIR	YHK(79.99)FEEAIR	3	3	412.212	-0.4681	4869500	1040600	6702200
>jgi|Crypa2|255620|e_gw1.4.805.1	1	K	_IPNLFAVSSIDSVK(ac)K_	IPNLFAVSSIDSVK(1)K	IPNLFAVSSIDSVK(55.19)K(-55.19)	14	2	830.469	0.51432	4815300	8187300	5345300
>jgi|Crypa2|249839|e_gw1.2.1281.1	1	K	_LILINEK(ac)ASK_	LILINEK(1)ASK	LILINEK(61.44)ASK(-61.44)	7	2	585.858	0.045254	4803300	12234000	4329000
>jgi|Crypa2|240041|gw1.4.2840.1	1	K	_TSCNHK(ac)VYR_	TSCNHK(1)VYR	TSCNHK(84.61)VYR	6	2	603.788	-0.21015	4741900	4453900	3912400
>jgi|Crypa2|232941|gw1.4.2013.1	1	K	_EK(ac)FNCCHLATGDMLR_	EK(1)FNCCHLATGDMLR	EK(61.1)FNCCHLATGDMLR	2	3	631.952	-0.29828	4656900	4241900
>jgi|Crypa2|100265|Crypa1.estExt_fgenesh1_pm.C_140003	1	K	_(ac)ATEQARPASQK(ac)FPAGLAGVLNPSDDNR_	ATEQARPASQK(1)FPAGLAGVLNPSDDNR	ATEQARPASQK(46.66)FPAGLAGVLNPSDDNR	11	3	965.485	0.74813	3980500		6810500
>jgi|Crypa2|234745|gw1.9.1320.1	1	K	_SQAELSK(ac)AQANAEAYAK_	SQAELSK(1)AQANAEAYAK	SQAELSK(56.41)AQANAEAYAK(-56.41)	7	2	911.452	-0.33512	3949700	3297800	3991500
>jgi|Crypa2|249681|e_gw1.2.1870.1	1	K	_EELLNPIKQDTK(ac)K_	EELLNPIKQDTK(1)K	EELLNPIK(-59.28)QDTK(59.28)K(-178.15)	12	2	799.443	-0.1622	3778400	4285700	7238300
>jgi|Crypa2|221370|gw1.1.1188.1	1	K	_QAVDNALETK(ac)AR_	QAVDNALETK(1)AR	QAVDNALETK(78.76)AR	10	2	679.357	3.0864	3622800		2307400
>jgi|Crypa2|102097|Crypa1.estExt_fgenesh1_kg.C_30381	1	K	_GDFVTK(ac)IGVGQVIK_	GDFVTK(1)IGVGQVIK	GDFVTK(79.47)IGVGQVIK(-79.47)	6	2	751.932	0.59875	3487800	8434300	4751000
>jgi|Crypa2|105371|Crypa1.estExt_fgenesh1_pg.C_10944	1	K	_LSAK(ac)LLEIASQPKPVPER_	LSAK(1)LLEIASQPKPVPER	LSAK(59.19)LLEIASQPK(-59.19)PVPER	4	3	673.393	0.0057337	3196000	3619400	872820
>jgi|Crypa2|334011|fgenesh1_pg.8_#_707	1	K	_LVVHLTSTPEVESTGGK(ac)K_	LVVHLTSTPEVESTGGK(1)K	LVVHLTSTPEVESTGGK(47.57)K(-47.57)	17	3	642.018	-0.49316	2819000		3107200
>jgi|Crypa2|341202|fgenesh1_pm.6_#_511	1	K	_GALAK(ac)LDAQK_	GALAK(1)LDAQK	GALAK(72.01)LDAQK(-72.01)	5	2	528.806	1.4257	2800300		2130100
>jgi|Crypa2|221705|gw1.5.739.1	1	K	_YKPQDATTNPSLILAASK(ac)K_	YKPQDATTNPSLILAASK(1)K	YK(-59)PQDATTNPSLILAASK(59)K(-59)	18	2	1044.57	0.0796	2448100	1239100	2508800
>jgi|Crypa2|101333|Crypa1.estExt_fgenesh1_kg.C_20098	1	K	_QAGLVQK(ac)QGVTNK_	QAGLVQK(1)QGVTNK	QAGLVQK(69.72)QGVTNK(-69.72)	7	2	706.896	5.0434	2135200	1847000	2003700
>jgi|Crypa2|346270|estExt_fgenesh1_pm.C_40759	1	K	_IDK(ac)SQVHEIVLVGGSTR_	IDK(1)SQVHEIVLVGGSTR	IDK(84.04)SQVHEIVLVGGSTR	3	3	627.346	0.25881	2020400	3212600	2427000
>jgi|Crypa2|326707|fgenesh1_pg.1_#_1783	1	K	_GFQAALSPLLK(ac)K_	GFQAALSPLLK(1)K	GFQAALSPLLK(68.68)K(-68.68)	11	2	657.893	-0.11568	1824300	5385100	3148600
>jgi|Crypa2|223301|gw1.9.603.1	1	K	_INK(ac)MLSCAGADR_	INK(1)MLSCAGADR	INK(47.19)MLSCAGADR	3	2	689.334	0.80175	1646400	2216600	4073500
>jgi|Crypa2|334011|fgenesh1_pg.8_#_707	1	K	_GFEYDPEESK(ac)TR_	GFEYDPEESK(1)TR	GFEYDPEESK(60.63)TR	10	2	750.336	0.19789	1487900	1719800	2686400
>jgi|Crypa2|238526|gw1.4.2663.1	1	K	_K(ac)FYHGYPTPALER_	K(1)FYHGYPTPALER	K(89.63)FYHGYPTPALER	1	2	810.912	1.0286	1475300	1540700
>jgi|Crypa2|247896|e_gw1.1.4516.1	1	K	_ADLEK(ac)TWGSASPPGLDR_	ADLEK(1)TWGSASPPGLDR	ADLEK(62.2)TWGSASPPGLDR	5	2	921.455	-0.051633	1461300		1735400
>jgi|Crypa2|253316|e_gw1.3.2787.1	1	K	_NK(ac)LDDQYAEFATDEEKEK_	NK(1)LDDQYAEFATDEEKEK	NK(79.97)LDDQYAEFATDEEK(-79.97)EK(-79.97)	2	2	1108.01	-0.63474	1348600		1856800
>jgi|Crypa2|100991|Crypa1.estExt_fgenesh1_kg.C_10626	1	K	_GGLAPSK(ac)LDEFTVK_	GGLAPSK(1)LDEFTVK	GGLAPSK(67.28)LDEFTVK(-67.28)	7	2	752.406	1.8728		3393200	5314500
>jgi|Crypa2|101014|Crypa1.estExt_fgenesh1_kg.C_10653	1	K	_NTANYVSDK(ac)ASELTNSASK_	NTANYVSDK(1)ASELTNSASK	NTANYVSDK(59.51)ASELTNSASK(-59.51)	9	2	1021.49	-0.18754		1799800	1735000
>jgi|Crypa2|101476|Crypa1.estExt_fgenesh1_kg.C_20274	1	K	_ALEEK(ac)NLEDLSGLGHFLK_	ALEEK(1)NLEDLSGLGHFLK	ALEEK(82.71)NLEDLSGLGHFLK(-82.71)	5	3	685.697	0.13632		7856400	2685000
>jgi|Crypa2|101776|Crypa1.estExt_fgenesh1_kg.C_30008	1	K	_TNLDK(ac)YHPGYFGK_	TNLDK(1)YHPGYFGK	TNLDK(84.36)YHPGYFGK(-84.36)	5	2	791.388	1.2694		6553700	5357100
>jgi|Crypa2|103579|Crypa1.estExt_fgenesh1_kg.C_70279	1	K	_LWNTLGDCK(ac)YTITDK_	LWNTLGDCK(1)YTITDK	LWNTLGDCK(79.77)YTITDK(-79.77)	9	2	935.456	-0.58597		18368000	9010400
>jgi|Crypa2|105502|Crypa1.estExt_fgenesh1_pg.C_11227	1	K	_AVGAGPDLEK(ac)VK_	AVGAGPDLEK(1)VK	AVGAGPDLEK(93.01)VK(-93.01)	10	2	613.343	0.39091		4417600	3047800
>jgi|Crypa2|108125|Crypa1.estExt_fgenesh1_pg.C_70071	1	K	_DAEDAYHEMHNK(ac)R_	DAEDAYHEMHNK(1)R	DAEDAYHEMHNK(47.19)R	12	3	553.239	1.873		4557300	2719600
>jgi|Crypa2|108176|Crypa1.estExt_fgenesh1_pg.C_70178	1	K	_(ac)SAVPAWK(ac)R_	SAVPAWK(1)R	SAVPAWK(58.82)R	7	2	499.775	0.85127		2824400	1570200
>jgi|Crypa2|215908|gw1.3.81.1	1	K	_HAAVAADK(ac)FEPVLK_	HAAVAADK(1)FEPVLK	HAAVAADK(90.76)FEPVLK(-90.76)	8	2	769.422	-1.9556		3234100	5217900
>jgi|Crypa2|226763|gw1.4.1289.1	1	K	_ISQDELLAEAK(ac)R_	ISQDELLAEAK(1)R	ISQDELLAEAK(58.07)R	11	2	707.88	-1.0762		9813600	17179000
>jgi|Crypa2|238526|gw1.4.2663.1	1	K	_NIILNK(ac)TAGNWGPNATFR_	NIILNK(1)TAGNWGPNATFR	NIILNK(105.38)TAGNWGPNATFR	6	2	1015.03	-0.15066		775010	1292200
>jgi|Crypa2|239353|gw1.5.2462.1	1	K	_VKPGNTIHLVK(ac)SAASNPTPAPSSAALQPVPR_	VK(0.164)PGNTIHLVK(0.836)SAASNPTPAPSSAALQPVPR	VK(-7.09)PGNTIHLVK(7.09)SAASNPTPAPSSAALQPVPR	11	4	787.687	-0.86034		13134000	10787000
>jgi|Crypa2|244532|e_gw1.1.2914.1	1	K	_IYGFYDECK(ac)R_	IYGFYDECK(1)R	IYGFYDECK(93.06)R	9	2	696.816	-0.049056		3113300	1480800
>jgi|Crypa2|245560|e_gw1.1.1267.1	1	K	_FTCGNTGK(ac)LTR_	FTCGNTGK(1)LTR	FTCGNTGK(58.17)LTR	8	2	648.822	-0.17191		370850	1468700
>jgi|Crypa2|253937|e_gw1.3.1387.1	1	K	_(ac)MEFQLK(ac)EGLK_	MEFQLK(1)EGLK	MEFQLK(42.72)EGLK(-42.72)	6	2	653.839	-2.4982		4741500	6223500
>jgi|Crypa2|258492|e_gw1.5.129.1	1	K	_TNEASEAAFK(ac)DEAK_	TNEASEAAFK(1)DEAK	TNEASEAAFK(90.37)DEAK(-90.37)	10	2	776.86	0.65794		1835600	2052200
>jgi|Crypa2|261063|e_gw1.6.2345.1	1	K	_GWIDPVTVQK(ac)IHILGSGYQK_	GWIDPVTVQK(1)IHILGSGYQK	GWIDPVTVQK(36.68)IHILGSGYQK(-36.68)	10	3	761.083	-0.014646		5819800	3569800
>jgi|Crypa2|261508|e_gw1.6.94.1	1	K	_LFGPDETESNK(ac)LAK_	LFGPDETESNK(1)LAK	LFGPDETESNK(75.46)LAK(-75.46)	11	2	795.904	1.1883		1527900	1854900
>jgi|Crypa2|265329|e_gw1.8.2107.1	1	K	_NDATSSADAQK(ac)CPALK_	NDATSSADAQK(1)CPALK	NDATSSADAQK(43.79)CPALK(-43.79)	11	2	859.904	-0.3343		45666000	31508000
>jgi|Crypa2|269213|e_gw1.10.537.1	1	K	_YGTVEK(ac)CQIMRDPHTK_	YGTVEK(1)CQIMRDPHTK	YGTVEK(65.37)CQIMRDPHTK(-65.37)	6	3	668.993	0.10065		2477600	9002600
>jgi|Crypa2|273821|estExt_Genewise1.C_22162	1	K	_(ac)ADTEYNAEEAAELK(ac)K_	ADTEYNAEEAAELK(1)K	ADTEYNAEEAAELK(90.44)K(-90.44)	14	2	883.41	-0.59615		10836000	5725800
>jgi|Crypa2|275116|estExt_Genewise1.C_32038	1	K	_LIEESK(ac)R_	LIEESK(1)R	LIEESK(114.78)R	6	2	458.759	0.61066		13596000	9118100
>jgi|Crypa2|277249|estExt_Genewise1.C_42463	1	K	_TSGQSVPLGIHPSNVVITK(ac)LK_	TSGQSVPLGIHPSNVVITK(1)LK	TSGQSVPLGIHPSNVVITK(65.25)LK(-65.25)	19	3	739.758	-0.072656		6965800	13192000
>jgi|Crypa2|321504|fgenesh1_kg.3_#_243_#_2187_1_CCBH_CCBI_EXTA	1	K	_QLQEEHK(ac)K_	QLQEEHK(1)K	QLQEEHK(167.04)K(-167.04)	7	2	541.285	-2.6096		4662200	4414300
>jgi|Crypa2|324752|fgenesh1_kg.10_#_77_#_935_1_CCBH_CCBI_EXTA	1	K	_KYADIK(ac)K_	KYADIK(1)K	K(-93.14)YADIK(93.14)K(-141.93)	6	2	454.266	-0.82593		35725000	20374000
>jgi|Crypa2|324752|fgenesh1_kg.10_#_77_#_935_1_CCBH_CCBI_EXTA	1	K	_LEEMQTK(ac)MK_	LEEMQTK(1)MK	LEEMQTK(90.11)MK(-90.11)	7	2	590.291	0.88793		8063100	5720600
>jgi|Crypa2|324752|fgenesh1_kg.10_#_77_#_935_1_CCBH_CCBI_EXTA	1	K	_NGLLEAENEK(ac)LDTAIK_	NGLLEAENEK(1)LDTAIK	NGLLEAENEK(58.09)LDTAIK(-58.09)	10	2	900.473	0.36366		7085600	3666900
>jgi|Crypa2|325727|fgenesh1_pg.1_#_803	1	K	_NATAVAQCK(ac)AGK_	NATAVAQCK(1)AGK	NATAVAQCK(77.6)AGK(-77.6)	9	2	630.822	-0.34003		4925300	5910100
>jgi|Crypa2|325735|fgenesh1_pg.1_#_811	1	K	_SAGMWDNDK(ac)TVCSCTGK_	SAGMWDNDK(1)TVCSCTGK	SAGMWDNDK(70.94)TVCSCTGK(-70.94)	9	2	979.906	-0.58932		1551300	2590300
>jgi|Crypa2|328634|fgenesh1_pg.3_#_872	1	K	_ALHEQK(ac)LAK_	ALHEQK(1)LAK	ALHEQK(77.14)LAK(-77.14)	6	2	540.314	0.15358		3526600	4163300
>jgi|Crypa2|331210|fgenesh1_pg.5_#_796	1	K	_LEK(ac)LMNAFCER_	LEK(1)LMNAFCER	LEK(90.73)LMNAFCER	3	2	726.852	0.17765		36830000	26794000
>jgi|Crypa2|334011|fgenesh1_pg.8_#_707	1	K	_QSTVAAAGVFK(ac)LEDLVEEGK_	QSTVAAAGVFK(1)LEDLVEEGK	QSTVAAAGVFK(51.35)LEDLVEEGK(-51.35)	11	3	711.707	-0.77818		13248000	4266800
>jgi|Crypa2|334011|fgenesh1_pg.8_#_707	1	K	_VDSAVDGVDVK(ac)DNK_	VDSAVDGVDVK(1)DNK	VDSAVDGVDVK(48.82)DNK(-48.82)	11	2	751.87	-0.6394		6635100	4694900
>jgi|Crypa2|334238|fgenesh1_pg.9_#_162	1	K	_SNTPNNVAFK(ac)VTGK_	SNTPNNVAFK(1)VTGK	SNTPNNVAFK(53.83)VTGK(-53.83)	10	2	759.899	0.90972		3328600	3052200
>jgi|Crypa2|348360|estExt_fgenesh1_pm.C_90416	1	K	_K(ac)FEAEHSQGNK_	K(1)FEAEHSQGNK	K(57.8)FEAEHSQGNK(-57.8)	1	2	658.815	0.03362		3738300	2548400
>jgi|Crypa2|35666|Crypa1.e_gw1.1.163.1	1	K	_FAASVLQNEALK(ac)K_	FAASVLQNEALK(1)K	FAASVLQNEALK(121.28)K(-121.28)	12	2	730.909	-0.98561		4133300	1817800
>jgi|Crypa2|335787|fgenesh1_pm.1_#_477	1	K	_FNYEAYYEAELDKK(ac)HK_	FNYEAYYEAELDK(0.097)K(0.903)HK	FNYEAYYEAELDK(-9.67)K(9.67)HK(-94.54)	14	3	697.334	-0.31094		2177000	4338400
>jgi|Crypa2|222795|gw1.1.1488.1	1	K	_YK(ac)LLNGLAVR_	YK(1)LLNGLAVR	YK(105.4)LLNGLAVR	2	2	594.859	0.30856		2742200	4004900
>jgi|Crypa2|224337|gw1.9.683.1	1	K	_TTGFALVYDSPEAMK(ac)K_	TTGFALVYDSPEAMK(1)K	TTGFALVYDSPEAMK(96.99)K(-96.99)	15	2	900.448	-0.42813		22377000	15978000
>jgi|Crypa2|224411|gw1.1.1766.1	1	K	_YNVK(ac)LADLEK_	YNVK(1)LADLEK	YNVK(74.76)LADLEK(-74.76)	4	2	617.838	-0.016507		15931000	8987000
>jgi|Crypa2|101776|Crypa1.estExt_fgenesh1_kg.C_30008	1	K	_YHPGYFGK(ac)VGMR_	YHPGYFGK(1)VGMR	YHPGYFGK(73.78)VGMR	8	3	485.24	-0.52212					4772600	4985000
>jgi|Crypa2|100503|Crypa1.estExt_fgenesh1_kg.C_10050	1	K	_TLTAVHDAILTDLVYPVEIVGK(ac)R_	TLTAVHDAILTDLVYPVEIVGK(1)R	TLTAVHDAILTDLVYPVEIVGK(126.91)R	22	3	855.814	-0.2642				5903500	4654600	7098300
>jgi|Crypa2|102333|Crypa1.estExt_fgenesh1_kg.C_40102	1	K	_LFK(ac)QSAESFQRPVTVDWNNGK_	LFK(1)QSAESFQRPVTVDWNNGK	LFK(80.24)QSAESFQRPVTVDWNNGK(-80.24)	3	3	831.756	1.0965				8739800	12790000	9868500
>jgi|Crypa2|102434|Crypa1.estExt_fgenesh1_kg.C_40215	1	K	_IYETSK(ac)TLTSYK_	IYETSK(1)TLTSYK	IYETSK(70.41)TLTSYK(-70.41)	6	2	738.385	0.85013				2670600	2023800	1835200
>jgi|Crypa2|103155|Crypa1.estExt_fgenesh1_kg.C_60127	1	K	_GVLK(ac)AVENVNTVLGPELIK_	GVLK(1)AVENVNTVLGPELIK	GVLK(77.39)AVENVNTVLGPELIK(-77.39)	4	2	1018.09	0.35601				1053900	1404100	1712200
>jgi|Crypa2|104720|Crypa1.estExt_fgenesh1_kg.C_140033	1	K	_HQVYVK(ac)EQLSK_	HQVYVK(1)EQLSK	HQVYVK(45.26)EQLSK(-45.26)	6	2	700.88	0.26515				1933300	3249100	3113900
>jgi|Crypa2|105895|Crypa1.estExt_fgenesh1_pg.C_20304	1	K	_SPHQVGK(ac)AIAK_	SPHQVGK(1)AIAK	SPHQVGK(96.33)AIAK(-96.33)	7	3	393.228	0.29531				31004000	32015000	23464000
>jgi|Crypa2|105976|Crypa1.estExt_fgenesh1_pg.C_20495	1	K	_GIK(ac)CLVWEGSVLDSEEGIR_	GIK(1)CLVWEGSVLDSEEGIR	GIK(94.38)CLVWEGSVLDSEEGIR	3	2	1095.05	0.67993				2643400	5588100
>jgi|Crypa2|106275|Crypa1.estExt_fgenesh1_pg.C_21105	1	K	_AATPDGLGPHAAILLAVSEK(ac)PFQQAADYVRPR_	AATPDGLGPHAAILLAVSEK(1)PFQQAADYVRPR	AATPDGLGPHAAILLAVSEK(174.72)PFQQAADYVRPR	20	4	851.205	-0.48707				19927000	43288000	2668300
>jgi|Crypa2|106275|Crypa1.estExt_fgenesh1_pg.C_21105	1	K	_APYK(ac)TIGLSELQSVYDLMHAGK_	APYK(1)TIGLSELQSVYDLMHAGK	APYK(111.83)TIGLSELQSVYDLMHAGK(-111.83)	4	3	821.758	0.81325				5448700	20431000
>jgi|Crypa2|107307|Crypa1.estExt_fgenesh1_pg.C_40809	1	K	_AQAATEAGVFK(ac)EEIAPIEVSGGR_	AQAATEAGVFK(1)EEIAPIEVSGGR	AQAATEAGVFK(59.81)EEIAPIEVSGGR	11	2	1186.61	-0.85377				2051400	3123400
>jgi|Crypa2|107307|Crypa1.estExt_fgenesh1_pg.C_40809	1	K	_EDQDEYAIK(ac)TYQK_	EDQDEYAIK(1)TYQK	EDQDEYAIK(49.93)TYQK(-49.93)	9	2	836.889	-0.20856				4564800	8192100	6382700
>jgi|Crypa2|107611|Crypa1.estExt_fgenesh1_pg.C_50461	1	K	_TTFVNTLCGK(ac)TVLGHR_	TTFVNTLCGK(1)TVLGHR	TTFVNTLCGK(50.08)TVLGHR	10	2	923.486	4.0544				3641600	12557000	7607500
>jgi|Crypa2|216216|gw1.1.221.1	1	K	_ICEDNFK(ac)ILQR_	ICEDNFK(1)ILQR	ICEDNFK(45.08)ILQR	7	2	739.377	0.054927				2749600	7050600	3877000
>jgi|Crypa2|217385|gw1.4.234.1	1	K	_IGNTGGMMDNIVASK(ac)LYR_	IGNTGGMMDNIVASK(1)LYR	IGNTGGMMDNIVASK(52.78)LYR	15	2	991.495	2.4183				2048400		1904100
>jgi|Crypa2|218068|gw1.2.235.1	1	K	_YPDGNWVAPTIITNVTK(ac)DMK_	YPDGNWVAPTIITNVTK(1)DMK	YPDGNWVAPTIITNVTK(56.06)DMK(-56.06)	17	2	1153.08	4.4912				29110000	62403000	26631000
>jgi|Crypa2|218068|gw1.2.235.1	1	K	_TVNFLLDHPAIK(ac)AISFVGGNK_	TVNFLLDHPAIK(1)AISFVGGNK	TVNFLLDHPAIK(94.2)AISFVGGNK(-94.2)	12	3	761.755	-0.35064				7417900	12152000	8335500
>jgi|Crypa2|218268|gw1.3.437.1	1	K	_ISDDECILVK(ac)GTK_	ISDDECILVK(1)GTK	ISDDECILVK(40.02)GTK(-40.02)	10	2	760.387	-0.0034254				1578300	4601200
>jgi|Crypa2|218572|gw1.5.377.1	1	K	_IYK(ac)DSLLPVPK_	IYK(1)DSLLPVPK	IYK(61.44)DSLLPVPK(-61.44)	3	2	657.887	-0.43617				1922100		1675000
>jgi|Crypa2|218572|gw1.5.377.1	1	K	_FLPVK(ac)TCSDLMLVK_	FLPVK(1)TCSDLMLVK	FLPVK(69.92)TCSDLMLVK(-69.92)	5	2	846.957	0.51284				6477500	13224000	8578900
>jgi|Crypa2|219104|gw1.6.295.1	1	K	_AGQEGLK(ac)VACIEK_	AGQEGLK(1)VACIEK	AGQEGLK(40.28)VACIEK(-40.28)	7	2	722.877	-1.0673				7538800	6155000	16757000
>jgi|Crypa2|219395|gw1.3.574.1	1	K	_LQQQQK(ac)K_	LQQQQK(1)K	LQQQQK(124.37)K(-124.37)	6	2	471.772	-0.45472					3739600	2609000
>jgi|Crypa2|219633|gw1.3.614.1	1	K	_GK(ac)FETALDREPNASPAAK_	GK(1)FETALDREPNASPAAK	GK(59.28)FETALDREPNASPAAK(-59.28)	2	3	648.666	-0.37435				3727200	4172600	4582100
>jgi|Crypa2|219670|gw1.8.327.1	1	K	_VVEK(ac)TFMTLTK_	VVEK(1)TFMTLTK	VVEK(65.56)TFMTLTK(-65.56)	4	2	669.871	-0.38449				27756000	44641000	42913000
>jgi|Crypa2|219670|gw1.8.327.1	1	K	_LLYHDFLGDPEHK(ac)AFADVPPEVK_	LLYHDFLGDPEHK(1)AFADVPPEVK	LLYHDFLGDPEHK(38.24)AFADVPPEVK(-38.24)	13	4	670.592	2.0154				8326500	31390000
>jgi|Crypa2|219670|gw1.8.327.1	1	K	_YTIGLGQTK(ac)MSFCDDR_	YTIGLGQTK(1)MSFCDDR	YTIGLGQTK(84.87)MSFCDDR	9	2	967.443	-0.037944				5025900	6524800
>jgi|Crypa2|222533|gw1.2.613.1	1	K	_ATSGPIVADK(ac)NCEK_	ATSGPIVADK(1)NCEK	ATSGPIVADK(50.16)NCEK(-50.16)	10	2	766.375	0.21906				1827900	2586500	1868300
>jgi|Crypa2|226377|gw1.7.873.1	1	K	_ANK(ac)RPAVEIIR_	ANK(1)RPAVEIIR	ANK(95.4)RPAVEIIR	3	3	436.93	0.098425				4459400		4893500
>jgi|Crypa2|226490|gw1.1.2079.1	1	K	_TSAIVSK(ac)MISHEELAAALDQVTK_	TSAIVSK(1)MISHEELAAALDQVTK	TSAIVSK(70.92)MISHEELAAALDQVTK(-70.92)	7	3	828.772	0.24272					30861000	12700000
>jgi|Crypa2|237837|gw1.5.2294.1	1	K	_EYVNVFK(ac)QGGCPPHGGGGIGLDR_	EYVNVFK(1)QGGCPPHGGGGIGLDR	EYVNVFK(39.29)QGGCPPHGGGGIGLDR	7	3	819.397	-1.0864					10739000	4086800
>jgi|Crypa2|238030|gw1.3.2946.1	1	K	_LIPTDFILAAK(ac)SHNPISDNLHQK_	LIPTDFILAAK(1)SHNPISDNLHQK	LIPTDFILAAK(68.88)SHNPISDNLHQK(-68.88)	11	3	872.138	-0.61184				2825300	7163200
>jgi|Crypa2|238720|gw1.4.2682.1	1	K	_ELTKEEAYIAELDAK(ac)TGASLK_	ELTKEEAYIAELDAK(1)TGASLK	ELTK(-54.04)EEAYIAELDAK(54.04)TGASLK(-68.37)	15	3	774.741	0.80268					5446400	2162500
>jgi|Crypa2|238720|gw1.4.2682.1	1	K	_FVAKPDQLIK(ac)R_	FVAKPDQLIK(1)R	FVAK(-39.88)PDQLIK(39.88)R	10	2	678.904	-0.00023313				6163400	15352000	7499700
>jgi|Crypa2|240493|gw1.4.2892.1	1	K	_ESCNDALK(ac)R_	ESCNDALK(1)R	ESCNDALK(134.26)R	8	2	567.764	-0.11351				31380000	37112000	38227000
>jgi|Crypa2|243874|gw1.4.3275.1	1	K	_EIAQDFK(ac)SDLR_	EIAQDFK(1)SDLR	EIAQDFK(52.55)SDLR	7	2	682.346	-0.58158				3904800	3455000	2649100
>jgi|Crypa2|245307|e_gw1.1.400.1	1	K	_NLK(ac)LGIHEDSQNR_	NLK(1)LGIHEDSQNR	NLK(80.52)LGIHEDSQNR	3	2	783.405	-1.2474				4564500	4651600	4587000
>jgi|Crypa2|245976|e_gw1.1.4484.1	1	K	_NVMK(ac)TAAVQK_	NVMK(1)TAAVQK	NVMK(53.03)TAAVQK(-53.03)	4	2	566.313	0.4357					7300300	6129800
>jgi|Crypa2|250085|e_gw1.2.3154.1	1	K	_GIASTPEFAK(ac)AFGK_	GIASTPEFAK(1)AFGK	GIASTPEFAK(78.81)AFGK(-78.81)	10	2	733.388	0.12385					19666000	19441000
>jgi|Crypa2|251702|e_gw1.3.2711.1	1	K	_IIVFK(ac)EVEQALTLNSEHTK_	IIVFK(1)EVEQALTLNSEHTK	IIVFK(79.97)EVEQALTLNSEHTK(-79.97)	5	3	747.742	-1.6084					5043100	1262600
>jgi|Crypa2|252290|e_gw1.3.436.1	1	K	_(ac)TSTPGK(ac)FTVGDYLAER_	TSTPGK(1)FTVGDYLAER	TSTPGK(40.96)FTVGDYLAER	6	2	913.452	4.3359				3442000	3465900	2820500
>jgi|Crypa2|252290|e_gw1.3.436.1	1	K	_ANEYK(ac)EGPCLIECSIHQDDCSK_	ANEYK(1)EGPCLIECSIHQDDCSK	ANEYK(136.56)EGPCLIECSIHQDDCSK(-136.56)	5	3	899.053	0.023544				66381000	55390000	58377000
>jgi|Crypa2|252290|e_gw1.3.436.1	1	K	_HHFVVPGDYNLILLDK(ac)LQAHPDLK_	HHFVVPGDYNLILLDK(1)LQAHPDLK	HHFVVPGDYNLILLDK(73.67)LQAHPDLK(-73.67)	16	4	706.884	-0.083575				2654000	19595000	1867800
>jgi|Crypa2|252290|e_gw1.3.436.1	1	K	_LQAHPDLK(ac)EVGCANELNCSLAAEGYAR_	LQAHPDLK(1)EVGCANELNCSLAAEGYAR	LQAHPDLK(40.43)EVGCANELNCSLAAEGYAR	8	3	1010.15	0.52251					8454000	4066200
>jgi|Crypa2|252290|e_gw1.3.436.1	1	K	_PGPISAVTEPVHSDQGALK(ac)AAADCAAEYLSGK_	PGPISAVTEPVHSDQGALK(1)AAADCAAEYLSGK	PGPISAVTEPVHSDQGALK(154.26)AAADCAAEYLSGK(-154.26)	19	3	1084.87	0.34071				8954800	24777000
>jgi|Crypa2|253316|e_gw1.3.2787.1	1	K	_TQEISNLK(ac)NTVSCLK_	TQEISNLK(1)NTVSCLK	TQEISNLK(126.88)NTVSCLK(-126.88)	8	2	888.962	-0.11207				4135000	41373000	6604900
>jgi|Crypa2|256847|e_gw1.4.530.1	1	K	_(ac)MEK(ac)LDCILESHVAK_	MEK(1)LDCILESHVAK	MEK(46.41)LDCILESHVAK(-46.41)	3	2	878.934	0.19959				1638300	6177700	1784000
>jgi|Crypa2|258135|e_gw1.5.1120.1	1	K	_RIESAQGTVTNPQPAVK(ac)TLLSSSPGTATPSYR_	RIESAQGTVTNPQPAVK(1)TLLSSSPGTATPSYR	RIESAQGTVTNPQPAVK(110.16)TLLSSSPGTATPSYR	17	3	1119.59	-0.061585				42797000	25245000	22539000
>jgi|Crypa2|258325|e_gw1.5.2396.1	1	K	_AHIK(ac)THK_	AHIK(1)THK	AHIK(155)THK(-155)	4	2	438.756	-0.1772				4304400	7415400
>jgi|Crypa2|258510|e_gw1.5.962.1	1	K	_GLVGHVEEIAIAK(ac)EHQGK_	GLVGHVEEIAIAK(1)EHQGK	GLVGHVEEIAIAK(72.82)EHQGK(-72.82)	13	3	653.022	-1.2032				11619000	1884000	24303000
>jgi|Crypa2|258577|e_gw1.5.380.1	1	K	_VVNDDVLRPEVLNLECGADFVK(ac)TK_	VVNDDVLRPEVLNLECGADFVK(1)TK	VVNDDVLRPEVLNLECGADFVK(102.21)TK(-102.21)	22	3	924.813	0.13633				17917000	38353000	17764000
>jgi|Crypa2|258754|e_gw1.5.376.1	1	K	_GDLGIEIPAAEVFAAQK(ac)K_	GDLGIEIPAAEVFAAQK(1)K	GDLGIEIPAAEVFAAQK(34.27)K(-34.27)	17	2	950.015	-0.18789				9228900	17036000	7916400
>jgi|Crypa2|258754|e_gw1.5.376.1	1	K	_PVICATQMLESMIK(ac)NPRPTR_	PVICATQMLESMIK(1)NPRPTR	PVICATQMLESMIK(89.26)NPRPTR	14	3	795.413	0.088842				4190600	5721500	3725800
>jgi|Crypa2|258754|e_gw1.5.376.1	1	K	_IDWLAQLDTAYQPTK(ac)NLR_	IDWLAQLDTAYQPTK(1)NLR	IDWLAQLDTAYQPTK(88.55)NLR	15	2	1094.57	0.3118					2230400	2084100
>jgi|Crypa2|264597|e_gw1.7.1779.1	1	K	_WNNTSDETK(ac)K_	WNNTSDETK(1)K	WNNTSDETK(104.79)K(-104.79)	9	2	632.794	0.20347				12478000		14919000
>jgi|Crypa2|270176|e_gw1.11.483.1	1	K	_LGGEGGAGGSSEK(ac)R_	LGGEGGAGGSSEK(1)R	LGGEGGAGGSSEK(101.61)R	13	2	652.315	-0.48542				5960100	10825000	9296700
>jgi|Crypa2|271207|estExt_Genewise1.C_11646	1	K	_GVLK(ac)LALMHDGLAR_	GVLK(1)LALMHDGLAR	GVLK(99.48)LALMHDGLAR	4	2	768.44	0.63718					4950100	4050400
>jgi|Crypa2|271318|estExt_Genewise1.C_11851	1	K	_SVLK(ac)SFLEGVIR_	SVLK(1)SFLEGVIR	SVLK(71.24)SFLEGVIR	4	2	695.409	-0.011257				3161900	7114200	2714700
>jgi|Crypa2|275729|estExt_Genewise1.C_33087	1	K	_KDEVATLLGK(ac)LELK_	KDEVATLLGK(1)LELK	K(-57.19)DEVATLLGK(57.19)LELK(-60.92)	10	2	799.972	2.1081					1446900	1414800
>jgi|Crypa2|275729|estExt_Genewise1.C_33087	1	K	_STLTDSLLAK(ac)AGIISTGK_	STLTDSLLAK(1)AGIISTGK	STLTDSLLAK(46.62)AGIISTGK(-46.62)	10	2	909.515	-0.29423				1209900	1192500	1506700
>jgi|Crypa2|277249|estExt_Genewise1.C_42463	1	K	_VQK(ac)TLHSSR_	VQK(1)TLHSSR	VQK(107.83)TLHSSR	3	2	549.307	-0.30278				4366400	7822700	5908400
>jgi|Crypa2|279131|estExt_Genewise1.C_60195	1	K	_YEK(ac)GENDEFLKPIIVNGDEAR_	YEK(1)GENDEFLKPIIVNGDEAR	YEK(36.44)GENDEFLK(-36.44)PIIVNGDEAR	3	3	826.743	-3.7391					3307900	3826700
>jgi|Crypa2|280626|estExt_Genewise1.C_71006	1	K	_CLSAIK(ac)EER_	CLSAIK(1)EER	CLSAIK(114.4)EER	6	2	574.292	-0.5913				18253000	28061000	25193000
>jgi|Crypa2|324852|fgenesh1_kg.11_#_31_#_2918_1_CCBH_CCBI_EXTA	1	K	_FIHNLGLVGHIEDIAVAK(ac)DQQGK_	FIHNLGLVGHIEDIAVAK(1)DQQGK	FIHNLGLVGHIEDIAVAK(63.17)DQQGK(-63.17)	18	3	848.79	-1.1952				3311200	1834100
>jgi|Crypa2|325486|fgenesh1_pg.1_#_562	1	K	_GFDGWSAAK(ac)K_	GFDGWSAAK(1)K	GFDGWSAAK(54.26)K(-54.26)	9	2	554.775	-0.57442					1812200	1985800
>jgi|Crypa2|326429|fgenesh1_pg.1_#_1505	1	K	_VLSNFMK(ac)QQCLGHR_	VLSNFMK(1)QQCLGHR	VLSNFMK(32.07)QQCLGHR	7	3	587.296	0.76353					9130800	2119800
>jgi|Crypa2|326429|fgenesh1_pg.1_#_1505	1	K	_SLVEMIGEK(ac)AQINTQHYGK_	SLVEMIGEK(1)AQINTQHYGK	SLVEMIGEK(77.51)AQINTQHYGK(-77.51)	9	3	730.04	-0.9823				5708200	4182800	3906400
>jgi|Crypa2|327232|fgenesh1_pg.2_#_438	1	K	_QTVAVGVIK(ac)SVEK_	QTVAVGVIK(1)SVEK	QTVAVGVIK(85.84)SVEK(-85.84)	9	2	700.411	0.27743				13352000	3835100	11452000
>jgi|Crypa2|327356|fgenesh1_pg.2_#_562	1	K	_ICEDILEVLDQHLIPSAK(ac)TGESK_	ICEDILEVLDQHLIPSAK(1)TGESK	ICEDILEVLDQHLIPSAK(61.22)TGESK(-61.22)	18	3	879.786	-0.52908				4886400	8909200
>jgi|Crypa2|327356|fgenesh1_pg.2_#_562	1	K	_NLLSVAYK(ac)NVIGAR_	NLLSVAYK(1)NVIGAR	NLLSVAYK(57.14)NVIGAR	8	2	780.449	-1.0584				1505800	6532700	1947400
>jgi|Crypa2|327356|fgenesh1_pg.2_#_562	1	K	_YLAEFAIGDK(ac)R_	YLAEFAIGDK(1)R	YLAEFAIGDK(70.49)R	10	2	662.848	-0.20332				3659400	4504300
>jgi|Crypa2|327676|fgenesh1_pg.2_#_882	1	K	_DVVYDCPNSK(ac)LLEQK_	DVVYDCPNSK(1)LLEQK	DVVYDCPNSK(81.31)LLEQK(-81.31)	10	2	925.454	-2.8081				3346800	3373500
>jgi|Crypa2|328270|fgenesh1_pg.3_#_508	1	K	_ALIAK(ac)FPHPAK_	ALIAK(1)FPHPAK	ALIAK(95.48)FPHPAK(-95.48)	5	2	617.869	-0.38794				56721000	61804000	44939000
>jgi|Crypa2|328270|fgenesh1_pg.3_#_508	1	K	_NILAEEEK(ac)LWEQLK_	NILAEEEK(1)LWEQLK	NILAEEEK(89.47)LWEQLK(-89.47)	8	2	892.975	0.51886				1714700	7730700
>jgi|Crypa2|328301|fgenesh1_pg.3_#_539	1	K	_VSDK(ac)IQLIDNLLDK_	VSDK(1)IQLIDNLLDK	VSDK(71.69)IQLIDNLLDK(-71.69)	4	2	828.464	-0.010545				1257700	4020400	856560
>jgi|Crypa2|329662|fgenesh1_pg.4_#_471	1	K	_STHNHAK(ac)YK_	STHNHAK(1)YK	STHNHAK(90.91)YK(-90.91)	7	3	376.525	-0.0071436				3731100	4128000	4609300
>jgi|Crypa2|330170|fgenesh1_pg.4_#_979	1	K	_INNLSDVDATLIEPASCACHGLDK(ac)IRPR_	INNLSDVDATLIEPASCACHGLDK(1)IRPR	INNLSDVDATLIEPASCACHGLDK(80.13)IRPR	24	4	795.15	-0.95122					15666000	4655100
>jgi|Crypa2|335787|fgenesh1_pm.1_#_477	1	K	_HNDVQDLEAK(ac)LAALPLHVPK_	HNDVQDLEAK(1)LAALPLHVPK	HNDVQDLEAK(49.86)LAALPLHVPK(-49.86)	10	3	750.746	0.97818					1400500	1313100
>jgi|Crypa2|337355|fgenesh1_pm.2_#_501	1	K	_NLLSVAYK(ac)NVVGTR_	NLLSVAYK(1)NVVGTR	NLLSVAYK(80.53)NVVGTR	8	2	788.446	-1.4033				3264900	4888000	3890200
>jgi|Crypa2|337355|fgenesh1_pm.2_#_501	1	K	_TAATAAHEAYK(ac)SATDVAQTELTPTHPIR_	TAATAAHEAYK(1)SATDVAQTELTPTHPIR	TAATAAHEAYK(81.84)SATDVAQTELTPTHPIR	11	3	998.504	-0.080107				8964200	19445000	8060600
>jgi|Crypa2|337355|fgenesh1_pm.2_#_501	1	K	_GSDK(ac)HVGTIK_	GSDK(1)HVGTIK	GSDK(55.26)HVGTIK(-55.26)	4	2	542.293	-0.028823				3548100		4998500
>jgi|Crypa2|338409|fgenesh1_pm.3_#_805	1	K	_GILPSAPGRPAPPAAGSAAAK(ac)AQIPQK_	GILPSAPGRPAPPAAGSAAAK(1)AQIPQK	GILPSAPGRPAPPAAGSAAAK(48.87)AQIPQK(-48.87)	21	3	855.482	-0.0055193				3215600	6586700	5947800
>jgi|Crypa2|338634|fgenesh1_pm.3_#_1030	1	K	_GNAVLGIFQK(ac)YLTGHPK_	GNAVLGIFQK(1)YLTGHPK	GNAVLGIFQK(58.67)YLTGHPK(-58.67)	10	3	629.016	-0.12202				3122100	5316100	4259200
>jgi|Crypa2|338634|fgenesh1_pm.3_#_1030	1	K	_YEAFDAAK(ac)SVQR_	YEAFDAAK(1)SVQR	YEAFDAAK(81.49)SVQR	8	2	713.852	-0.58184				5781500		4260400
>jgi|Crypa2|339513|fgenesh1_pm.4_#_745	1	K	_GIAVGPNGQAADAPSK(ac)FDIK_	GIAVGPNGQAADAPSK(1)FDIK	GIAVGPNGQAADAPSK(60.03)FDIK(-60.03)	16	2	999.518	-0.99568				1709000		1872100
>jgi|Crypa2|340733|fgenesh1_pm.6_#_42	1	K	_NAIPGDK(ac)SALTPCGIR_	NAIPGDK(1)SALTPCGIR	NAIPGDK(49.56)SALTPCGIR	7	2	856.443	-0.53201				7103600	14749000	24313000
>jgi|Crypa2|341176|fgenesh1_pm.6_#_485	1	K	_ISEGK(ac)QPAR_	ISEGK(1)QPAR	ISEGK(96.03)QPAR	5	2	514.28	-0.067471				4249800		4032300
>jgi|Crypa2|67110|Crypa1.fgenesh1_pg.C_scaffold_1001207	1	K	_NSAEK(ac)TIR_	NSAEK(1)TIR	NSAEK(139.74)TIR	5	2	480.759	-0.49721					35949000	27412000
>jgi|Crypa2|98306|Crypa1.estExt_fgenesh1_pm.C_40230	1	K	_EGK(ac)LSLVQSLLNVDPK_	EGK(1)LSLVQSLLNVDPK	EGK(51.7)LSLVQSLLNVDPK(-51.7)	3	2	891.504	0.010107				2131900	6359200	2512900
