# Supplementary material for: Comparative acetylomic analysis reveals differentially acetylated proteins regulating fungal metabolism in hypovirus‐infected chestnut blight fungus
Source: Mol Plant Pathol. 2023 Jun 6;24(9):1126–38. doi: 10.1111/mpp.13358 (PMC10423328; doi:10.1111/mpp.13358)
Supplement: Supplementary file 11 — Table S4 Differential Kac proteins [file MPP-24-1126-s005.xlsx]

## Sheet: Table S4
Table S4. Differential Kac proteins
Protein	Number of Acetyl (K)	Amino acid	Modified sequence	Acetyl (K) Probabilities	Acetyl (K) Score diffs	Position in peptide	Charge	m/z	Mass error [ppm]	Intensity EP155-1	Intensity EP155-2	Intensity EP155-3	average EP155	Intensity EP713-1	Intensity EP713-2	Intensity EP713-3	average EP713	EP713/EP155	t test p value
>jgi|Crypa2|320725|fgenesh1_kg.1_#_805_#_CEST_58_H_11	1	K	_HAEK(ac)LYDSQYADKDEWHPDHDSQFNY_	HAEK(1)LYDSQYADKDEWHPDHDSQFNY	HAEK(102.56)LYDSQYADK(-102.56)DEWHPDHDSQFNY	4	4	820.852	-0.2793	224110000	595100000	570810000	463340000	10788000	36031000	29457000	2.54253e+07	0.054874	0.0218195
>jgi|Crypa2|292737|estExt_Genewise1Plus.C_60238	1	K	_KAASTTTATK(ac)K_	KAASTTTATK(1)K	K(-83.16)AASTTTATK(83.16)K(-93.35)	10	2	575.327	0.27238	289690000	253380000	305200000	2.82757e+08	10505000	12562000	47180000	2.34157e+07	0.0828121	0.000181988
>jgi|Crypa2|334011|fgenesh1_pg.8_#_707	1	K	_LHLTEPPIK(ac)K_	LHLTEPPIK(1)K	LHLTEPPIK(154.24)K(-154.24)	9	2	609.366	0.013812	66128000	113370000	75828000	8.51087e+07	5939300	13765000	5287100	8.33047e+06	0.0978804	0.00635319
>jgi|Crypa2|329693|fgenesh1_pg.4_#_502	1	K	_VAEK(ac)TPVSK_	VAEK(1)TPVSK	VAEK(107.08)TPVSK(-107.08)	4	2	500.787	-0.11575	556770000	500740000	469080000	5.08863e+08	45134000	89737000	75110000	6.99937e+07	0.137549	0.000108193
>jgi|Crypa2|281725|estExt_Genewise1.C_81086	1	K	_TIK(ac)TSELPKPIEGGAYR_	TIK(1)TSELPKPIEGGAYR	TIK(71.56)TSELPK(-71.56)PIEGGAYR	3	2	951.52	0.77309	27293000	17998000	17934000	21075000		4138100	1995600	3066850	0.145521	0.0217584
>jgi|Crypa2|282664|estExt_Genewise1.C_90935	1	K	_(ac)AESAAK(ac)R_	AESAAK(1)R	AESAAK(117.93)R	6	2	408.714	0.12201	56394000	57880000	62226000	5.88333e+07	7003600	11780000	11825000	1.02029e+07	0.17342	3.336e-06
>jgi|Crypa2|276937|estExt_Genewise1.C_41910	1	K	_ATDILPSLAK(ac)K_	ATDILPSLAK(1)K	ATDILPSLAK(77.12)K(-77.12)	10	2	599.856	-0.30463	7538300	16412000	11428000	1.17928e+07	1988800	2962100	1949300	2.30007e+06	0.19504	0.0214661
>jgi|Crypa2|324752|fgenesh1_kg.10_#_77_#_935_1_CCBH_CCBI_EXTA	1	K	_IKEK(ac)MNQLR_	IKEK(1)MNQLR	IK(-36.18)EK(36.18)MNQLR	4	2	601.34	0.20177		9074100	13263000	11168550	1187700	3400900	2176000	2.25487e+06	0.201894	0.0150073
>jgi|Crypa2|246236|e_gw1.1.1732.1	1	K	_HNNSFLVK(ac)R_	HNNSFLVK(1)R	HNNSFLVK(61.65)R	8	2	578.815	-0.25546	9546200	16497000	12616000	12886400	2214500		3008200	2611350	0.202644	0.0292881
>jgi|Crypa2|334011|fgenesh1_pg.8_#_707	1	K	_TIQIAK(ac)QTQK_	TIQIAK(1)QTQK	TIQIAK(116.23)QTQK(-116.23)	6	2	600.851	1.0418	34234000	45723000	25551000	3.51693e+07	5728100		9773800	7750950	0.220389	0.0376817
>jgi|Crypa2|292737|estExt_Genewise1Plus.C_60238	1	K	_TTAKPAAK(ac)K_	TTAKPAAK(1)K	TTAK(-46.95)PAAK(46.95)K(-114.97)	8	2	479.29	-0.18425		161470000	188290000	174880000	34112000	52254000	32545000	39637000	0.226653	0.00185558
>jgi|Crypa2|238726|gw1.4.2683.1	1	K	_MASSK(ac)FGAK_	MASSK(1)FGAK	MASSK(89.25)FGAK(-89.25)	5	2	484.747	0.81865		10720000	8598000	9659000	2324300		2072500	2198400	0.227601	0.0198994
>jgi|Crypa2|247252|e_gw1.1.4901.1	1	K	_DTEKAEK(ac)LK_	DTEKAEK(1)LK	DTEK(-64.42)AEK(64.42)LK(-188.28)	7	2	552.301	-0.46342		16624000	17217000	16920500	2340600	3921800	5980000	4080800	0.241175	0.00261738
>jgi|Crypa2|104409|Crypa1.estExt_fgenesh1_kg.C_100020	2;3	K	_PSASK(ac)APATASK(ac)APEK(ac)K_	PSASK(1)APATASK(1)APEK(1)K	PSASK(41.35)APATASK(41.35)APEK(41.35)K(-41.35)	16	3	598.991	1.0371	408890000	385900000	394930000	3.96573e+08	18825000	31769000	269870000	1.06821e+08	0.269361	0.0240439
>jgi|Crypa2|328307|fgenesh1_pg.3_#_545	1	K	_QFVEK(ac)LIR_	QFVEK(1)LIR	QFVEK(66.69)LIR	5	2	537.819	-0.61347	97451000	103680000	90515000	9.72153e+07	22233000	30601000	26890000	2.65747e+07	0.273359	9.68188e-05
>jgi|Crypa2|253175|e_gw1.3.3291.1	1	K	_VQFGGDEVVK(ac)AK_	VQFGGDEVVK(1)AK	VQFGGDEVVK(74.46)AK(-74.46)	10	2	659.854	0.7424	16778000	19509000	14258000	1.68483e+07	7930900		1630900	4780900	0.283761	0.0289883
>jgi|Crypa2|271299|estExt_Genewise1.C_11801	1	K	_YALHGTM(ox)K(ac)ALK_	YALHGTMK(1)ALK	YALHGTMK(69.67)ALK(-69.67)	8	2	645.847	-1.1882	107240000	54856000	94220000	8.54387e+07	6592800	54124000	12448000	2.43883e+07	0.285448	0.0482932
>jgi|Crypa2|322767|fgenesh1_kg.5_#_314_#_CEST_14_A_04	1	K	_ENVREENPGIK(ac)FGEVGR_	ENVREENPGIK(1)FGEVGR	ENVREENPGIK(101.67)FGEVGR	11	3	658.001	-0.41925	43894000	47291000	42412000	4.45323e+07	4415800	16446000	17308000	1.27233e+07	0.285709	0.00194995
>jgi|Crypa2|250240|e_gw1.2.2956.1	1	K	_LPSLK(ac)TPTTATFPTDALR_	LPSLK(1)TPTTATFPTDALR	LPSLK(40.08)TPTTATFPTDALR	5	2	986.541	-0.46624	8751600	14938000	11669000	11786200	4427800		2315300	3371550	0.286059	0.040869
>jgi|Crypa2|237227|gw1.9.1449.1	1	K	_YVSGK(ac)M(ox)PVTAK_	YVSGK(1)MPVTAK	YVSGK(57.02)MPVTAK(-57.02)	5	2	619.826	-0.49464	58523000	64540000	52817000	5.86267e+07	13928000		20168000	17048000	0.290789	0.00353898
>jgi|Crypa2|107307|Crypa1.estExt_fgenesh1_pg.C_40809	1	K	_IVTTLTTVLKEK(ac)K_	IVTTLTTVLK(0.262)EK(0.738)K	IVTTLTTVLK(-4.49)EK(4.49)K(-142.91)	12	3	505.983	0.39816		47366000	36146000	41756000	10416000	14237000	12091000	12248000	0.293323	0.00684648
>jgi|Crypa2|332673|fgenesh1_pg.7_#_205	1	K	_VLTIINAK(ac)QR_	VLTIINAK(1)QR	VLTIINAK(94.3)QR	8	2	599.369	-0.33329	27019000	33227000	29791000	3.00123e+07	6443500	11020000	9469700	8.97773e+06	0.299135	0.000719922
>jgi|Crypa2|329693|fgenesh1_pg.4_#_502	1	K	_AEK(ac)EPVEKK_	AEK(1)EPVEKK	AEK(79.39)EPVEK(-79.39)K(-117.7)	3	2	550.303	0.080017	328330000	297190000	310970000	3.12163e+08	66212000	114750000	108670000	96544000	0.309274	0.000262202
>jgi|Crypa2|334011|fgenesh1_pg.8_#_707	1	K	_GFEYDPEESK(ac)TR_	GFEYDPEESK(1)TR	GFEYDPEESK(51.87)TR	10	2	750.336	-0.35586	8142100	9684800	8691400	8.83943e+06		3617600	2093000	2855300	0.323018	0.00520069
>jgi|Crypa2|101776|Crypa1.estExt_fgenesh1_kg.C_30008	1	K	_TNLDK(ac)YHPGYFGK_	TNLDK(1)YHPGYFGK	TNLDK(69.6)YHPGYFGK(-69.6)	5	2	791.388	1.1822	73408000	52232000	67306000	6.43153e+07	28281000	13594000	21690000	2.11883e+07	0.329445	0.00474082
>jgi|Crypa2|320510|fgenesh1_kg.1_#_590_#_CEST_27_A_06	1	K	_SADIGFQK(ac)LK_	SADIGFQK(1)LK	SADIGFQK(61.35)LK(-61.35)	8	2	574.819	0.75005	51215000	65608000	41147000	5.26567e+07	14881000		20599000	17740000	0.336899	0.0340088
>jgi|Crypa2|225144|gw1.1.1879.1	1	K	_(ac)M(ox)DASK(ac)QPVK_	MDASK(1)QPVK	MDASK(61.16)QPVK(-61.16)	5	2	552.274	0.035383	19886000	33945000	27395000	2.70753e+07	5609200	15171000	8196000	9.65873e+06	0.356736	0.0247186
>jgi|Crypa2|243874|gw1.4.3275.1	1	K	_EIAQDFK(ac)SDLR_	EIAQDFK(1)SDLR	EIAQDFK(69.45)SDLR	7	2	682.346	-1.1669	12320000	18497000	9416200	1.34111e+07	5867700	4831200	3674300	4.79107e+06	0.357247	0.0350886
>jgi|Crypa2|320725|fgenesh1_kg.1_#_805_#_CEST_58_H_11	1	K	_GADFVDTEK(ac)AK_	GADFVDTEK(1)AK	GADFVDTEK(105.2)AK(-105.2)	9	2	611.801	0.19066	258630000	366980000	258350000	2.94653e+08	78781000	184770000	61006000	1.08186e+08	0.367163	0.0243697
>jgi|Crypa2|279131|estExt_Genewise1.C_60195	1	K	_GENDEFLK(ac)PIIVNGDEAR_	GENDEFLK(1)PIIVNGDEAR	GENDEFLK(78.66)PIIVNGDEAR	8	2	1029.51	0.205		15582000	12335000	13958500	8100000	4384100	2901900	5.12867e+06	0.367422	0.00162107
>jgi|Crypa2|104409|Crypa1.estExt_fgenesh1_kg.C_100020	1;2;3	K	_TADK(ac)K(ac)PSASK(ac)APATASK_	TADK(1)K(1)PSASK(1)APATASK	TADK(63.34)K(63.34)PSASK(63.34)APATASK(-63.34)	5	2	892.973	-0.062873	15830000000	14324000000	13952000000	14702000000	387260000	9709400000	6916000000	5.67089e+09	0.385722	0.0328638
>jgi|Crypa2|234745|gw1.9.1320.1	1	K	_NFEADVHK(ac)ASAK_	NFEADVHK(1)ASAK	NFEADVHK(51.13)ASAK(-51.13)	8	2	679.839	-0.91987	12077000	10898000	14105000	12360000		6785200	3095300	4940250	0.399697	0.0270738
>jgi|Crypa2|277770|estExt_Genewise1.C_50506	1	K	_SIYGEK(ac)FADENFQEK_	SIYGEK(1)FADENFQEK	SIYGEK(172.43)FADENFQEK(-172.43)	6	2	923.928	-0.63876	93901000	156600000	103660000	1.18054e+08	35388000	66211000	42645000	4.80813e+07	0.407284	0.0316268
>jgi|Crypa2|256828|e_gw1.4.1028.1	1	K	_M(ox)AFGGLK(ac)K_	MAFGGLK(1)K	MAFGGLK(85.06)K(-85.06)	7	2	455.247	-0.87382		22060000	18733000	20396500	8148900	11132000	6364000	8548300	0.419106	0.0122592
>jgi|Crypa2|100385|Crypa1.estExt_fgenesh1_pm.C_160035	1	K	_IGIMPGFIHK(ac)R_	IGIMPGFIHK(1)R	IGIMPGFIHK(47.56)R	10	2	655.874	-0.67696		3984900	4157300	4071100	1866300	1678000	1629900	1.72473e+06	0.423653	0.00601291
>jgi|Crypa2|333723|fgenesh1_pg.8_#_419	1	K	_EVAGLAPYEK(ac)R_	EVAGLAPYEK(1)R	EVAGLAPYEK(53.57)R	10	2	637.841	-0.28857	6292100		6388700	6340400		2418000	2988900	2703450	0.426385	0.00627684
>jgi|Crypa2|340620|fgenesh1_pm.5_#_845	1	K	_GPIMK(ac)QYR_	GPIMK(1)QYR	GPIMK(86.95)QYR	5	2	517.776	-0.9634	20099000	18472000	23711000	2.07607e+07	4731700	12408000	10241000	9126900	0.439625	0.0135299
>jgi|Crypa2|333991|fgenesh1_pg.8_#_687	1	K	_AEK(ac)PGGNSIK_	AEK(1)PGGNSIK	AEK(84.66)PGGNSIK(-84.66)	3	2	521.78	1.5754		28467000	25799000	27133000	9899500		13994000	11946750	0.440303	0.024926
>jgi|Crypa2|103071|Crypa1.estExt_fgenesh1_kg.C_60037	1	K	_NVTPLMEEPTVK(ac)K_	NVTPLMEEPTVK(1)K	NVTPLMEEPTVK(45.79)K(-45.79)	12	2	764.408	-0.62589		3779500	4255100	4017300	1886700	1766500	1741600	1.79827e+06	0.447631	0.0095838
>jgi|Crypa2|349625|estExt_fgenesh1_pg.C_11712	1	K	_IPPVASSPSHAGK(ac)HYPGTPR_	IPPVASSPSHAGK(1)HYPGTPR	IPPVASSPSHAGK(55.45)HYPGTPR	13	3	700.032	-0.19724		3854400	5797300	4825850	2401100	2260100		2330600	0.482941	0.0175703
>jgi|Crypa2|223945|gw1.1.1674.1	1	K	_AFESGAQK(ac)FVK_	AFESGAQK(1)FVK	AFESGAQK(87.57)FVK(-87.57)	8	2	627.33	-1.1108	30042000	35760000	29126000	3.16427e+07	10731000	20351000	15453000	1.55117e+07	0.490214	0.00964296
>jgi|Crypa2|325486|fgenesh1_pg.1_#_562	1	K	_TNSGGNNSAITK(ac)R_	TNSGGNNSAITK(1)R	TNSGGNNSAITK(113.35)R	12	2	681.342	-1.1493	25359000	33846000	29022000	29409000	12506000	21263000	9696000	1.44883e+07	0.49265	0.0248925
>jgi|Crypa2|258754|e_gw1.5.376.1	1	K	_TNSVEAM(ox)NK(ac)LR_	TNSVEAMNK(1)LR	TNSVEAMNK(51.01)LR	9	2	660.832	-0.60067	39406000	41725000	35154000	3.87617e+07	52089000	95767000	87188000	78348000	2.02128	0.0427042
>jgi|Crypa2|104400|Crypa1.estExt_fgenesh1_kg.C_100011	2	K	_TGGK(ac)SGGK(ac)ASGSK_	TGGK(1)SGGK(1)ASGSK	TGGK(78.19)SGGK(78.19)ASGSK(-78.19)	4	2	603.31	0.36882	1114800000	940760000	985400000	1.01365e+09	1843400000	1933900000	2400700000	2.05933e+09	2.0316	0.00440321
>jgi|Crypa2|245307|e_gw1.1.400.1	1	K	_VVVSHK(ac)LVGAPCAIR_	VVVSHK(1)LVGAPCAIR	VVVSHK(57.14)LVGAPCAIR	6	2	824.472	-1.694	48926000	57673000	36104000	4.75677e+07	72438000	122130000	100130000	9.82327e+07	2.06511	0.0319479
>jgi|Crypa2|243874|gw1.4.3275.1	2	K	_K(ac)QLASK(ac)AAR_	K(1)QLASK(1)AAR	K(170.47)QLASK(170.47)AAR	1	2	528.812	-0.1623	1809200000	1561500000	1390600000	1587100000	2774000000	3815800000	3441100000	3.34363e+09	2.10676	0.00586507
>jgi|Crypa2|256679|e_gw1.4.3287.1	3;4	K	_GGK(ac)GGK(ac)GLGK(ac)GGAK(ac)R_	GGK(1)GGK(1)GLGK(1)GGAK(1)R	GGK(68.94)GGK(68.94)GLGK(68.94)GGAK(68.94)R	3	2	748.421	2.9306	423260000	693440000	907430000	674710000	1561200000	1231200000	1488600000	1427000000	2.11498	0.0119758
>jgi|Crypa2|103287|Crypa1.estExt_fgenesh1_kg.C_60278	1	K	_CGFK(ac)LGGR_	CGFK(1)LGGR	CGFK(139.68)LGGR	4	2	468.74	0.018396	80952000	50680000	55253000	62295000	107530000	167970000	134190000	1.36563e+08	2.1922	0.0201421
>jgi|Crypa2|273593|estExt_Genewise1.C_21716	1	K	_INEAFQDMK(ac)AGDCVR_	INEAFQDMK(1)AGDCVR	INEAFQDMK(95.35)AGDCVR	9	2	898.409	0.43432	3173800	3476500	3650900	3.43373e+06		8368400	7034600	7701500	2.24289	0.00397075
>jgi|Crypa2|331295|fgenesh1_pg.5_#_881	1	K	_LHLLELSK(ac)K_	LHLLELSK(1)K	LHLLELSK(60.52)K(-60.52)	8	2	561.848	0.32642	2480300	1825600	3379400	2.56177e+06	4169800	7113300	6340000	5.87437e+06	2.29309	0.0286268
>jgi|Crypa2|325892|fgenesh1_pg.1_#_968	1	K	_LQEACCYEPTTAK(ac)K_	LQEACCYEPTTAK(1)K	LQEACCYEPTTAK(102.28)K(-102.28)	13	2	870.9	-0.53992	26711000	20817000	30649000	26059000	41299000	79297000	59356000	59984000	2.30185	0.0402669
>jgi|Crypa2|271207|estExt_Genewise1.C_11646	1	K	_LVIALCNEHK(ac)IPLIK_	LVIALCNEHK(1)IPLIK	LVIALCNEHK(104.17)IPLIK(-104.17)	10	2	902.032	-0.3889	15808000	35778000	25043000	25543000	55373000	68786000	53945000	59368000	2.32424	0.0105401
>jgi|Crypa2|259698|e_gw1.5.1034.1	1	K	_TAACIK(ac)NLK_	TAACIK(1)NLK	TAACIK(127.68)NLK(-127.68)	6	2	530.795	-0.64149	33679000	40849000	29193000	3.45737e+07	54858000	107070000	80375000	8.07677e+07	2.3361	0.0403501
>jgi|Crypa2|101684|Crypa1.estExt_fgenesh1_kg.C_20528	1	K	_TAAQNIIPSSTGAAK(ac)AVGK_	TAAQNIIPSSTGAAK(1)AVGK	TAAQNIIPSSTGAAK(144.68)AVGK(-144.68)	15	2	914.002	0.20074	73919000	105520000	83805000	87748000	139900000	283700000	205010000	2.09537e+08	2.38794	0.0460056
>jgi|Crypa2|333762|fgenesh1_pg.8_#_458	1	K	_STSTTTASK(ac)TK_	STSTTTASK(1)TK	STSTTTASK(96.1)TK(-96.1)	9	2	577.799	0.18876	10043000		8496000	9269500	20702000	22181000	24125000	22336000	2.40962	0.046024
>jgi|Crypa2|331295|fgenesh1_pg.5_#_881	1	K	_AK(ac)LQAELK_	AK(1)LQAELK	AK(118.5)LQAELK(-118.5)	2	2	471.785	0.095666	5491500	5086500	4279500	4952500		13516000	10662000	12089000	2.44099	0.00861531
>jgi|Crypa2|107307|Crypa1.estExt_fgenesh1_pg.C_40809	1	K	_YGDGTLVDGVQK(ac)DGLR_	YGDGTLVDGVQK(1)DGLR	YGDGTLVDGVQK(58.83)DGLR	12	2	867.936	-0.52451	8428000	12460000	14998000	11962000	21947000	28880000	39334000	3.00537e+07	2.51243	0.0286152
>jgi|Crypa2|252290|e_gw1.3.436.1	1	K	_CGADK(ac)ALIK_	CGADK(1)ALIK	CGADK(152.97)ALIK(-152.97)	5	2	509.274	-0.30651	30186000	29711000	30706000	30201000	62491000	88225000	77200000	75972000	2.51555	0.00357617
>jgi|Crypa2|224339|gw1.4.982.1	2;3;4	K	_AGGK(ac)GK(ac)SSGGK(ac)SSGGK(ac)TSSGEGPK_	AGGK(1)GK(1)SSGGK(1)SSGGK(1)TSSGEGPK	AGGK(156.28)GK(156.28)SSGGK(156.28)SSGGK(156.28)TSSGEGPK(-156.28)	4	2	1131.05	-0.15522	261240000	257630000	200470000	239780000	541580000	640090000	650450000	6.10707e+08	2.54695	0.000743987
>jgi|Crypa2|103287|Crypa1.estExt_fgenesh1_kg.C_60278	1	K	_HGNM(ox)HSVNLGTIDYNK(ac)R_	HGNMHSVNLGTIDYNK(1)R	HGNMHSVNLGTIDYNK(49.05)R	16	3	671.99	0.29772	33521000	8950800	50864000	3.11119e+07	60491000	90971000	88893000	8.01183e+07	2.57516	0.0350488
>jgi|Crypa2|227872|gw1.5.1350.1	1	K	_LGELPSALDECNTAIK(ac)K_	LGELPSALDECNTAIK(1)K	LGELPSALDECNTAIK(82.01)K(-82.01)	16	2	950.988	0.15473		6048600	5873100	5960850	13982000	19596000	12819000	1.54657e+07	2.59454	0.0389784
>jgi|Crypa2|331295|fgenesh1_pg.5_#_881	1	K	_STDIVDDIK(ac)K_	STDIVDDIK(1)K	STDIVDDIK(106.62)K(-106.62)	9	2	588.311	1.1686	10279000	11527000	10367000	1.07243e+07	17642000	36702000	30299000	2.82143e+07	2.63087	0.0356923
>jgi|Crypa2|224339|gw1.4.982.1	2;3;4	K	_GK(ac)SSGGK(ac)SSGGK(ac)TSSGEGPKK_	GK(1)SSGGK(1)SSGGK(1)TSSGEGPKK	GK(153.84)SSGGK(111.94)SSGGK(53.37)TSSGEGPK(-53.37)K(-154.84)	2	3	678.675	0.068389	360410000	343230000	294450000	3.32697e+08	754650000	918840000	977930000	8.83807e+08	2.65649	0.00138065
>jgi|Crypa2|245307|e_gw1.1.400.1	1	K	_NVLGDKVEK(ac)VVVSHK_	NVLGDKVEK(1)VVVSHK	NVLGDK(-33.5)VEK(33.5)VVVSHK(-106.52)	9	3	564.993	0.48498	4998500	2299200	7651300	4983000	12954000		13883000	13418500	2.69286	0.0251549
>jgi|Crypa2|103287|Crypa1.estExt_fgenesh1_kg.C_60278	1	K	_CYEK(ac)CGFK_	CYEK(1)CGFK	CYEK(101.72)CGFK(-101.72)	4	2	567.241	-0.76346	42518000	27292000	31009000	3.36063e+07	78237000	104830000	90020000	91029000	2.70869	0.0030392
>jgi|Crypa2|101684|Crypa1.estExt_fgenesh1_kg.C_20528	1	K	_VIPELNGK(ac)LTGMSMR_	VIPELNGK(1)LTGMSMR	VIPELNGK(59.26)LTGMSMR	8	2	844.447	-0.64321	8439700	8074900	6710300	7.74163e+06	19144000	27697000	18278000	2.17063e+07	2.80384	0.0102114
>jgi|Crypa2|224339|gw1.4.982.1	1;2;3;4	K	_SSGGK(ac)TSSGEGPK_	SSGGK(1)TSSGEGPK	SSGGK(48.53)TSSGEGPK(-48.53)	5	2	610.791	0.26602	290830000	256080000	252170000	266360000	570580000	808900000	864720000	7.48067e+08	2.80848	0.00612069
>jgi|Crypa2|340733|fgenesh1_pm.6_#_42	1	K	_YYGGNEHIDQIELLCQK(ac)R_	YYGGNEHIDQIELLCQK(1)R	YYGGNEHIDQIELLCQK(50.83)R	17	3	760.036	-0.23399	4339700	6746900	8607900	6.56483e+06	21683000	17676000	16017000	1.84587e+07	2.81175	0.0046833
>jgi|Crypa2|224339|gw1.4.982.1	2;3;4	K	_SSGGK(ac)SSGGK(ac)TSSGEGPKK_	SSGGK(1)SSGGK(1)TSSGEGPKK	SSGGK(76.02)SSGGK(39.4)TSSGEGPK(-39.4)K(-84.49)	5	2	903.945	-0.077824	348620000	338310000	302730000	3.29887e+08	721400000	990810000	1082000000	9.31403e+08	2.8234	0.00528838
>jgi|Crypa2|333975|fgenesh1_pg.8_#_671	1	K	_HDSADTAAK(ac)EPSK_	HDSADTAAK(1)EPSK	HDSADTAAK(153.09)EPSK(-153.09)	9	2	699.828	-0.042254	2396700	9036400	5705500	5.71287e+06	14467000	15681000	19654000	1.66007e+07	2.90584	0.0117049
>jgi|Crypa2|109333|Crypa1.estExt_fgenesh1_pg.C_140040	1	K	_VACVSK(ac)LFPTR_	VACVSK(1)LFPTR	VACVSK(62.92)LFPTR	6	2	660.361	-0.11684		9689100	6016100	7852600		21656000	24574000	23115000	2.94361	0.0228122
>jgi|Crypa2|331295|fgenesh1_pg.5_#_881	1	K	_MLELSK(ac)TILR_	MLELSK(1)TILR	MLELSK(64.44)TILR	6	2	623.365	0.35463	1278500		1382200	1330350		4557300	3452800	4005050	3.01052	0.040417
>jgi|Crypa2|327232|fgenesh1_pg.2_#_438	1	K	_STTTGHLIYK(ac)CGGIDK_	STTTGHLIYK(1)CGGIDK	STTTGHLIYK(46.16)CGGIDK(-46.16)	10	3	598.301	-0.81359	44502000	10218000	41201000	3.19737e+07	82710000	116060000	91015000	96595000	3.02108	0.012065
>jgi|Crypa2|108132|Crypa1.estExt_fgenesh1_pg.C_70093	1	K	_VGAVATK(ac)NITSSR_	VGAVATK(1)NITSSR	VGAVATK(241.15)NITSSR	7	2	673.375	-0.0029644	118790000	62811000	75817000	85806000	217720000	286090000	285300000	2.63037e+08	3.06548	0.00330633
>jgi|Crypa2|101684|Crypa1.estExt_fgenesh1_kg.C_20528	1	K	_AVGK(ac)VIPELNGK_	AVGK(1)VIPELNGK	AVGK(137.16)VIPELNGK(-137.16)	4	2	633.874	0.59857	7730800	13897000	8135200	9921000	18823000	34205000	38891000	3.06397e+07	3.08836	0.0314514
>jgi|Crypa2|222257|gw1.6.509.1	1	K	_LNIVVEK(ac)PGQK_	LNIVVEK(1)PGQK	LNIVVEK(77.64)PGQK(-77.64)	7	2	633.874	0.24127	1995300	2152100	1190600	1.77933e+06		6643900	4682000	5662950	3.18262	0.0182082
>jgi|Crypa2|224283|gw1.1.1748.1	1	K	_(ac)AAPQMVQCFGK(ac)K_	AAPQMVQCFGK(1)K	AAPQMVQCFGK(79.82)K(-79.82)	11	2	724.855	-0.29701	6426400	6682500	3161400	5.42343e+06	10726000	24650000	16876000	1.74173e+07	3.2115	0.0456564
>jgi|Crypa2|217385|gw1.4.234.1	1	K	_ANK(ac)LIPGIGHR_	ANK(1)LIPGIGHR	ANK(96.01)LIPGIGHR	3	3	406.575	-0.24042	10557000	18957000	16303000	1.52723e+07	35665000	69347000	42357000	49123000	3.21647	0.0330035
>jgi|Crypa2|106036|Crypa1.estExt_fgenesh1_pg.C_20599	1	K	_PTEAPTEAPPSIAAK(ac)RPTSK_	PTEAPTEAPPSIAAK(1)RPTSK	PTEAPTEAPPSIAAK(164.59)RPTSK(-164.59)	15	3	697.708	0.071928	14037000	13752000	11577000	13122000	27787000	60021000	47134000	4.49807e+07	3.42788	0.0275443
>jgi|Crypa2|223526|gw1.4.901.1	1	K	_YLECSAK(ac)TNEGVR_	YLECSAK(1)TNEGVR	YLECSAK(89.96)TNEGVR	7	2	784.872	0.19711	7752100	6290100	7328400	7.12353e+06	27956000	26981000	19800000	2.49123e+07	3.49719	0.00241551
>jgi|Crypa2|219670|gw1.8.327.1	1	K	_VDDMFK(ac)R_	VDDMFK(1)R	VDDMFK(66.43)R	6	2	476.731	-0.39254	2571600	1702800	1804800	2026400	5268600	10146000	6173100	7195900	3.55108	0.0274139
>jgi|Crypa2|250085|e_gw1.2.3154.1	1	K	_AFGK(ac)FKPCEVR_	AFGK(1)FKPCEVR	AFGK(39.7)FK(-39.7)PCEVR	4	2	690.858	-0.86863	20565000	16404000	25454000	2.08077e+07	53526000	99616000	70594000	7.45787e+07	3.58419	0.0171984
>jgi|Crypa2|247527|e_gw1.1.1532.1	1	K	_LAAIK(ac)LVTPSK_	LAAIK(1)LVTPSK	LAAIK(54.68)LVTPSK(-54.68)	5	2	591.876	0.39947	8107900	8889900	10078000	9.02527e+06	21688000	44850000	31852000	3.27967e+07	3.63387	0.0241536
>jgi|Crypa2|329834|fgenesh1_pg.4_#_643	1	K	_TGAFSVVCESAEEK(ac)K_	TGAFSVVCESAEEK(1)K	TGAFSVVCESAEEK(86.5)K(-86.5)	14	2	842.398	0.11066	14284000	7677400	19166000	1.37091e+07	35100000	66846000	49786000	5.05773e+07	3.68932	0.0194663
>jgi|Crypa2|328270|fgenesh1_pg.3_#_508	1	K	_ALIAK(ac)FPHPAK_	ALIAK(1)FPHPAK	ALIAK(93.06)FPHPAK(-93.06)	5	2	617.869	-0.67188		4625400	3789700	4207550	17520000		13576000	15548000	3.69526	0.00193786
>jgi|Crypa2|105974|Crypa1.estExt_fgenesh1_pg.C_20493	1	K	_ITCVK(ac)GAPLFVLK_	ITCVK(1)GAPLFVLK	ITCVK(107.09)GAPLFVLK(-107.09)	5	2	744.436	-0.19501		6759200	6607900	6683550	30859000	25718000	17941000	2.48393e+07	3.71649	0.0332279
>jgi|Crypa2|107307|Crypa1.estExt_fgenesh1_pg.C_40809	1	K	_QCAIHAGLSDSVVATTVNK(ac)VCASGM(ox)K_	QCAIHAGLSDSVVATTVNK(1)VCASGMK	QCAIHAGLSDSVVATTVNK(73.81)VCASGMK(-73.81)	19	3	921.447	0.072154	24714000	117300000	49981000	6.39983e+07	231180000	322950000	183760000	2.45963e+08	3.84328	0.0210302
>jgi|Crypa2|219670|gw1.8.327.1	1	K	_LEVGTETLLDK(ac)SK_	LEVGTETLLDK(1)SK	LEVGTETLLDK(194.86)SK(-194.86)	11	2	737.904	-0.1033	8580300	14545000	4265900	9130400	29788000	55330000	26634000	3.72507e+07	4.07985	0.0423494
>jgi|Crypa2|338634|fgenesh1_pm.3_#_1030	1	K	_SYAEIPLSK(ac)AIK_	SYAEIPLSK(1)AIK	SYAEIPLSK(44.62)AIK(-44.62)	9	2	681.387	0.30626	23291000	27616000	25002000	25303000	64915000	131480000	115540000	1.03978e+08	4.10933	0.0173487
>jgi|Crypa2|251932|e_gw1.3.1539.1	1	K	_(ac)GSVDK(ac)CPLHSNVAGGGTR_	GSVDK(1)CPLHSNVAGGGTR	GSVDK(78.02)CPLHSNVAGGGTR	5	2	948.455	0.25198	4710700	3630800	4034300	4.12527e+06	10783000	26058000	16504000	1.77817e+07	4.31043	0.0377543
>jgi|Crypa2|103155|Crypa1.estExt_fgenesh1_kg.C_60127	1	K	_AGAAEK(ac)GVPLYAHVSDLAGTK_	AGAAEK(1)GVPLYAHVSDLAGTK	AGAAEK(87.77)GVPLYAHVSDLAGTK(-87.77)	6	3	699.704	-0.30644	11455000		9436500	10445750	32891000	59339000	43655000	45295000	4.33621	0.0393296
>jgi|Crypa2|329834|fgenesh1_pg.4_#_643	1	K	_TGAFSVVCESAEEKK(ac)R_	TGAFSVVCESAEEK(0.43)K(0.57)R	TGAFSVVCESAEEK(-1.22)K(1.22)R	15	2	920.449	0.06066	14284000	3995900	15591000	11290300	37703000	58860000	50771000	4.91113e+07	4.34987	0.00619706
>jgi|Crypa2|327232|fgenesh1_pg.2_#_438	1	K	_CGGIDK(ac)R_	CGGIDK(1)R	CGGIDK(89.3)R	6	2	424.208	-1.6081	73444000	61498000	71730000	6.88907e+07	241260000	344180000	325760000	3.03733e+08	4.40892	0.0018148
>jgi|Crypa2|248339|e_gw1.1.1516.1	1	K	_GLDQEEK(ac)LAFR_	GLDQEEK(1)LAFR	GLDQEEK(57.02)LAFR	7	2	674.349	2.0439	12889000	11055000	9050600	10998200	33793000	59613000	53989000	4.91317e+07	4.46725	0.00854478
>jgi|Crypa2|103155|Crypa1.estExt_fgenesh1_kg.C_60127	1	K	_AANALLLK(ac)VNQIGTLTESIQAAK_	AANALLLK(1)VNQIGTLTESIQAAK	AANALLLK(46.18)VNQIGTLTESIQAAK(-46.18)	8	3	803.795	-0.10847	22789000	25081000	18178000	22016000	96035000	103320000	111550000	103635000	4.70726	0.000195464
>jgi|Crypa2|105976|Crypa1.estExt_fgenesh1_pg.C_20495	1	K	_FAELLPEKIEEIK(ac)ALR_	FAELLPEKIEEIK(1)ALR	FAELLPEK(-56)IEEIK(56)ALR	13	3	647.707	0.40477	2361100	7879000	6685300	5641800	22771000	32496000	31473000	2.89133e+07	5.12484	0.0026884
>jgi|Crypa2|334480|fgenesh1_pg.9_#_404	1	K	_GQVAFK(ac)APVPVATPK_	GQVAFK(1)APVPVATPK	GQVAFK(83.54)APVPVATPK(-83.54)	6	2	776.448	-0.11892		2726200	7623100	5174650	18708000	32133000	29725000	2.68553e+07	5.18979	0.0310436
>jgi|Crypa2|240493|gw1.4.2892.1	1	K	_VIGSVSSDEK(ac)VK_	VIGSVSSDEK(1)VK	VIGSVSSDEK(54.7)VK(-54.7)	10	2	645.351	-0.051275	1305900	9387600		5346750	23021000	47859000	21717000	3.08657e+07	5.77279	2.12003e-05
>jgi|Crypa2|243874|gw1.4.3275.1	2	K	_K(ac)STGGK(ac)APR_	K(1)STGGK(1)APR	K(132.88)STGGK(132.88)APR	1	2	493.275	-0.36831		155160000	191260000	173210000	1230200000	1308100000	1345700000	1.29467e+09	7.47455	0.00015053
>jgi|Crypa2|243874|gw1.4.3275.1	1;2	K	_STGGK(ac)APR_	STGGK(1)APR	STGGK(106.36)APR	5	2	408.222	0.7877	171170000	283600000	333620000	2.62797e+08	2357900000	2485100000	2157000000	2.33333e+09	8.87885	4.18948e-05
>jgi|Crypa2|219417|gw1.3.581.1	1	K	_AICVLK(ac)HPLTGTHDADSAQLIIPQSQVGR_	AICVLK(1)HPLTGTHDADSAQLIIPQSQVGR	AICVLK(149.73)HPLTGTHDADSAQLIIPQSQVGR	6	4	792.671	-0.64063		6279900	9490300	7885100	48635000	92876000	72973000	7.14947e+07	9.06706	0.031118
>jgi|Crypa2|248339|e_gw1.1.1516.1	1	K	_LM(ox)ASAAGAK(ac)LYR_	LMASAAGAK(1)LYR	LMASAAGAK(45.26)LYR	9	2	655.35	-1.3157	11401000	8384900	9108700	9.63153e+06	59525000	100610000	107250000	8.91283e+07	9.25381	0.00601986
>jgi|Crypa2|218572|gw1.5.377.1	1	K	_SDLYGLK(ac)HGQLQMNSAR_	SDLYGLK(1)HGQLQMNSAR	SDLYGLK(79.31)HGQLQMNSAR	7	3	653.995	-0.0055028		3546900	3815500	3681200	32432000	34877000	45380000	37563000	10.204	0.00706024
>jgi|Crypa2|256490|e_gw1.4.563.1	1	K	_WCDEYFYNK(ac)HR_	WCDEYFYNK(1)HR	WCDEYFYNK(68.07)HR	9	3	553.905	0.11077		6670100	1168500	3919300	29413000	46582000	45538000	40511000	10.3363	0.0162306
>jgi|Crypa2|338634|fgenesh1_pm.3_#_1030	1	K	_ANDK(ac)NESSVICQQLEHLGRK_	ANDK(1)NESSVICQQLEHLGRK	ANDK(66.54)NESSVICQQLEHLGRK(-66.54)	4	4	592.797	-1.0798	19082000	26790000	23523000	2.31317e+07	226340000	421950000	387250000	345180000	14.9224	0.00592216
>jgi|Crypa2|338634|fgenesh1_pm.3_#_1030	1	K	_QILCYNK(ac)DAK_	QILCYNK(1)DAK	QILCYNK(136.02)DAK(-136.02)	7	2	647.827	0.21626	7288100	4707600	5651700	5.88247e+06	68005000	125940000	91849000	9.52647e+07	16.1947	0.00604035
>jgi|Crypa2|219670|gw1.8.327.1	1	K	_AYCQK(ac)EK_	AYCQK(1)EK	AYCQK(100.39)EK(-100.39)	5	2	484.729	-0.16201	5905700		3890400	4898050	107360000	213510000	135670000	152180000	31.0695	0.0369117
>jgi|Crypa2|219670|gw1.8.327.1	1	K	_TFMTLTK(ac)K_	TFMTLTK(1)K	TFMTLTK(98.03)K(-98.03)	7	2	506.281	0.86101		884700	2702700	1793700	54117000	64283000	65858000	6.14193e+07	34.2417	0.00112293
