# Supplementary material for: Comparative acetylomic analysis reveals differentially acetylated proteins regulating fungal metabolism in hypovirus‐infected chestnut blight fungus
Source: Mol Plant Pathol. 2023 Jun 6;24(9):1126–38. doi: 10.1111/mpp.13358 (PMC10423328; doi:10.1111/mpp.13358)
Supplement: Supplementary file 12 — Table S5 The most significant Kac motifs in sequence [file MPP-24-1126-s015.xlsx]

## Sheet: Table S5
Table S5. The most significant Kac motifs in sequence.
Motif	Sequences	Number of sequences
A*Kac**A	KKAAPAAKRPAAKKT	23
	KTKAAAAKKPAVKKS
	SRDAAAAKKPAQKQE
	TSSADAQKCPALKTI
	APKAKASKAPAAVEA
	AAQEEAEKQPAKKKA
	SDNNKANKRPAVEII
	DKKPSASKAPATASK
	RAAATATKTKAKAVS
	ASTTTATKKAAPKKA
	TTAKPAAKKAAAPKK
	TSTTTASKTKAAAAK
	ESCNDALKRLAPEGL
	NAAVAALKAKASFNL
	EAPKRATKFAANDEW
	EASEAAFKDEAKEFL
	FDGWSAAKKKAEEDG
	HSDQGALKAAADCAA
	DNARAAEKAQAGRQV
	VDYITADKFDANAAT
	PEKKDAGKKTAASGD
	DKRNFATKLGAHHYI
	GTSLDAQKRYAIGTK
A*Kac	APPSIAAKRPTSKAP	71
	MPPKTADKKPSASKA
	SASTHAAKRQKSSKD
	SSAPDAAKYPHAARW
	PSSTGAAKAVGKVIP
	STSKVAEKTPVSKSK
	TSEIPAAKRPRHDVR
	TKKQKAVKTPSKPKD
	KAPATASKAPEKKDA
	TANSSAVKAPKKPAG
	PTGSPAEKAKQGDKA
	PRKQLASKAARKSAP
	AHRSTAEKATTTAAA
	DDEEPAAKRARTSGE
	DSADTAAKEPSKLRK
	SRSEAAYKHQVADPE
	PESPVAAKRIKHDDS
	SDEVVAAKTKYAVDN
	LGPTAAEKKKLKADG
	ATEHEASKARQARAH
	DSSTSAAKKILTANT
	GTADAASKKRKADDV
	YDSQYADKDEWHPDH
	TRSTVANKTRLKVLA
	AKAGAAEKGVPLYAH
	RTKQTARKSTGGKAP
	TNPQPAVKTLLSSSP
	FPIVHADKTIKTIKT
	KSGKKAEKEPVEKKD
	HAAVAADKFEPVLKH
	SSPSHAGKHYPGTPR
	RGRSNAVKGATKSRT
	HHSEKAQKWYPAEDD
	PAVALAEKRWNSRRA
	LSRCGADKALIKLAE
	RVASAASKTVVDLTK
	RSRNSAEKTIRQHVA
	HDSLMAVKRTLESGS
	SLVIRALKEPPRDRK
	DCSELAAKRRLGQTQ
	RDAAAAKKPAQKQER
	TMVRRALKTFIADTP
	CFASSAVKRGEAFVI
	AQKCPALKTIVDEPK
	NAVKGATKSRTAPAD
	FGASGAYKDVYKKFE
	EAKRHAEKLYDSQYA
	KDIQAAMKELKKMEE
	KDTEKAEKLKQSLPP
	LKDLVADKSFVGSKI
	LNTTSAIKKLPHQKQ
	SLILAASKKAEYAKL
	DSMRKANKLIPGIGH
	ADLDNAAKQTVRGAF
	MDNIVASKLYRKGSV
	KVGAVATKNITSSRL
	HKHEIADKPSFLDKI
	RLLERAEKPGGNSIK
	EIKDFATKSMGTSDV
	PMKIEAIKNSGWSPE
	SLDYAALKKDLTALM
	VIFKRAEKYVQEYRD
	CEKRSAMKLQDTRIT
	NVPLDADKKVTNNQR
	TTEPSALKKDFLLPS
	AFESGAQKFVKDKLL
	SLKALASKYNCEKMI
	LGITEAFKADSFEKK
	EDVADALKSGHLRGY
	LNTESAMKKIEENNT
	GKIYEACKKEGYVLF
A***Kac	HAAVATLKTKRTIQF	56
	GAAKAVGKVIPELNG
	QAADAPSKFDIKEAR
	LVAAEGLKKKYGVEA
	TGAASPDKKRKRTTA
	FDAVTNYKKESTADA
	QAAVAHHKKFFGGED
	RWADNGYKKRALGTA
	DEADTVVKKIKKAEC
	KAAGFLMKKELDYFA
	KTAASGDKKKRTKAR
	KDAKTVSKTGAESKG
	EKAKAHLKGGAKKVI
	KGASGGTKLAKKAAA
	EFAKAFGKFKPCEVR
	KGATAPAKKSVPGKK
	EAAEFKYKYGYEMPC
	GAAIGEPKFKPKGDK
	NEAFQDMKAGDCVRC
	KNAIPGDKSALTPCG
	RHAYAPLKTNDILFP
	TVAVGVIKSVEKAVG
	ATAVAQCKAGKGLIR
	NKAAALIKLGELPSA
	LRAAQGEKGVIEPTF
	GHALFNDKTRCFVYG
	AGAIPTIKYAVDNGA
	IGAVESVKSAADINA
	NVANHVAKGGYRPDL
	GVADQVAKRLGEHKF
	RQAGLVQKQGVTNKG
	DAAHAPEKFTTAPSL
	LRAICVLKHPLTGTH
	GDAITNAKTPVMDEF
	VWAVPTTKMASDWLG
	DLAGVDTKKIDEVAE
	AEADELAKKVAVVVE
	QAAMKELKKMEEYMK
	EKAGYTGKMKIAMDV
	QHAVILDKATSEKLY
	GKALNEQKTEIRVQF
	SEAEALHKSRKIEPR
	LFASYGEKYKSEHDD
	ASASSLLKQDYKEDC
	QEALDSIKNKSAIKA
	VVATTVNKVCASGMK
	EKAKWEAKRHAEKLY
	ALAPSSMKVKIIAPP
	AAAPLPSKQPASSRQ
	LQAHPDLKEVGCANE
	ERALHEQKLAKMEAE
	EVATLLGKLELKLAP
	GGAKVSDKIQLIDNL
	YEAELDKKHKDKSYR
	DTAYQPTKNLRRTSI
	ISAQTDDKEIRDFFS
AKac	IPTGWDAKRYGVPDD	42
	TVDGPSAKDWRGGRT
	DTLGVMAKRTLASKY
	VTIPVMAKARIGHFV
	MPCDVVAKRLANISQ
	TRLANDAKSAKGGGA
	HNTVFDAKRLIGRKF
	KRPPTHAKRGESIIA
	ESQMIGAKLSGGAGD
	CYEPTTAKKAAAADF
	VTYTEHAKRKTVTSL
	IEDIAVAKDQQGKKL
	VEEIAIAKEHQGKGL
	DELLAEAKRLRLAHW
	KYLECSAKTNEGVRE
	LGGKSGAKRHRRIMR
	MASAAGAKLYRALGY
	SDREATAKRKLEAVR
	TTNELIAKHVKSIPL
	GLGKGGAKRHRKILR
	TKSGRVAKTTAKPAA
	TSRLYVAKSVWPALK
	KVGEDIAKATGDWKG
	TYQYEMAKKVTCCAV
	REIAHVAKKKGVTII
	VLTIINAKQRHHMRL
	APNSVVAKSRYWYFM
	SGLDLTAKNKVAVVL
	LHTDHCAKKLLPWLD
	DVQDLEAKLAALPLH
	AKNARPAKKTADELD
	KFIETSAKSRINVDK
	IPRWTNAKLEISKEE
	RKVHGTAKNRGSRPS
	EAKALIAKFPHPAKE
	ILPGELAKHAVSEGT
	ARSERLAKLNQILRI
	HGYQTPAKKISAVST
	KSTHNHAKYKNEKHS
	DVKFDTAKLPAILNA
	LTDSLLAKAGIISTG
	LSKRKLAKLVDTGRV
EKac	GVIKSVEKAVGGTGK	53
	KRQNLGEKALARANA
	AAKKAEEKGWTVTNK
	RSLCTGEKGIGKTGK
	KAKVTGEKTVKAAPK
	NFKRAIEKVEAATQK
	VGTAPTEKGHTRETG
	TVPQLIEKAKKNGVK
	RGGKSEEKEWQPVTK
	KFSELLEKIDRRTGK
	KKEDLHEKAIQRVVL
	RALCTGEKGFGYKGS
	ADELLQEKAALEKSK
	IPKHLPEKAAMAPTP
	NPYVRHEKPDGRRPS
	GKHVIVEKPFASNLK
	ADFVDTEKAKWEAKR
	GLGSYFEKATNTPTG
	AEFASGEKRKTAATA
	VLDDPTEKAKAERRA
	CLKDLEEKGQIRPIV
	GAGGSSEKRKKQARS
	INCPLHEKTRGLFNK
	LVEMIGEKAQINTQH
	SVPHHSEKAQKWYPA
	YGGSVSEKNCKDLSK
	FDVSAFEKFLNEKIK
	RFDPAYEKITRRWLD
	HRYTDTEKDPYSVRK
	TSDYEKEKLQERLAK
	KGLDQEEKLAFRRAW
	CQRQFVEKLIRDDTK
	ASKYNCEKMICRKCY
	DLTVRIEKGATYEQI
	TASKAPEKKDAGKKT
	GKSIYGEKFADENFQ
	RAHRCYEKCGFKLGG
	EKRADLEKTWGSASP
	GETVKPEKPNGIKLE
	IRQREKEKLLELKKK
	NEGRVLEKPHSEAEH
	ALEGVREKFNSSASG
	VLGDKVEKVVVSHKL
	TVKERYEKGENDEFL
	PKNPLIEKRPRNFGI
	SFQTPEEKRQYQGLL
	KTKADKEKVAEFRKG
	LICRHPEKVEEEYRQ
	PHTLASEKKLDPEIA
	GSVSSDEKVKYVVEE
	VCESAEEKKRVDSQI
	SDSKVDEKLDAADKE
	LGPNGVEKILPLGKL
Kac*G	VGDEAQSKRGILTLR	29
	VGDEAQSKRGILTLK
	KGGKGLGKGGAKRHR
	KVEAATQKLGAERVI
	RALGLGGKSGAKRHR
	IVDMSTSKTGKHGHA
	FGDAPLIKLGSDFKK
	GIRAGQIKTGAPARS
	TVVERNCKTGAVSTH
	FESFQDQKPGTSGLR
	IMPGFIHKRGRIGIV
	KEWQPVTKLGRLVKA
	REENPGIKFGEVGRI
	VGPGGLDKEGKRVPM
	TTGHLIYKCGGIDKR
	LVSTQFDKKGFLGYL
	ARMEFQLKEGLKSKS
	KVLQRIYKYGGQPVA
	NPIKQDTKKGKLRYV
	SFLPESQKRGAKFNL
	QNQDEMLKAGRLDRK
	EEEEEKKKGGGGGGK
	TMKEVYDKFGLEDGT
	KSDLYGLKHGQLQMN
	IGKANEYKEGPCLIE
	TLVDGVQKDGLRDAY
	VRIDQSIKKGEFASN
	PNLRTGVKYGDGTLV
	SAFSKNLKLGIHEDS
GKac	TGRGKGGKGLGKGGA	29
	TGGKSGGKASGSKSA
	KGGGGGGKVVVRDEY
	ARKSTGGKAPRKQLA
	GGKSSGGKTSSGEGP
	RRGLGGGKARVSESF
	KGKSSGGKSSGGKTS
	RARISEGKQPARTIA
	NVQLTGGKRKVSTKE
	AARYVSGKMPVTAKN
	FTCGNTGKLTRVALA
	AGVGNVGKLKKVMAE
	KSDVLGGKAPAEGAR
	LLRLMTGKLSPTAGN
	RGLTATGKKSRGLNK
	RSPHQVGKAIAKGIN
	MGTIRRGKSIMMSRN
	HGILLDGKRVMFHHQ
	ELGTACGKLFRCSTM
	FQIRDVGKTLVNRTT
	WDKLITGKTQPGAVS
	GTRAKLGKLLVHDEG
	SEGVTIGKRVARGQV
	CHFDQPGKKASRRSA
	AAMGPSGKTRLARRI
	YPVEIVGKRTRTKED
	GVLTEHGKTKNPYPN
	LQEIMKGKFDHFMQK
	EDTGFKGKFETALDR
A**Kac	TGGKAPRKQLASKAA	24
	PPKTADKKPSASKAP
	SGDAAIVKMIPSKPM
	GADKALIKLAEAMGC
	QARPASQKFPAGLAG
	RIIVAVQKYNATKRK
	SEVQADMKHFPFKVI
	DKDVAELKKAILSAG
	EKKDAGKKTAASGDK
	NKPVAIVKKTRSKLI
	KHIDATNKYLPADRH
	KTVEALSKQLANKKD
	KMDTAEWKEARFEEI
	QLIVACNKMDTAEWK
	SPDDAGIKAKMVYAS
	DSPEAMKKFEPHYRL
	TSTKANDKNESSVIC
	EACLADLKKNIEKGV
	NSVEAMNKLRNAGLN
	SNGYARSKFLSELLC
	QDTKALLKHLGFDSV
	VGSAAQLKAMKQVAG
	ATEIAPSKSAKARGA
	HSYTATQKTVDGPSA
DKac	FARHHGDKPVGAVRG	25
	DAPAVVDKPKTLTKT
	KSVATYDKAPEMSAA
	HHRTNLDKYHPGYFG
	KRQETGDKAPKKPGR
	PDNGNLDKARRLLWP
	SSFVDDDKKTHLTFE
	LKESVSDKAAEETRI
	TANYVSDKASELTNS
	LDMVPLDKKHTLRVN
	SGTITTDKAAHNLKV
	LLFGTIDKLQPKHIG
	IEGQYIDKKCPFTGL
	RYDWLCDKFKPKSRV
	YKCGGIDKRTIEKFE
	GLDFTSDKLRSLVRK
	GNPDGEDKPNKKFFD
	YYEAELDKKHKDKSY
	HAGLSQDKKVVVPWY
	AGMWDNDKTVCSCTG
	NRSKTVDKWCQQFLD
	VSSAIVDKYIGESAR
	PFHFPEDKPDFSKVN
	EESKGSDKHVGTIKE
	MSYQKGDKGDFEAPK
