# Supplementary material for: Comparative acetylomic analysis reveals differentially acetylated proteins regulating fungal metabolism in hypovirus‐infected chestnut blight fungus
Source: Mol Plant Pathol. 2023 Jun 6;24(9):1126–38. doi: 10.1111/mpp.13358 (PMC10423328; doi:10.1111/mpp.13358)
Supplement: Supplementary file 13 — Table S6 GO annotation of up‐regulated Kac proteins [file MPP-24-1126-s016.xlsx]

## Sheet: TopBlastHits
Sequence name	Sequence desc.	Sequence length	Hit desc.	Hit ACC	E-Value	Similarity	Bit-Score	Alignment length	Positives
jgi|Crypa2|337355|fgenesh1_pm.2_#_501	14-3-3 protein	275	gi|477526298|gb|ENH78165.1|14-3-3 protein [Colletotrichum orbiculare MAFF 240422]	ENH78165	9.38731e-174	92	492.656	269	249
jgi|Crypa2|252290|e_gw1.3.436.1	pyruvate decarboxylase	570	gi|171678679|ref|XP_001904289.1|hypothetical protein [Podospora anserina S mat+] >gi|170937409|emb|CAP62067.1| unnamed protein product [Podospora anserina S mat+]	XP_001904289	0	88	947.962	565	499
jgi|Crypa2|331295|fgenesh1_pg.5_#_881	nacht domain protein	2682	gi|407927999|gb|EKG20876.1|Tetratricopeptide-like helical protein [Macrophomina phaseolina MS6]	EKG20876	0	75	2573.5	2228	1671
jgi|Crypa2|103155|Crypa1.estExt_fgenesh1_kg.C_60127	enolase	438	gi|74661880|sp|Q6RG04.1|ENO_CRYPARecName: Full=Enolase; AltName: Full=2-phospho-D-glycerate hydro-lyase; AltName: Full=2-phosphoglycerate dehydratase >gi|40806812|gb|AAR92205.1| enolase [Cryphonectria parasitica]	Q6RG04	0	100	890.952	438	438
jgi|Crypa2|277249|estExt_Genewise1.C_42463	60s ribosomal protein l26	137	gi|500252456|gb|EON96292.1|putative 60s ribosomal protein l26 protein [Togninia minima UCRPA7]	EON96292	9.42008e-80	92	242.662	137	127
jgi|Crypa2|248339|e_gw1.1.1516.1	gnat family	220	gi|400601472|gb|EJP69115.1|GNAT family acetyltransferase, putative [Beauveria bassiana ARSEF 2860]	EJP69115	9.08154e-26	53	109.768	217	117
jgi|Crypa2|327232|fgenesh1_pg.2_#_438	translation elongation factor 1 alpha	483	gi|38324516|gb|AAR16425.1|translation elongation factor 1 alpha [Metarhizium anisopliae]	AAR16425	0	94	852.047	464	440
jgi|Crypa2|245307|e_gw1.1.400.1	heat shock protein 90	706	gi|302897479|ref|XP_003047618.1|predicted protein [Nectria haematococca mpVI 77-13-4] >gi|256728549|gb|EEU41905.1| predicted protein [Nectria haematococca mpVI 77-13-4]	XP_003047618	0	95	1206.43	706	676
jgi|Crypa2|275729|estExt_Genewise1.C_33087	elongation factor 2	847	gi|164423815|ref|XP_962286.2|elongation factor 2 [Neurospora crassa OR74A] >gi|189045117|sp|Q96X45.3|EF2_NEUCR RecName: Full=Elongation factor 2; Short=EF-2; AltName: Full=Colonial temperature-sensitive 3 >gi|157070243|gb|EAA33050.2| translation elongation factor aEF-2 [Neurospora crassa OR74A]	XP_962286	0	94	1566.59	847	797
jgi|Crypa2|217385|gw1.4.234.1	atp-citrate synthase subunit 1	660	gi|500256040|gb|EON99358.1|putative atp-citrate synthase subunit 1 protein [Togninia minima UCRPA7]	EON99358	0	95	1262.28	659	631
jgi|Crypa2|279131|estExt_Genewise1.C_60195	#NAME?	529	gi|500259136|gb|EOO01975.1|putative -bisphosphoglycerate-independent phosphoglycerate mutase protein [Togninia minima UCRPA7]	EOO01975	0	95	976.852	521	496
jgi|Crypa2|281725|estExt_Genewise1.C_81086	60s ribosomal protein l13	215	gi|500255939|gb|EON99271.1|putative 60s ribosomal protein l13 protein [Togninia minima UCRPA7]	EON99271	8.73223e-105	86	312.768	214	186
jgi|Crypa2|258754|e_gw1.5.376.1	pyruvate kinase	529	gi|402072287|gb|EJT68141.1|pyruvate kinase [Gaeumannomyces graminis var. tritici R3-111a-1]	EJT68141	0	94	993.03	525	497
jgi|Crypa2|258577|e_gw1.5.380.1	n-acetylglucosamine-phosphate mutase	554	gi|500253207|gb|EON96944.1|putative phosphoacetylglucosamine mutase protein [Togninia minima UCRPA7]	EON96944	0	89	930.628	543	488
jgi|Crypa2|218572|gw1.5.377.1	utp-glucose-1-phosphate uridylyltransferase	524	gi|500257473|gb|EOO00574.1|putative utp-glucose-1-phosphate uridylyltransferase protein [Togninia minima UCRPA7]	EOO00574	0	97	1015.37	522	510
jgi|Crypa2|240493|gw1.4.2892.1	zinc-type alcohol dehydrogenase-like protein	357	gi|477521510|gb|ENH73622.1|Zinc-type alcohol dehydrogenase-like protein PB24D3.08c [Fusarium oxysporum f. sp. cubense race 1]	ENH73622	8.76784e-167	78	481.871	356	278
jgi|Crypa2|335787|fgenesh1_pm.1_#_477	5-aminolevulinate synthase protein	661	gi|500260114|gb|EOO02817.1|putative 5-aminolevulinate synthase protein [Togninia minima UCRPA7]	EOO02817	0	85	1008.44	652	556
jgi|Crypa2|219633|gw1.3.614.1	ribosomal protein	462	gi|500261417|gb|EOO03790.1|putative dihydrolipoyllysine-residue acetyltransferase component-pyruvate dehydrogenase complex protein [Togninia minima UCRPA7]	EOO03790	0	89	714.146	464	413
jgi|Crypa2|102434|Crypa1.estExt_fgenesh1_kg.C_40215	phosphoglucomutase 2	552	gi|310793464|gb|EFQ28925.1|phosphoglucomutase/phosphomannomutase [Colletotrichum graminicola M1.001]	EFQ28925	0	93	1013.83	550	515
jgi|Crypa2|333762|fgenesh1_pg.8_#_458	rcc1 domain-containing protein	687	gi|500260767|gb|EOO03290.1|putative rcc1 domain-containing protein [Togninia minima UCRPA7]	EOO03290	0	70	601.668	564	400
jgi|Crypa2|243874|gw1.4.3275.1	histone h3	136	gi|85077297|ref|XP_956003.1|histone H3 [Neurospora crassa OR74A] >gi|116204825|ref|XP_001228223.1| histone H3 [Chaetomium globosum CBS 148.51] >gi|171690212|ref|XP_001910031.1| hypothetical protein [Podospora anserina S mat+] >gi|302900458|ref|XP_003048266.1| histone H3 [Nectria haematococca mpVI 77-13-4] >gi|336271869|ref|XP_003350692.1| hypothetical protein SMAC_02363 [Sordaria macrospora k-hel…	XP_956003	2.79324e-92	100	274.633	136	136
jgi|Crypa2|325486|fgenesh1_pg.1_#_562	phd finger domain-containing protein	1204	gi|500254100|gb|EON97740.1|putative phd finger domain-containing protein [Togninia minima UCRPA7]	EON97740	0	70	697.582	796	558
jgi|Crypa2|106036|Crypa1.estExt_fgenesh1_pg.C_20599	hypothetical protein GGTG_11241	730	gi|402076568|gb|EJT71991.1|hypothetical protein GGTG_11241 [Gaeumannomyces graminis var. tritici R3-111a-1]	EJT71991	3.42859e-83	51	290.426	765	397
jgi|Crypa2|339513|fgenesh1_pm.4_#_745	nucleolar protein nop-58	598	gi|389624225|ref|XP_003709766.1|nucleolar protein nop-58 [Magnaporthe oryzae 70-15] >gi|351649295|gb|EHA57154.1| nucleolar protein nop-58 [Magnaporthe oryzae 70-15]	XP_003709766	0	82	781.941	594	489
jgi|Crypa2|100503|Crypa1.estExt_fgenesh1_kg.C_10050	40s ribosomal protein s7	203	gi|500254226|gb|EON97837.1|putative 40s ribosomal protein s7 protein [Togninia minima UCRPA7]	EON97837	7.26428e-133	96	383.259	203	196
jgi|Crypa2|270176|e_gw1.11.483.1	transcription factor iws1	458	gi|500251893|gb|EON95757.1|putative transcription factor iws1 protein [Togninia minima UCRPA7]	EON95757	8.30131e-160	69	470.315	457	318
jgi|Crypa2|326429|fgenesh1_pg.1_#_1505	proteasome subunit alpha type-1	294	gi|500252879|gb|EON96651.1|putative proteasome subunit alpha type-1 protein [Togninia minima UCRPA7]	EON96651	8.06345e-166	89	473.011	275	245
jgi|Crypa2|324852|fgenesh1_kg.11_#_31_#_2918_1_CCBH_CCBI_EXTA	glucosamine 6-phosphate n-acetyltransferase	183	gi|500253335|gb|EON97044.1|putative glucosamine 6-phosphate n-acetyltransferase protein [Togninia minima UCRPA7]	EON97044	8.60504e-97	92	289.656	166	154
jgi|Crypa2|341176|fgenesh1_pm.6_#_485	dna repair protein	1222	gi|500259800|gb|EOO02562.1|putative dna repair protein [Togninia minima UCRPA7]	EOO02562	0	66	1141.33	1225	820
jgi|Crypa2|328270|fgenesh1_pg.3_#_508	short chain dehydrogenase	315	gi|557727004|dbj|GAD94408.1|hypothetical protein NECHADRAFT_94456 [Byssochlamys spectabilis No. 5]	GAD94408	2.33238e-174	86	497.278	307	265
jgi|Crypa2|333723|fgenesh1_pg.8_#_419	60s ribosomal protein l36	106	gi|322701544|gb|EFY93293.1|60S ribosomal protein L36 [Metarhizium acridum CQMa 102]	EFY93293	2.36723e-45	86	152.91	103	89

## Sheet: protein2GO
SeqName	Hit-Desc	GO-Group	GO-ID	Term
jgi|Crypa2|337355|fgenesh1_pm.2_#_501	14-3-3 protein	P	GO:0030447	filamentous growth
jgi|Crypa2|337355|fgenesh1_pm.2_#_501	14-3-3 protein	P	GO:0006261	DNA-dependent DNA replication
jgi|Crypa2|337355|fgenesh1_pm.2_#_501	14-3-3 protein	P	GO:0044264	cellular polysaccharide metabolic process
jgi|Crypa2|337355|fgenesh1_pm.2_#_501	14-3-3 protein	F	GO:0019904	protein domain specific binding
jgi|Crypa2|337355|fgenesh1_pm.2_#_501	14-3-3 protein	P	GO:0044085	cellular component biogenesis
jgi|Crypa2|337355|fgenesh1_pm.2_#_501	14-3-3 protein	P	GO:0044710	single-organism metabolic process
jgi|Crypa2|337355|fgenesh1_pm.2_#_501	14-3-3 protein	P	GO:0022402	cell cycle process
jgi|Crypa2|337355|fgenesh1_pm.2_#_501	14-3-3 protein	P	GO:0007165	signal transduction
jgi|Crypa2|252290|e_gw1.3.436.1	pyruvate decarboxylase	F	GO:0016831	carboxy-lyase activity
jgi|Crypa2|252290|e_gw1.3.436.1	pyruvate decarboxylase	P	GO:0008152	metabolic process
jgi|Crypa2|252290|e_gw1.3.436.1	pyruvate decarboxylase	F	GO:0030976	thiamine pyrophosphate binding
jgi|Crypa2|252290|e_gw1.3.436.1	pyruvate decarboxylase	F	GO:0000287	magnesium ion binding
jgi|Crypa2|103155|Crypa1.estExt_fgenesh1_kg.C_60127	enolase	P	GO:0006094	gluconeogenesis
jgi|Crypa2|103155|Crypa1.estExt_fgenesh1_kg.C_60127	enolase	C	GO:0000015	phosphopyruvate hydratase complex
jgi|Crypa2|103155|Crypa1.estExt_fgenesh1_kg.C_60127	enolase	P	GO:0032889	regulation of vacuole fusion, non-autophagic
jgi|Crypa2|103155|Crypa1.estExt_fgenesh1_kg.C_60127	enolase	F	GO:0004634	phosphopyruvate hydratase activity
jgi|Crypa2|103155|Crypa1.estExt_fgenesh1_kg.C_60127	enolase	F	GO:0000287	magnesium ion binding
jgi|Crypa2|103155|Crypa1.estExt_fgenesh1_kg.C_60127	enolase	C	GO:0000324	fungal-type vacuole
jgi|Crypa2|103155|Crypa1.estExt_fgenesh1_kg.C_60127	enolase	C	GO:0009898	internal side of plasma membrane
jgi|Crypa2|103155|Crypa1.estExt_fgenesh1_kg.C_60127	enolase	P	GO:0006096	glycolysis
jgi|Crypa2|103155|Crypa1.estExt_fgenesh1_kg.C_60127	enolase	C	GO:0005739	mitochondrion
jgi|Crypa2|103155|Crypa1.estExt_fgenesh1_kg.C_60127	enolase	P	GO:0000162	tryptophan biosynthetic process
jgi|Crypa2|103155|Crypa1.estExt_fgenesh1_kg.C_60127	enolase	P	GO:0006571	tyrosine biosynthetic process
jgi|Crypa2|103155|Crypa1.estExt_fgenesh1_kg.C_60127	enolase	P	GO:0009094	L-phenylalanine biosynthetic process
jgi|Crypa2|277249|estExt_Genewise1.C_42463	60s ribosomal protein l26	P	GO:0006412	translation
jgi|Crypa2|277249|estExt_Genewise1.C_42463	60s ribosomal protein l26	C	GO:0015934	large ribosomal subunit
jgi|Crypa2|277249|estExt_Genewise1.C_42463	60s ribosomal protein l26	F	GO:0003735	structural constituent of ribosome
jgi|Crypa2|277249|estExt_Genewise1.C_42463	60s ribosomal protein l26	P	GO:0042254	ribosome biogenesis
jgi|Crypa2|248339|e_gw1.1.1516.1	gnat family	F	GO:0008080	N-acetyltransferase activity
jgi|Crypa2|248339|e_gw1.1.1516.1	gnat family	P	GO:0042967	acyl-carrier-protein biosynthetic process
jgi|Crypa2|327232|fgenesh1_pg.2_#_438	translation elongation factor 1 alpha	F	GO:0003746	translation elongation factor activity
jgi|Crypa2|327232|fgenesh1_pg.2_#_438	translation elongation factor 1 alpha	P	GO:0006184	GTP catabolic process
jgi|Crypa2|327232|fgenesh1_pg.2_#_438	translation elongation factor 1 alpha	F	GO:0003924	GTPase activity
jgi|Crypa2|327232|fgenesh1_pg.2_#_438	translation elongation factor 1 alpha	F	GO:0005525	GTP binding
jgi|Crypa2|327232|fgenesh1_pg.2_#_438	translation elongation factor 1 alpha	C	GO:0005840	ribosome
jgi|Crypa2|327232|fgenesh1_pg.2_#_438	translation elongation factor 1 alpha	P	GO:0006448	regulation of translational elongation
jgi|Crypa2|245307|e_gw1.1.400.1	heat shock protein 90	C	GO:0005737	cytoplasm
jgi|Crypa2|245307|e_gw1.1.400.1	heat shock protein 90	P	GO:0006457	protein folding
jgi|Crypa2|245307|e_gw1.1.400.1	heat shock protein 90	P	GO:0006950	response to stress
jgi|Crypa2|245307|e_gw1.1.400.1	heat shock protein 90	F	GO:0005524	ATP binding
jgi|Crypa2|245307|e_gw1.1.400.1	heat shock protein 90	F	GO:0051082	unfolded protein binding
jgi|Crypa2|275729|estExt_Genewise1.C_33087	elongation factor 2	F	GO:0003746	translation elongation factor activity
jgi|Crypa2|275729|estExt_Genewise1.C_33087	elongation factor 2	F	GO:0005525	GTP binding
jgi|Crypa2|275729|estExt_Genewise1.C_33087	elongation factor 2	P	GO:0006184	GTP catabolic process
jgi|Crypa2|275729|estExt_Genewise1.C_33087	elongation factor 2	P	GO:0045901	positive regulation of translational elongation
jgi|Crypa2|275729|estExt_Genewise1.C_33087	elongation factor 2	F	GO:0003924	GTPase activity
jgi|Crypa2|275729|estExt_Genewise1.C_33087	elongation factor 2	C	GO:0005840	ribosome
jgi|Crypa2|217385|gw1.4.234.1	atp-citrate synthase subunit 1	P	GO:0006629	lipid metabolic process
jgi|Crypa2|217385|gw1.4.234.1	atp-citrate synthase subunit 1	F	GO:0046872	metal ion binding
jgi|Crypa2|217385|gw1.4.234.1	atp-citrate synthase subunit 1	P	GO:0044262	cellular carbohydrate metabolic process
jgi|Crypa2|217385|gw1.4.234.1	atp-citrate synthase subunit 1	F	GO:0003878	ATP citrate synthase activity
jgi|Crypa2|217385|gw1.4.234.1	atp-citrate synthase subunit 1	F	GO:0005524	ATP binding
jgi|Crypa2|217385|gw1.4.234.1	atp-citrate synthase subunit 1	F	GO:0004775	succinate-CoA ligase (ADP-forming) activity
jgi|Crypa2|217385|gw1.4.234.1	atp-citrate synthase subunit 1	F	GO:0048037	cofactor binding
jgi|Crypa2|217385|gw1.4.234.1	atp-citrate synthase subunit 1	P	GO:0019643	reductive tricarboxylic acid cycle
jgi|Crypa2|217385|gw1.4.234.1	atp-citrate synthase subunit 1	C	GO:0042709	succinate-CoA ligase complex
jgi|Crypa2|279131|estExt_Genewise1.C_60195	#NAME?	C	GO:0005737	cytoplasm
jgi|Crypa2|279131|estExt_Genewise1.C_60195	#NAME?	F	GO:0004619	phosphoglycerate mutase activity
jgi|Crypa2|279131|estExt_Genewise1.C_60195	#NAME?	F	GO:0030145	manganese ion binding
jgi|Crypa2|279131|estExt_Genewise1.C_60195	#NAME?	P	GO:0006094	gluconeogenesis
jgi|Crypa2|279131|estExt_Genewise1.C_60195	#NAME?	P	GO:0006096	glycolysis
jgi|Crypa2|281725|estExt_Genewise1.C_81086	60s ribosomal protein l13	C	GO:0005840	ribosome
jgi|Crypa2|281725|estExt_Genewise1.C_81086	60s ribosomal protein l13	P	GO:0006412	translation
jgi|Crypa2|281725|estExt_Genewise1.C_81086	60s ribosomal protein l13	F	GO:0003735	structural constituent of ribosome
jgi|Crypa2|281725|estExt_Genewise1.C_81086	60s ribosomal protein l13	P	GO:0042254	ribosome biogenesis
jgi|Crypa2|258754|e_gw1.5.376.1	pyruvate kinase	F	GO:0004743	pyruvate kinase activity
jgi|Crypa2|258754|e_gw1.5.376.1	pyruvate kinase	P	GO:0016310	phosphorylation
jgi|Crypa2|258754|e_gw1.5.376.1	pyruvate kinase	F	GO:0030955	potassium ion binding
jgi|Crypa2|258754|e_gw1.5.376.1	pyruvate kinase	F	GO:0000287	magnesium ion binding
jgi|Crypa2|258754|e_gw1.5.376.1	pyruvate kinase	P	GO:0006096	glycolysis
jgi|Crypa2|258754|e_gw1.5.376.1	pyruvate kinase	P	GO:0006094	gluconeogenesis
jgi|Crypa2|258754|e_gw1.5.376.1	pyruvate kinase	P	GO:0006144	purine nucleobase metabolic process
jgi|Crypa2|258754|e_gw1.5.376.1	pyruvate kinase	P	GO:0015976	carbon utilization
jgi|Crypa2|258577|e_gw1.5.380.1	n-acetylglucosamine-phosphate mutase	P	GO:0005975	carbohydrate metabolic process
jgi|Crypa2|258577|e_gw1.5.380.1	n-acetylglucosamine-phosphate mutase	F	GO:0004610	phosphoacetylglucosamine mutase activity
jgi|Crypa2|258577|e_gw1.5.380.1	n-acetylglucosamine-phosphate mutase	F	GO:0000287	magnesium ion binding
jgi|Crypa2|258577|e_gw1.5.380.1	n-acetylglucosamine-phosphate mutase	P	GO:0006040	amino sugar metabolic process
jgi|Crypa2|218572|gw1.5.377.1	utp-glucose-1-phosphate uridylyltransferase	P	GO:0006011	UDP-glucose metabolic process
jgi|Crypa2|218572|gw1.5.377.1	utp-glucose-1-phosphate uridylyltransferase	F	GO:0003983	UTP:glucose-1-phosphate uridylyltransferase activity
jgi|Crypa2|218572|gw1.5.377.1	utp-glucose-1-phosphate uridylyltransferase	P	GO:0005982	starch metabolic process
jgi|Crypa2|218572|gw1.5.377.1	utp-glucose-1-phosphate uridylyltransferase	P	GO:0005985	sucrose metabolic process
jgi|Crypa2|218572|gw1.5.377.1	utp-glucose-1-phosphate uridylyltransferase	P	GO:0006012	galactose metabolic process
jgi|Crypa2|240493|gw1.4.2892.1	zinc-type alcohol dehydrogenase-like protein	F	GO:0016491	oxidoreductase activity
jgi|Crypa2|240493|gw1.4.2892.1	zinc-type alcohol dehydrogenase-like protein	P	GO:0055114	oxidation-reduction process
jgi|Crypa2|240493|gw1.4.2892.1	zinc-type alcohol dehydrogenase-like protein	F	GO:0008270	zinc ion binding
jgi|Crypa2|335787|fgenesh1_pm.1_#_477	5-aminolevulinate synthase protein	F	GO:0003870	5-aminolevulinate synthase activity
jgi|Crypa2|335787|fgenesh1_pm.1_#_477	5-aminolevulinate synthase protein	F	GO:0030170	pyridoxal phosphate binding
jgi|Crypa2|335787|fgenesh1_pm.1_#_477	5-aminolevulinate synthase protein	P	GO:0006544	glycine metabolic process
jgi|Crypa2|335787|fgenesh1_pm.1_#_477	5-aminolevulinate synthase protein	P	GO:0006563	L-serine metabolic process
jgi|Crypa2|335787|fgenesh1_pm.1_#_477	5-aminolevulinate synthase protein	P	GO:0006566	threonine metabolic process
jgi|Crypa2|335787|fgenesh1_pm.1_#_477	5-aminolevulinate synthase protein	P	GO:0006783	heme biosynthetic process
jgi|Crypa2|335787|fgenesh1_pm.1_#_477	5-aminolevulinate synthase protein	P	GO:0042967	acyl-carrier-protein biosynthetic process
jgi|Crypa2|219633|gw1.3.614.1	ribosomal protein	P	GO:0006090	pyruvate metabolic process
jgi|Crypa2|219633|gw1.3.614.1	ribosomal protein	C	GO:0045254	pyruvate dehydrogenase complex
jgi|Crypa2|219633|gw1.3.614.1	ribosomal protein	C	GO:0005759	mitochondrial matrix
jgi|Crypa2|219633|gw1.3.614.1	ribosomal protein	F	GO:0004742	dihydrolipoyllysine-residue acetyltransferase activity
jgi|Crypa2|219633|gw1.3.614.1	ribosomal protein	P	GO:0006094	gluconeogenesis
jgi|Crypa2|219633|gw1.3.614.1	ribosomal protein	P	GO:0006096	glycolysis
jgi|Crypa2|219633|gw1.3.614.1	ribosomal protein	P	GO:0042967	acyl-carrier-protein biosynthetic process
jgi|Crypa2|102434|Crypa1.estExt_fgenesh1_kg.C_40215	phosphoglucomutase 2	P	GO:0019388	galactose catabolic process
jgi|Crypa2|102434|Crypa1.estExt_fgenesh1_kg.C_40215	phosphoglucomutase 2	P	GO:0005978	glycogen biosynthetic process
jgi|Crypa2|102434|Crypa1.estExt_fgenesh1_kg.C_40215	phosphoglucomutase 2	F	GO:0000287	magnesium ion binding
jgi|Crypa2|102434|Crypa1.estExt_fgenesh1_kg.C_40215	phosphoglucomutase 2	F	GO:0004614	phosphoglucomutase activity
jgi|Crypa2|102434|Crypa1.estExt_fgenesh1_kg.C_40215	phosphoglucomutase 2	C	GO:0005829	cytosol
jgi|Crypa2|102434|Crypa1.estExt_fgenesh1_kg.C_40215	phosphoglucomutase 2	P	GO:0005992	trehalose biosynthetic process
jgi|Crypa2|102434|Crypa1.estExt_fgenesh1_kg.C_40215	phosphoglucomutase 2	P	GO:0005982	starch metabolic process
jgi|Crypa2|102434|Crypa1.estExt_fgenesh1_kg.C_40215	phosphoglucomutase 2	P	GO:0005985	sucrose metabolic process
jgi|Crypa2|102434|Crypa1.estExt_fgenesh1_kg.C_40215	phosphoglucomutase 2	P	GO:0006094	gluconeogenesis
jgi|Crypa2|102434|Crypa1.estExt_fgenesh1_kg.C_40215	phosphoglucomutase 2	P	GO:0006096	glycolysis
jgi|Crypa2|102434|Crypa1.estExt_fgenesh1_kg.C_40215	phosphoglucomutase 2	P	GO:0006098	pentose-phosphate shunt
jgi|Crypa2|102434|Crypa1.estExt_fgenesh1_kg.C_40215	phosphoglucomutase 2	P	GO:0019872	streptomycin biosynthetic process
jgi|Crypa2|243874|gw1.4.3275.1	histone h3	C	GO:0000786	nucleosome
jgi|Crypa2|243874|gw1.4.3275.1	histone h3	P	GO:0006281	DNA repair
jgi|Crypa2|243874|gw1.4.3275.1	histone h3	P	GO:0043581	mycelium development
jgi|Crypa2|243874|gw1.4.3275.1	histone h3	F	GO:0003677	DNA binding
jgi|Crypa2|243874|gw1.4.3275.1	histone h3	P	GO:0006334	nucleosome assembly
jgi|Crypa2|243874|gw1.4.3275.1	histone h3	F	GO:0046982	protein heterodimerization activity
jgi|Crypa2|243874|gw1.4.3275.1	histone h3	C	GO:0005634	nucleus
jgi|Crypa2|325486|fgenesh1_pg.1_#_562	phd finger domain-containing protein	F	GO:0005515	protein binding
jgi|Crypa2|325486|fgenesh1_pg.1_#_562	phd finger domain-containing protein	F	GO:0008270	zinc ion binding
jgi|Crypa2|325486|fgenesh1_pg.1_#_562	phd finger domain-containing protein	C	GO:0005634	nucleus
jgi|Crypa2|325486|fgenesh1_pg.1_#_562	phd finger domain-containing protein	P	GO:0016568	chromatin modification
jgi|Crypa2|339513|fgenesh1_pm.4_#_745	nucleolar protein nop-58	P	GO:0000462	maturation of SSU-rRNA from tricistronic rRNA transcript (SSU-rRNA, 5.8S rRNA, LSU-rRNA)
jgi|Crypa2|339513|fgenesh1_pm.4_#_745	nucleolar protein nop-58	C	GO:0005730	nucleolus
jgi|Crypa2|339513|fgenesh1_pm.4_#_745	nucleolar protein nop-58	P	GO:0000479	endonucleolytic cleavage of tricistronic rRNA transcript (SSU-rRNA, 5.8S rRNA, LSU-rRNA)
jgi|Crypa2|339513|fgenesh1_pm.4_#_745	nucleolar protein nop-58	C	GO:0005732	small nucleolar ribonucleoprotein complex
jgi|Crypa2|339513|fgenesh1_pm.4_#_745	nucleolar protein nop-58	F	GO:0030515	snoRNA binding
jgi|Crypa2|100503|Crypa1.estExt_fgenesh1_kg.C_10050	40s ribosomal protein s7	C	GO:0005840	ribosome
jgi|Crypa2|100503|Crypa1.estExt_fgenesh1_kg.C_10050	40s ribosomal protein s7	F	GO:0003735	structural constituent of ribosome
jgi|Crypa2|100503|Crypa1.estExt_fgenesh1_kg.C_10050	40s ribosomal protein s7	P	GO:0006412	translation
jgi|Crypa2|100503|Crypa1.estExt_fgenesh1_kg.C_10050	40s ribosomal protein s7	P	GO:0042254	ribosome biogenesis
jgi|Crypa2|270176|e_gw1.11.483.1	transcription factor iws1	F	GO:0003677	DNA binding
jgi|Crypa2|270176|e_gw1.11.483.1	transcription factor iws1	C	GO:0005634	nucleus
jgi|Crypa2|270176|e_gw1.11.483.1	transcription factor iws1	P	GO:0006351	transcription, DNA-dependent
jgi|Crypa2|326429|fgenesh1_pg.1_#_1505	proteasome subunit alpha type-1	P	GO:0006511	ubiquitin-dependent protein catabolic process
jgi|Crypa2|326429|fgenesh1_pg.1_#_1505	proteasome subunit alpha type-1	C	GO:0019773	proteasome core complex, alpha-subunit complex
jgi|Crypa2|326429|fgenesh1_pg.1_#_1505	proteasome subunit alpha type-1	F	GO:0004298	threonine-type endopeptidase activity
jgi|Crypa2|324852|fgenesh1_kg.11_#_31_#_2918_1_CCBH_CCBI_EXTA	glucosamine 6-phosphate n-acetyltransferase	F	GO:0008080	N-acetyltransferase activity
jgi|Crypa2|324852|fgenesh1_kg.11_#_31_#_2918_1_CCBH_CCBI_EXTA	glucosamine 6-phosphate n-acetyltransferase	P	GO:0042967	acyl-carrier-protein biosynthetic process
jgi|Crypa2|341176|fgenesh1_pm.6_#_485	dna repair protein	C	GO:0030915	Smc5-Smc6 complex
jgi|Crypa2|341176|fgenesh1_pm.6_#_485	dna repair protein	P	GO:0071139	resolution of recombination intermediates
jgi|Crypa2|341176|fgenesh1_pm.6_#_485	dna repair protein	P	GO:0000724	double-strand break repair via homologous recombination
jgi|Crypa2|328270|fgenesh1_pg.3_#_508	short chain dehydrogenase	F	GO:0016491	oxidoreductase activity
jgi|Crypa2|333723|fgenesh1_pg.8_#_419	60s ribosomal protein l36	F	GO:0003735	structural constituent of ribosome
jgi|Crypa2|333723|fgenesh1_pg.8_#_419	60s ribosomal protein l36	C	GO:0005840	ribosome
jgi|Crypa2|333723|fgenesh1_pg.8_#_419	60s ribosomal protein l36	P	GO:0006412	translation
jgi|Crypa2|333723|fgenesh1_pg.8_#_419	60s ribosomal protein l36	P	GO:0042254	ribosome biogenesis

## Sheet: BP
Level	GO ID	Term	Type	#Seqs	Sequences
8	GO:0034660	ncRNA metabolic process	biological_process	1	jgi|Crypa2|339513|fgenesh1_pm.4_#_745
5	GO:0006066	alcohol metabolic process	biological_process	1	jgi|Crypa2|102434|Crypa1.estExt_fgenesh1_kg.C_40215
8	GO:0006006	glucose metabolic process	biological_process	5	jgi|Crypa2|102434|Crypa1.estExt_fgenesh1_kg.C_40215, jgi|Crypa2|103155|Crypa1.estExt_fgenesh1_kg.C_60127, jgi|Crypa2|279131|estExt_Genewise1.C_60195, jgi|Crypa2|258754|e_gw1.5.376.1, jgi|Crypa2|219633|gw1.3.614.1
5	GO:1901617	organic hydroxy compound biosynthetic process	biological_process	1	jgi|Crypa2|102434|Crypa1.estExt_fgenesh1_kg.C_40215
6	GO:0006461	protein complex assembly	biological_process	1	jgi|Crypa2|243874|gw1.4.3275.1
5	GO:0007033	vacuole organization	biological_process	1	jgi|Crypa2|103155|Crypa1.estExt_fgenesh1_kg.C_60127
5	GO:0010467	gene expression	biological_process	8	jgi|Crypa2|277249|estExt_Genewise1.C_42463, jgi|Crypa2|281725|estExt_Genewise1.C_81086, jgi|Crypa2|100503|Crypa1.estExt_fgenesh1_kg.C_10050, jgi|Crypa2|333723|fgenesh1_pg.8_#_419, jgi|Crypa2|339513|fgenesh1_pm.4_#_745, jgi|Crypa2|275729|estExt_Genewise1.C_33087, jgi|Crypa2|270176|e_gw1.11.483.1, jgi|Crypa2|327232|fgenesh1_pg.2_#_438
6	GO:0005996	monosaccharide metabolic process	biological_process	6	jgi|Crypa2|218572|gw1.5.377.1, jgi|Crypa2|102434|Crypa1.estExt_fgenesh1_kg.C_40215, jgi|Crypa2|103155|Crypa1.estExt_fgenesh1_kg.C_60127, jgi|Crypa2|279131|estExt_Genewise1.C_60195, jgi|Crypa2|258754|e_gw1.5.376.1, jgi|Crypa2|219633|gw1.3.614.1
6	GO:0010468	regulation of gene expression	biological_process	2	jgi|Crypa2|275729|estExt_Genewise1.C_33087, jgi|Crypa2|327232|fgenesh1_pg.2_#_438
5	GO:0009057	macromolecule catabolic process	biological_process	1	jgi|Crypa2|326429|fgenesh1_pg.1_#_1505
9	GO:0008652	cellular amino acid biosynthetic process	biological_process	1	jgi|Crypa2|103155|Crypa1.estExt_fgenesh1_kg.C_60127
9	GO:0046128	purine ribonucleoside metabolic process	biological_process	2	jgi|Crypa2|327232|fgenesh1_pg.2_#_438, jgi|Crypa2|275729|estExt_Genewise1.C_33087
6	GO:0044724	single-organism carbohydrate catabolic process	biological_process	5	jgi|Crypa2|102434|Crypa1.estExt_fgenesh1_kg.C_40215, jgi|Crypa2|103155|Crypa1.estExt_fgenesh1_kg.C_60127, jgi|Crypa2|279131|estExt_Genewise1.C_60195, jgi|Crypa2|258754|e_gw1.5.376.1, jgi|Crypa2|219633|gw1.3.614.1
9	GO:0034470	ncRNA processing	biological_process	1	jgi|Crypa2|339513|fgenesh1_pm.4_#_745
5	GO:0006082	organic acid metabolic process	biological_process	3	jgi|Crypa2|103155|Crypa1.estExt_fgenesh1_kg.C_60127, jgi|Crypa2|335787|fgenesh1_pm.1_#_477, jgi|Crypa2|219633|gw1.3.614.1
6	GO:0044265	cellular macromolecule catabolic process	biological_process	1	jgi|Crypa2|326429|fgenesh1_pg.1_#_1505
7	GO:0010608	posttranscriptional regulation of gene expression	biological_process	2	jgi|Crypa2|275729|estExt_Genewise1.C_33087, jgi|Crypa2|327232|fgenesh1_pg.2_#_438
7	GO:0000271	polysaccharide biosynthetic process	biological_process	1	jgi|Crypa2|102434|Crypa1.estExt_fgenesh1_kg.C_40215
4	GO:0051186	cofactor metabolic process	biological_process	2	jgi|Crypa2|335787|fgenesh1_pm.1_#_477, jgi|Crypa2|102434|Crypa1.estExt_fgenesh1_kg.C_40215
6	GO:0043436	oxoacid metabolic process	biological_process	3	jgi|Crypa2|103155|Crypa1.estExt_fgenesh1_kg.C_60127, jgi|Crypa2|335787|fgenesh1_pm.1_#_477, jgi|Crypa2|219633|gw1.3.614.1
6	GO:0016138	glycoside biosynthetic process	biological_process	1	jgi|Crypa2|102434|Crypa1.estExt_fgenesh1_kg.C_40215
8	GO:0006012	galactose metabolic process	biological_process	2	jgi|Crypa2|218572|gw1.5.377.1, jgi|Crypa2|102434|Crypa1.estExt_fgenesh1_kg.C_40215
11	GO:0006558	L-phenylalanine metabolic process	biological_process	1	jgi|Crypa2|103155|Crypa1.estExt_fgenesh1_kg.C_60127
6	GO:0031325	positive regulation of cellular metabolic process	biological_process	1	jgi|Crypa2|275729|estExt_Genewise1.C_33087
6	GO:0051246	regulation of protein metabolic process	biological_process	2	jgi|Crypa2|275729|estExt_Genewise1.C_33087, jgi|Crypa2|327232|fgenesh1_pg.2_#_438
6	GO:0044106	cellular amine metabolic process	biological_process	1	jgi|Crypa2|103155|Crypa1.estExt_fgenesh1_kg.C_60127
5	GO:1901362	organic cyclic compound biosynthetic process	biological_process	3	jgi|Crypa2|103155|Crypa1.estExt_fgenesh1_kg.C_60127, jgi|Crypa2|270176|e_gw1.11.483.1, jgi|Crypa2|335787|fgenesh1_pm.1_#_477
3	GO:0044710	single-organism metabolic process	biological_process	11	jgi|Crypa2|103155|Crypa1.estExt_fgenesh1_kg.C_60127, jgi|Crypa2|327232|fgenesh1_pg.2_#_438, jgi|Crypa2|275729|estExt_Genewise1.C_33087, jgi|Crypa2|337355|fgenesh1_pm.2_#_501, jgi|Crypa2|240493|gw1.4.2892.1, jgi|Crypa2|218572|gw1.5.377.1, jgi|Crypa2|335787|fgenesh1_pm.1_#_477, jgi|Crypa2|217385|gw1.4.234.1, jgi|Crypa2|258754|e_gw1.5.376.1, jgi|Crypa2|102434|Crypa1.estExt_fgenesh1_kg.C_40215, jgi|C…
8	GO:0032774	RNA biosynthetic process	biological_process	1	jgi|Crypa2|270176|e_gw1.11.483.1
9	GO:0019362	pyridine nucleotide metabolic process	biological_process	1	jgi|Crypa2|102434|Crypa1.estExt_fgenesh1_kg.C_40215
4	GO:0051716	cellular response to stimulus	biological_process	3	jgi|Crypa2|243874|gw1.4.3275.1, jgi|Crypa2|337355|fgenesh1_pm.2_#_501, jgi|Crypa2|341176|fgenesh1_pm.6_#_485
5	GO:0016052	carbohydrate catabolic process	biological_process	5	jgi|Crypa2|102434|Crypa1.estExt_fgenesh1_kg.C_40215, jgi|Crypa2|103155|Crypa1.estExt_fgenesh1_kg.C_60127, jgi|Crypa2|279131|estExt_Genewise1.C_60195, jgi|Crypa2|258754|e_gw1.5.376.1, jgi|Crypa2|219633|gw1.3.614.1
7	GO:0046173	polyol biosynthetic process	biological_process	1	jgi|Crypa2|102434|Crypa1.estExt_fgenesh1_kg.C_40215
10	GO:0005978	glycogen biosynthetic process	biological_process	1	jgi|Crypa2|102434|Crypa1.estExt_fgenesh1_kg.C_40215
3	GO:0030447	filamentous growth	biological_process	1	jgi|Crypa2|337355|fgenesh1_pm.2_#_501
7	GO:0042168	heme metabolic process	biological_process	1	jgi|Crypa2|335787|fgenesh1_pm.1_#_477
11	GO:0046039	GTP metabolic process	biological_process	2	jgi|Crypa2|327232|fgenesh1_pg.2_#_438, jgi|Crypa2|275729|estExt_Genewise1.C_33087
6	GO:0006325	chromatin organization	biological_process	2	jgi|Crypa2|325486|fgenesh1_pg.1_#_562, jgi|Crypa2|243874|gw1.4.3275.1
8	GO:0006281	DNA repair	biological_process	2	jgi|Crypa2|243874|gw1.4.3275.1, jgi|Crypa2|341176|fgenesh1_pm.6_#_485
2	GO:0023052	signaling	biological_process	1	jgi|Crypa2|337355|fgenesh1_pm.2_#_501
7	GO:0010557	positive regulation of macromolecule biosynthetic process	biological_process	1	jgi|Crypa2|275729|estExt_Genewise1.C_33087
10	GO:0031497	chromatin assembly	biological_process	1	jgi|Crypa2|243874|gw1.4.3275.1
11	GO:0006739	NADP metabolic process	biological_process	1	jgi|Crypa2|102434|Crypa1.estExt_fgenesh1_kg.C_40215
2	GO:0044699	single-organism process	biological_process	6	jgi|Crypa2|243874|gw1.4.3275.1, jgi|Crypa2|325486|fgenesh1_pg.1_#_562, jgi|Crypa2|103155|Crypa1.estExt_fgenesh1_kg.C_60127, jgi|Crypa2|337355|fgenesh1_pm.2_#_501, jgi|Crypa2|341176|fgenesh1_pm.6_#_485, jgi|Crypa2|258754|e_gw1.5.376.1
10	GO:0009066	aspartate family amino acid metabolic process	biological_process	1	jgi|Crypa2|335787|fgenesh1_pm.1_#_477
6	GO:0016051	carbohydrate biosynthetic process	biological_process	5	jgi|Crypa2|102434|Crypa1.estExt_fgenesh1_kg.C_40215, jgi|Crypa2|103155|Crypa1.estExt_fgenesh1_kg.C_60127, jgi|Crypa2|279131|estExt_Genewise1.C_60195, jgi|Crypa2|258754|e_gw1.5.376.1, jgi|Crypa2|219633|gw1.3.614.1
3	GO:0071704	organic substance metabolic process	biological_process	24	jgi|Crypa2|103155|Crypa1.estExt_fgenesh1_kg.C_60127, jgi|Crypa2|243874|gw1.4.3275.1, jgi|Crypa2|327232|fgenesh1_pg.2_#_438, jgi|Crypa2|275729|estExt_Genewise1.C_33087, jgi|Crypa2|326429|fgenesh1_pg.1_#_1505, jgi|Crypa2|277249|estExt_Genewise1.C_42463, jgi|Crypa2|281725|estExt_Genewise1.C_81086, jgi|Crypa2|100503|Crypa1.estExt_fgenesh1_kg.C_10050, jgi|Crypa2|333723|fgenesh1_pg.8_#_419, jgi|Crypa2|…
5	GO:1901565	organonitrogen compound catabolic process	biological_process	2	jgi|Crypa2|327232|fgenesh1_pg.2_#_438, jgi|Crypa2|275729|estExt_Genewise1.C_33087
9	GO:0071139	resolution of recombination intermediates	biological_process	1	jgi|Crypa2|341176|fgenesh1_pm.6_#_485
4	GO:0006091	generation of precursor metabolites and energy	biological_process	6	jgi|Crypa2|217385|gw1.4.234.1, jgi|Crypa2|103155|Crypa1.estExt_fgenesh1_kg.C_60127, jgi|Crypa2|279131|estExt_Genewise1.C_60195, jgi|Crypa2|258754|e_gw1.5.376.1, jgi|Crypa2|219633|gw1.3.614.1, jgi|Crypa2|102434|Crypa1.estExt_fgenesh1_kg.C_40215
6	GO:0046434	organophosphate catabolic process	biological_process	2	jgi|Crypa2|327232|fgenesh1_pg.2_#_438, jgi|Crypa2|275729|estExt_Genewise1.C_33087
6	GO:0031326	regulation of cellular biosynthetic process	biological_process	2	jgi|Crypa2|275729|estExt_Genewise1.C_33087, jgi|Crypa2|327232|fgenesh1_pg.2_#_438
4	GO:0044248	cellular catabolic process	biological_process	3	jgi|Crypa2|327232|fgenesh1_pg.2_#_438, jgi|Crypa2|275729|estExt_Genewise1.C_33087, jgi|Crypa2|326429|fgenesh1_pg.1_#_1505
5	GO:0042254	ribosome biogenesis	biological_process	5	jgi|Crypa2|339513|fgenesh1_pm.4_#_745, jgi|Crypa2|277249|estExt_Genewise1.C_42463, jgi|Crypa2|281725|estExt_Genewise1.C_81086, jgi|Crypa2|100503|Crypa1.estExt_fgenesh1_kg.C_10050, jgi|Crypa2|333723|fgenesh1_pg.8_#_419
4	GO:1901135	carbohydrate derivative metabolic process	biological_process	5	jgi|Crypa2|327232|fgenesh1_pg.2_#_438, jgi|Crypa2|275729|estExt_Genewise1.C_33087, jgi|Crypa2|218572|gw1.5.377.1, jgi|Crypa2|258577|e_gw1.5.380.1, jgi|Crypa2|102434|Crypa1.estExt_fgenesh1_kg.C_40215
9	GO:0006261	DNA-dependent DNA replication	biological_process	1	jgi|Crypa2|337355|fgenesh1_pm.2_#_501
8	GO:0005985	sucrose metabolic process	biological_process	2	jgi|Crypa2|218572|gw1.5.377.1, jgi|Crypa2|102434|Crypa1.estExt_fgenesh1_kg.C_40215
3	GO:0044700	single organism signaling	biological_process	1	jgi|Crypa2|337355|fgenesh1_pm.2_#_501
9	GO:0045727	positive regulation of translation	biological_process	1	jgi|Crypa2|275729|estExt_Genewise1.C_33087
5	GO:0016999	antibiotic metabolic process	biological_process	1	jgi|Crypa2|102434|Crypa1.estExt_fgenesh1_kg.C_40215
6	GO:0034654	nucleobase-containing compound biosynthetic process	biological_process	1	jgi|Crypa2|270176|e_gw1.11.483.1
4	GO:0044249	cellular biosynthetic process	biological_process	14	jgi|Crypa2|103155|Crypa1.estExt_fgenesh1_kg.C_60127, jgi|Crypa2|277249|estExt_Genewise1.C_42463, jgi|Crypa2|281725|estExt_Genewise1.C_81086, jgi|Crypa2|100503|Crypa1.estExt_fgenesh1_kg.C_10050, jgi|Crypa2|333723|fgenesh1_pg.8_#_419, jgi|Crypa2|248339|e_gw1.1.1516.1, jgi|Crypa2|335787|fgenesh1_pm.1_#_477, jgi|Crypa2|219633|gw1.3.614.1, jgi|Crypa2|324852|fgenesh1_kg.11_#_31_#_2918_1_CCBH_CCBI_EXTA,…
4	GO:0006996	organelle organization	biological_process	3	jgi|Crypa2|325486|fgenesh1_pg.1_#_562, jgi|Crypa2|103155|Crypa1.estExt_fgenesh1_kg.C_60127, jgi|Crypa2|243874|gw1.4.3275.1
7	GO:0019752	carboxylic acid metabolic process	biological_process	3	jgi|Crypa2|103155|Crypa1.estExt_fgenesh1_kg.C_60127, jgi|Crypa2|335787|fgenesh1_pm.1_#_477, jgi|Crypa2|219633|gw1.3.614.1
2	GO:0008152	metabolic process	biological_process	26	jgi|Crypa2|103155|Crypa1.estExt_fgenesh1_kg.C_60127, jgi|Crypa2|243874|gw1.4.3275.1, jgi|Crypa2|327232|fgenesh1_pg.2_#_438, jgi|Crypa2|275729|estExt_Genewise1.C_33087, jgi|Crypa2|326429|fgenesh1_pg.1_#_1505, jgi|Crypa2|277249|estExt_Genewise1.C_42463, jgi|Crypa2|281725|estExt_Genewise1.C_81086, jgi|Crypa2|100503|Crypa1.estExt_fgenesh1_kg.C_10050, jgi|Crypa2|333723|fgenesh1_pg.8_#_419, jgi|Crypa2|…
6	GO:0010556	regulation of macromolecule biosynthetic process	biological_process	2	jgi|Crypa2|275729|estExt_Genewise1.C_33087, jgi|Crypa2|327232|fgenesh1_pg.2_#_438
4	GO:1901360	organic cyclic compound metabolic process	biological_process	12	jgi|Crypa2|103155|Crypa1.estExt_fgenesh1_kg.C_60127, jgi|Crypa2|243874|gw1.4.3275.1, jgi|Crypa2|327232|fgenesh1_pg.2_#_438, jgi|Crypa2|275729|estExt_Genewise1.C_33087, jgi|Crypa2|339513|fgenesh1_pm.4_#_745, jgi|Crypa2|218572|gw1.5.377.1, jgi|Crypa2|337355|fgenesh1_pm.2_#_501, jgi|Crypa2|341176|fgenesh1_pm.6_#_485, jgi|Crypa2|270176|e_gw1.11.483.1, jgi|Crypa2|258754|e_gw1.5.376.1, jgi|Crypa2|33578…
10	GO:0006011	UDP-glucose metabolic process	biological_process	1	jgi|Crypa2|218572|gw1.5.377.1
7	GO:0042144	vacuole fusion, non-autophagic	biological_process	1	jgi|Crypa2|103155|Crypa1.estExt_fgenesh1_kg.C_60127
7	GO:0019318	hexose metabolic process	biological_process	6	jgi|Crypa2|218572|gw1.5.377.1, jgi|Crypa2|102434|Crypa1.estExt_fgenesh1_kg.C_40215, jgi|Crypa2|103155|Crypa1.estExt_fgenesh1_kg.C_60127, jgi|Crypa2|279131|estExt_Genewise1.C_60195, jgi|Crypa2|258754|e_gw1.5.376.1, jgi|Crypa2|219633|gw1.3.614.1
5	GO:0046700	heterocycle catabolic process	biological_process	2	jgi|Crypa2|327232|fgenesh1_pg.2_#_438, jgi|Crypa2|275729|estExt_Genewise1.C_33087
11	GO:0000162	tryptophan biosynthetic process	biological_process	1	jgi|Crypa2|103155|Crypa1.estExt_fgenesh1_kg.C_60127
8	GO:0009164	nucleoside catabolic process	biological_process	2	jgi|Crypa2|327232|fgenesh1_pg.2_#_438, jgi|Crypa2|275729|estExt_Genewise1.C_33087
7	GO:0006333	chromatin assembly or disassembly	biological_process	1	jgi|Crypa2|243874|gw1.4.3275.1
7	GO:0090305	nucleic acid phosphodiester bond hydrolysis	biological_process	1	jgi|Crypa2|339513|fgenesh1_pm.4_#_745
12	GO:0006740	NADPH regeneration	biological_process	1	jgi|Crypa2|102434|Crypa1.estExt_fgenesh1_kg.C_40215
4	GO:0070271	protein complex biogenesis	biological_process	1	jgi|Crypa2|243874|gw1.4.3275.1
5	GO:0015980	energy derivation by oxidation of organic compounds	biological_process	2	jgi|Crypa2|217385|gw1.4.234.1, jgi|Crypa2|102434|Crypa1.estExt_fgenesh1_kg.C_40215
6	GO:0072523	purine-containing compound catabolic process	biological_process	2	jgi|Crypa2|327232|fgenesh1_pg.2_#_438, jgi|Crypa2|275729|estExt_Genewise1.C_33087
9	GO:0009072	aromatic amino acid family metabolic process	biological_process	1	jgi|Crypa2|103155|Crypa1.estExt_fgenesh1_kg.C_60127
3	GO:0044238	primary metabolic process	biological_process	24	jgi|Crypa2|103155|Crypa1.estExt_fgenesh1_kg.C_60127, jgi|Crypa2|243874|gw1.4.3275.1, jgi|Crypa2|327232|fgenesh1_pg.2_#_438, jgi|Crypa2|275729|estExt_Genewise1.C_33087, jgi|Crypa2|326429|fgenesh1_pg.1_#_1505, jgi|Crypa2|277249|estExt_Genewise1.C_42463, jgi|Crypa2|281725|estExt_Genewise1.C_81086, jgi|Crypa2|100503|Crypa1.estExt_fgenesh1_kg.C_10050, jgi|Crypa2|333723|fgenesh1_pg.8_#_419, jgi|Crypa2|…
8	GO:0032787	monocarboxylic acid metabolic process	biological_process	1	jgi|Crypa2|219633|gw1.3.614.1
5	GO:0019438	aromatic compound biosynthetic process	biological_process	3	jgi|Crypa2|103155|Crypa1.estExt_fgenesh1_kg.C_60127, jgi|Crypa2|270176|e_gw1.11.483.1, jgi|Crypa2|335787|fgenesh1_pm.1_#_477
4	GO:0042440	pigment metabolic process	biological_process	1	jgi|Crypa2|335787|fgenesh1_pm.1_#_477
12	GO:0000478	endonucleolytic cleavage involved in rRNA processing	biological_process	1	jgi|Crypa2|339513|fgenesh1_pm.4_#_745
6	GO:0044088	regulation of vacuole organization	biological_process	1	jgi|Crypa2|103155|Crypa1.estExt_fgenesh1_kg.C_60127
3	GO:0050789	regulation of biological process	biological_process	4	jgi|Crypa2|103155|Crypa1.estExt_fgenesh1_kg.C_60127, jgi|Crypa2|275729|estExt_Genewise1.C_33087, jgi|Crypa2|337355|fgenesh1_pm.2_#_501, jgi|Crypa2|327232|fgenesh1_pg.2_#_438
6	GO:0009311	oligosaccharide metabolic process	biological_process	2	jgi|Crypa2|102434|Crypa1.estExt_fgenesh1_kg.C_40215, jgi|Crypa2|218572|gw1.5.377.1
6	GO:0044801	single-organism membrane fusion	biological_process	1	jgi|Crypa2|103155|Crypa1.estExt_fgenesh1_kg.C_60127
8	GO:0042401	cellular biogenic amine biosynthetic process	biological_process	1	jgi|Crypa2|103155|Crypa1.estExt_fgenesh1_kg.C_60127
13	GO:0006098	pentose-phosphate shunt	biological_process	1	jgi|Crypa2|102434|Crypa1.estExt_fgenesh1_kg.C_40215
8	GO:0006520	cellular amino acid metabolic process	biological_process	2	jgi|Crypa2|103155|Crypa1.estExt_fgenesh1_kg.C_60127, jgi|Crypa2|335787|fgenesh1_pm.1_#_477
10	GO:0006195	purine nucleotide catabolic process	biological_process	2	jgi|Crypa2|327232|fgenesh1_pg.2_#_438, jgi|Crypa2|275729|estExt_Genewise1.C_33087
5	GO:0044283	small molecule biosynthetic process	biological_process	2	jgi|Crypa2|103155|Crypa1.estExt_fgenesh1_kg.C_60127, jgi|Crypa2|102434|Crypa1.estExt_fgenesh1_kg.C_40215
8	GO:0006414	translational elongation	biological_process	2	jgi|Crypa2|275729|estExt_Genewise1.C_33087, jgi|Crypa2|327232|fgenesh1_pg.2_#_438
5	GO:0006796	phosphate-containing compound metabolic process	biological_process	5	jgi|Crypa2|327232|fgenesh1_pg.2_#_438, jgi|Crypa2|275729|estExt_Genewise1.C_33087, jgi|Crypa2|218572|gw1.5.377.1, jgi|Crypa2|102434|Crypa1.estExt_fgenesh1_kg.C_40215, jgi|Crypa2|258754|e_gw1.5.376.1
6	GO:0019751	polyol metabolic process	biological_process	1	jgi|Crypa2|102434|Crypa1.estExt_fgenesh1_kg.C_40215
8	GO:0006396	RNA processing	biological_process	1	jgi|Crypa2|339513|fgenesh1_pm.4_#_745
9	GO:0016072	rRNA metabolic process	biological_process	1	jgi|Crypa2|339513|fgenesh1_pm.4_#_745
10	GO:0009069	serine family amino acid metabolic process	biological_process	1	jgi|Crypa2|335787|fgenesh1_pm.1_#_477
5	GO:0022402	cell cycle process	biological_process	1	jgi|Crypa2|337355|fgenesh1_pm.2_#_501
11	GO:0009207	purine ribonucleoside triphosphate catabolic process	biological_process	2	jgi|Crypa2|327232|fgenesh1_pg.2_#_438, jgi|Crypa2|275729|estExt_Genewise1.C_33087
10	GO:0006096	glycolysis	biological_process	5	jgi|Crypa2|103155|Crypa1.estExt_fgenesh1_kg.C_60127, jgi|Crypa2|279131|estExt_Genewise1.C_60195, jgi|Crypa2|258754|e_gw1.5.376.1, jgi|Crypa2|219633|gw1.3.614.1, jgi|Crypa2|102434|Crypa1.estExt_fgenesh1_kg.C_40215
4	GO:0022607	cellular component assembly	biological_process	1	jgi|Crypa2|243874|gw1.4.3275.1
6	GO:0042274	ribosomal small subunit biogenesis	biological_process	1	jgi|Crypa2|339513|fgenesh1_pm.4_#_745
5	GO:0044260	cellular macromolecule metabolic process	biological_process	19	jgi|Crypa2|243874|gw1.4.3275.1, jgi|Crypa2|326429|fgenesh1_pg.1_#_1505, jgi|Crypa2|277249|estExt_Genewise1.C_42463, jgi|Crypa2|281725|estExt_Genewise1.C_81086, jgi|Crypa2|100503|Crypa1.estExt_fgenesh1_kg.C_10050, jgi|Crypa2|333723|fgenesh1_pg.8_#_419, jgi|Crypa2|339513|fgenesh1_pm.4_#_745, jgi|Crypa2|248339|e_gw1.1.1516.1, jgi|Crypa2|335787|fgenesh1_pm.1_#_477, jgi|Crypa2|219633|gw1.3.614.1, jgi|…
9	GO:0019643	reductive tricarboxylic acid cycle	biological_process	1	jgi|Crypa2|217385|gw1.4.234.1
11	GO:1902223	erythrose 4-phosphate/phosphoenolpyruvate family amino acid biosynthetic process	biological_process	1	jgi|Crypa2|103155|Crypa1.estExt_fgenesh1_kg.C_60127
3	GO:0016043	cellular component organization	biological_process	3	jgi|Crypa2|325486|fgenesh1_pg.1_#_562, jgi|Crypa2|103155|Crypa1.estExt_fgenesh1_kg.C_60127, jgi|Crypa2|243874|gw1.4.3275.1
4	GO:0019222	regulation of metabolic process	biological_process	2	jgi|Crypa2|275729|estExt_Genewise1.C_33087, jgi|Crypa2|327232|fgenesh1_pg.2_#_438
4	GO:1901615	organic hydroxy compound metabolic process	biological_process	1	jgi|Crypa2|102434|Crypa1.estExt_fgenesh1_kg.C_40215
6	GO:0090304	nucleic acid metabolic process	biological_process	5	jgi|Crypa2|243874|gw1.4.3275.1, jgi|Crypa2|339513|fgenesh1_pm.4_#_745, jgi|Crypa2|337355|fgenesh1_pm.2_#_501, jgi|Crypa2|341176|fgenesh1_pm.6_#_485, jgi|Crypa2|270176|e_gw1.11.483.1
9	GO:0006351	transcription, DNA-dependent	biological_process	1	jgi|Crypa2|270176|e_gw1.11.483.1
7	GO:2000112	regulation of cellular macromolecule biosynthetic process	biological_process	2	jgi|Crypa2|275729|estExt_Genewise1.C_33087, jgi|Crypa2|327232|fgenesh1_pg.2_#_438
7	GO:0042967	acyl-carrier-protein biosynthetic process	biological_process	4	jgi|Crypa2|248339|e_gw1.1.1516.1, jgi|Crypa2|335787|fgenesh1_pm.1_#_477, jgi|Crypa2|219633|gw1.3.614.1, jgi|Crypa2|324852|fgenesh1_kg.11_#_31_#_2918_1_CCBH_CCBI_EXTA
9	GO:0009199	ribonucleoside triphosphate metabolic process	biological_process	2	jgi|Crypa2|327232|fgenesh1_pg.2_#_438, jgi|Crypa2|275729|estExt_Genewise1.C_33087
4	GO:0022613	ribonucleoprotein complex biogenesis	biological_process	5	jgi|Crypa2|339513|fgenesh1_pm.4_#_745, jgi|Crypa2|277249|estExt_Genewise1.C_42463, jgi|Crypa2|281725|estExt_Genewise1.C_81086, jgi|Crypa2|100503|Crypa1.estExt_fgenesh1_kg.C_10050, jgi|Crypa2|333723|fgenesh1_pg.8_#_419
6	GO:0033014	tetrapyrrole biosynthetic process	biological_process	1	jgi|Crypa2|335787|fgenesh1_pm.1_#_477
10	GO:0006364	rRNA processing	biological_process	1	jgi|Crypa2|339513|fgenesh1_pm.4_#_745
4	GO:0044711	single-organism biosynthetic process	biological_process	2	jgi|Crypa2|103155|Crypa1.estExt_fgenesh1_kg.C_60127, jgi|Crypa2|102434|Crypa1.estExt_fgenesh1_kg.C_40215
8	GO:0005977	glycogen metabolic process	biological_process	1	jgi|Crypa2|102434|Crypa1.estExt_fgenesh1_kg.C_40215
3	GO:0044707	single-multicellular organism process	biological_process	1	jgi|Crypa2|243874|gw1.4.3275.1
5	GO:0044270	cellular nitrogen compound catabolic process	biological_process	2	jgi|Crypa2|327232|fgenesh1_pg.2_#_438, jgi|Crypa2|275729|estExt_Genewise1.C_33087
9	GO:0090502	RNA phosphodiester bond hydrolysis, endonucleolytic	biological_process	1	jgi|Crypa2|339513|fgenesh1_pm.4_#_745
9	GO:0006448	regulation of translational elongation	biological_process	2	jgi|Crypa2|275729|estExt_Genewise1.C_33087, jgi|Crypa2|327232|fgenesh1_pg.2_#_438
6	GO:0042435	indole-containing compound biosynthetic process	biological_process	1	jgi|Crypa2|103155|Crypa1.estExt_fgenesh1_kg.C_60127
4	GO:0006629	lipid metabolic process	biological_process	1	jgi|Crypa2|217385|gw1.4.234.1
10	GO:0009261	ribonucleotide catabolic process	biological_process	2	jgi|Crypa2|327232|fgenesh1_pg.2_#_438, jgi|Crypa2|275729|estExt_Genewise1.C_33087
8	GO:1901292	nucleoside phosphate catabolic process	biological_process	2	jgi|Crypa2|327232|fgenesh1_pg.2_#_438, jgi|Crypa2|275729|estExt_Genewise1.C_33087
11	GO:0006566	threonine metabolic process	biological_process	1	jgi|Crypa2|335787|fgenesh1_pm.1_#_477
4	GO:1901564	organonitrogen compound metabolic process	biological_process	6	jgi|Crypa2|103155|Crypa1.estExt_fgenesh1_kg.C_60127, jgi|Crypa2|327232|fgenesh1_pg.2_#_438, jgi|Crypa2|275729|estExt_Genewise1.C_33087, jgi|Crypa2|335787|fgenesh1_pm.1_#_477, jgi|Crypa2|258754|e_gw1.5.376.1, jgi|Crypa2|102434|Crypa1.estExt_fgenesh1_kg.C_40215
7	GO:0031328	positive regulation of cellular biosynthetic process	biological_process	1	jgi|Crypa2|275729|estExt_Genewise1.C_33087
5	GO:0019637	organophosphate metabolic process	biological_process	4	jgi|Crypa2|327232|fgenesh1_pg.2_#_438, jgi|Crypa2|275729|estExt_Genewise1.C_33087, jgi|Crypa2|218572|gw1.5.377.1, jgi|Crypa2|102434|Crypa1.estExt_fgenesh1_kg.C_40215
7	GO:0006259	DNA metabolic process	biological_process	3	jgi|Crypa2|243874|gw1.4.3275.1, jgi|Crypa2|337355|fgenesh1_pm.2_#_501, jgi|Crypa2|341176|fgenesh1_pm.6_#_485
8	GO:0006586	indolalkylamine metabolic process	biological_process	1	jgi|Crypa2|103155|Crypa1.estExt_fgenesh1_kg.C_60127
3	GO:0044237	cellular metabolic process	biological_process	23	jgi|Crypa2|103155|Crypa1.estExt_fgenesh1_kg.C_60127, jgi|Crypa2|243874|gw1.4.3275.1, jgi|Crypa2|327232|fgenesh1_pg.2_#_438, jgi|Crypa2|275729|estExt_Genewise1.C_33087, jgi|Crypa2|326429|fgenesh1_pg.1_#_1505, jgi|Crypa2|277249|estExt_Genewise1.C_42463, jgi|Crypa2|281725|estExt_Genewise1.C_81086, jgi|Crypa2|100503|Crypa1.estExt_fgenesh1_kg.C_10050, jgi|Crypa2|333723|fgenesh1_pg.8_#_419, jgi|Crypa2|…
5	GO:0009059	macromolecule biosynthetic process	biological_process	13	jgi|Crypa2|277249|estExt_Genewise1.C_42463, jgi|Crypa2|281725|estExt_Genewise1.C_81086, jgi|Crypa2|100503|Crypa1.estExt_fgenesh1_kg.C_10050, jgi|Crypa2|333723|fgenesh1_pg.8_#_419, jgi|Crypa2|248339|e_gw1.1.1516.1, jgi|Crypa2|335787|fgenesh1_pm.1_#_477, jgi|Crypa2|219633|gw1.3.614.1, jgi|Crypa2|324852|fgenesh1_kg.11_#_31_#_2918_1_CCBH_CCBI_EXTA, jgi|Crypa2|275729|estExt_Genewise1.C_33087, jgi|Cryp…
6	GO:0006508	proteolysis	biological_process	1	jgi|Crypa2|326429|fgenesh1_pg.1_#_1505
9	GO:0006090	pyruvate metabolic process	biological_process	1	jgi|Crypa2|219633|gw1.3.614.1
7	GO:0006779	porphyrin-containing compound biosynthetic process	biological_process	1	jgi|Crypa2|335787|fgenesh1_pm.1_#_477
12	GO:0006571	tyrosine biosynthetic process	biological_process	1	jgi|Crypa2|103155|Crypa1.estExt_fgenesh1_kg.C_60127
4	GO:0006793	phosphorus metabolic process	biological_process	5	jgi|Crypa2|327232|fgenesh1_pg.2_#_438, jgi|Crypa2|275729|estExt_Genewise1.C_33087, jgi|Crypa2|218572|gw1.5.377.1, jgi|Crypa2|102434|Crypa1.estExt_fgenesh1_kg.C_40215, jgi|Crypa2|258754|e_gw1.5.376.1
6	GO:0016310	phosphorylation	biological_process	1	jgi|Crypa2|258754|e_gw1.5.376.1
5	GO:0071822	protein complex subunit organization	biological_process	1	jgi|Crypa2|243874|gw1.4.3275.1
7	GO:0009060	aerobic respiration	biological_process	1	jgi|Crypa2|217385|gw1.4.234.1
9	GO:0005992	trehalose biosynthetic process	biological_process	1	jgi|Crypa2|102434|Crypa1.estExt_fgenesh1_kg.C_40215
2	GO:0009987	cellular process	biological_process	24	jgi|Crypa2|103155|Crypa1.estExt_fgenesh1_kg.C_60127, jgi|Crypa2|243874|gw1.4.3275.1, jgi|Crypa2|325486|fgenesh1_pg.1_#_562, jgi|Crypa2|327232|fgenesh1_pg.2_#_438, jgi|Crypa2|275729|estExt_Genewise1.C_33087, jgi|Crypa2|326429|fgenesh1_pg.1_#_1505, jgi|Crypa2|277249|estExt_Genewise1.C_42463, jgi|Crypa2|281725|estExt_Genewise1.C_81086, jgi|Crypa2|100503|Crypa1.estExt_fgenesh1_kg.C_10050, jgi|Crypa2|…
6	GO:0034655	nucleobase-containing compound catabolic process	biological_process	2	jgi|Crypa2|327232|fgenesh1_pg.2_#_438, jgi|Crypa2|275729|estExt_Genewise1.C_33087
5	GO:0019538	protein metabolic process	biological_process	12	jgi|Crypa2|326429|fgenesh1_pg.1_#_1505, jgi|Crypa2|277249|estExt_Genewise1.C_42463, jgi|Crypa2|281725|estExt_Genewise1.C_81086, jgi|Crypa2|100503|Crypa1.estExt_fgenesh1_kg.C_10050, jgi|Crypa2|333723|fgenesh1_pg.8_#_419, jgi|Crypa2|248339|e_gw1.1.1516.1, jgi|Crypa2|335787|fgenesh1_pm.1_#_477, jgi|Crypa2|219633|gw1.3.614.1, jgi|Crypa2|324852|fgenesh1_kg.11_#_31_#_2918_1_CCBH_CCBI_EXTA, jgi|Crypa2|2…
8	GO:0009117	nucleotide metabolic process	biological_process	4	jgi|Crypa2|327232|fgenesh1_pg.2_#_438, jgi|Crypa2|275729|estExt_Genewise1.C_33087, jgi|Crypa2|218572|gw1.5.377.1, jgi|Crypa2|102434|Crypa1.estExt_fgenesh1_kg.C_40215
4	GO:0046483	heterocycle metabolic process	biological_process	12	jgi|Crypa2|243874|gw1.4.3275.1, jgi|Crypa2|327232|fgenesh1_pg.2_#_438, jgi|Crypa2|275729|estExt_Genewise1.C_33087, jgi|Crypa2|339513|fgenesh1_pm.4_#_745, jgi|Crypa2|103155|Crypa1.estExt_fgenesh1_kg.C_60127, jgi|Crypa2|218572|gw1.5.377.1, jgi|Crypa2|337355|fgenesh1_pm.2_#_501, jgi|Crypa2|341176|fgenesh1_pm.6_#_485, jgi|Crypa2|270176|e_gw1.11.483.1, jgi|Crypa2|258754|e_gw1.5.376.1, jgi|Crypa2|33578…
8	GO:0005982	starch metabolic process	biological_process	2	jgi|Crypa2|218572|gw1.5.377.1, jgi|Crypa2|102434|Crypa1.estExt_fgenesh1_kg.C_40215
5	GO:0060255	regulation of macromolecule metabolic process	biological_process	2	jgi|Crypa2|275729|estExt_Genewise1.C_33087, jgi|Crypa2|327232|fgenesh1_pg.2_#_438
9	GO:0009250	glucan biosynthetic process	biological_process	1	jgi|Crypa2|102434|Crypa1.estExt_fgenesh1_kg.C_40215
5	GO:0072521	purine-containing compound metabolic process	biological_process	3	jgi|Crypa2|327232|fgenesh1_pg.2_#_438, jgi|Crypa2|275729|estExt_Genewise1.C_33087, jgi|Crypa2|258754|e_gw1.5.376.1
11	GO:0009154	purine ribonucleotide catabolic process	biological_process	2	jgi|Crypa2|327232|fgenesh1_pg.2_#_438, jgi|Crypa2|275729|estExt_Genewise1.C_33087
6	GO:0045333	cellular respiration	biological_process	1	jgi|Crypa2|217385|gw1.4.234.1
5	GO:0007165	signal transduction	biological_process	1	jgi|Crypa2|337355|fgenesh1_pm.2_#_501
3	GO:0006807	nitrogen compound metabolic process	biological_process	12	jgi|Crypa2|103155|Crypa1.estExt_fgenesh1_kg.C_60127, jgi|Crypa2|243874|gw1.4.3275.1, jgi|Crypa2|327232|fgenesh1_pg.2_#_438, jgi|Crypa2|275729|estExt_Genewise1.C_33087, jgi|Crypa2|339513|fgenesh1_pm.4_#_745, jgi|Crypa2|218572|gw1.5.377.1, jgi|Crypa2|335787|fgenesh1_pm.1_#_477, jgi|Crypa2|337355|fgenesh1_pm.2_#_501, jgi|Crypa2|341176|fgenesh1_pm.6_#_485, jgi|Crypa2|270176|e_gw1.11.483.1, jgi|Crypa2…
8	GO:0051603	proteolysis involved in cellular protein catabolic process	biological_process	1	jgi|Crypa2|326429|fgenesh1_pg.1_#_1505
4	GO:0051128	regulation of cellular component organization	biological_process	1	jgi|Crypa2|103155|Crypa1.estExt_fgenesh1_kg.C_60127
8	GO:0032270	positive regulation of cellular protein metabolic process	biological_process	1	jgi|Crypa2|275729|estExt_Genewise1.C_33087
7	GO:0009112	nucleobase metabolic process	biological_process	1	jgi|Crypa2|258754|e_gw1.5.376.1
10	GO:0006570	tyrosine metabolic process	biological_process	1	jgi|Crypa2|103155|Crypa1.estExt_fgenesh1_kg.C_60127
9	GO:0009225	nucleotide-sugar metabolic process	biological_process	1	jgi|Crypa2|218572|gw1.5.377.1
5	GO:0051188	cofactor biosynthetic process	biological_process	1	jgi|Crypa2|335787|fgenesh1_pm.1_#_477
9	GO:0006163	purine nucleotide metabolic process	biological_process	2	jgi|Crypa2|327232|fgenesh1_pg.2_#_438, jgi|Crypa2|275729|estExt_Genewise1.C_33087
8	GO:0019872	streptomycin biosynthetic process	biological_process	1	jgi|Crypa2|102434|Crypa1.estExt_fgenesh1_kg.C_40215
4	GO:0044281	small molecule metabolic process	biological_process	8	jgi|Crypa2|103155|Crypa1.estExt_fgenesh1_kg.C_60127, jgi|Crypa2|327232|fgenesh1_pg.2_#_438, jgi|Crypa2|275729|estExt_Genewise1.C_33087, jgi|Crypa2|218572|gw1.5.377.1, jgi|Crypa2|335787|fgenesh1_pm.1_#_477, jgi|Crypa2|258754|e_gw1.5.376.1, jgi|Crypa2|102434|Crypa1.estExt_fgenesh1_kg.C_40215, jgi|Crypa2|219633|gw1.3.614.1
2	GO:0040007	growth	biological_process	1	jgi|Crypa2|337355|fgenesh1_pm.2_#_501
6	GO:0006112	energy reserve metabolic process	biological_process	1	jgi|Crypa2|102434|Crypa1.estExt_fgenesh1_kg.C_40215
6	GO:0055086	nucleobase-containing small molecule metabolic process	biological_process	5	jgi|Crypa2|327232|fgenesh1_pg.2_#_438, jgi|Crypa2|275729|estExt_Genewise1.C_33087, jgi|Crypa2|218572|gw1.5.377.1, jgi|Crypa2|258754|e_gw1.5.376.1, jgi|Crypa2|102434|Crypa1.estExt_fgenesh1_kg.C_40215
7	GO:0051247	positive regulation of protein metabolic process	biological_process	1	jgi|Crypa2|275729|estExt_Genewise1.C_33087
5	GO:0046148	pigment biosynthetic process	biological_process	1	jgi|Crypa2|335787|fgenesh1_pm.1_#_477
7	GO:0044257	cellular protein catabolic process	biological_process	1	jgi|Crypa2|326429|fgenesh1_pg.1_#_1505
5	GO:0018130	heterocycle biosynthetic process	biological_process	3	jgi|Crypa2|103155|Crypa1.estExt_fgenesh1_kg.C_60127, jgi|Crypa2|270176|e_gw1.11.483.1, jgi|Crypa2|335787|fgenesh1_pm.1_#_477
11	GO:0006544	glycine metabolic process	biological_process	1	jgi|Crypa2|335787|fgenesh1_pm.1_#_477
8	GO:0032889	regulation of vacuole fusion, non-autophagic	biological_process	1	jgi|Crypa2|103155|Crypa1.estExt_fgenesh1_kg.C_60127
7	GO:0016070	RNA metabolic process	biological_process	2	jgi|Crypa2|339513|fgenesh1_pm.4_#_745, jgi|Crypa2|270176|e_gw1.11.483.1
4	GO:0048518	positive regulation of biological process	biological_process	1	jgi|Crypa2|275729|estExt_Genewise1.C_33087
6	GO:0006974	response to DNA damage stimulus	biological_process	2	jgi|Crypa2|243874|gw1.4.3275.1, jgi|Crypa2|341176|fgenesh1_pm.6_#_485
6	GO:0046165	alcohol biosynthetic process	biological_process	1	jgi|Crypa2|102434|Crypa1.estExt_fgenesh1_kg.C_40215
10	GO:0009205	purine ribonucleoside triphosphate metabolic process	biological_process	2	jgi|Crypa2|327232|fgenesh1_pg.2_#_438, jgi|Crypa2|275729|estExt_Genewise1.C_33087
5	GO:0080090	regulation of primary metabolic process	biological_process	2	jgi|Crypa2|275729|estExt_Genewise1.C_33087, jgi|Crypa2|327232|fgenesh1_pg.2_#_438
7	GO:0032268	regulation of cellular protein metabolic process	biological_process	2	jgi|Crypa2|275729|estExt_Genewise1.C_33087, jgi|Crypa2|327232|fgenesh1_pg.2_#_438
5	GO:0031323	regulation of cellular metabolic process	biological_process	2	jgi|Crypa2|275729|estExt_Genewise1.C_33087, jgi|Crypa2|327232|fgenesh1_pg.2_#_438
2	GO:0032502	developmental process	biological_process	1	jgi|Crypa2|243874|gw1.4.3275.1
6	GO:0034622	cellular macromolecular complex assembly	biological_process	1	jgi|Crypa2|243874|gw1.4.3275.1
9	GO:0009143	nucleoside triphosphate catabolic process	biological_process	2	jgi|Crypa2|327232|fgenesh1_pg.2_#_438, jgi|Crypa2|275729|estExt_Genewise1.C_33087
9	GO:0006152	purine nucleoside catabolic process	biological_process	2	jgi|Crypa2|327232|fgenesh1_pg.2_#_438, jgi|Crypa2|275729|estExt_Genewise1.C_33087
11	GO:1901069	guanosine-containing compound catabolic process	biological_process	2	jgi|Crypa2|327232|fgenesh1_pg.2_#_438, jgi|Crypa2|275729|estExt_Genewise1.C_33087
4	GO:0006725	cellular aromatic compound metabolic process	biological_process	12	jgi|Crypa2|103155|Crypa1.estExt_fgenesh1_kg.C_60127, jgi|Crypa2|243874|gw1.4.3275.1, jgi|Crypa2|327232|fgenesh1_pg.2_#_438, jgi|Crypa2|275729|estExt_Genewise1.C_33087, jgi|Crypa2|339513|fgenesh1_pm.4_#_745, jgi|Crypa2|218572|gw1.5.377.1, jgi|Crypa2|337355|fgenesh1_pm.2_#_501, jgi|Crypa2|341176|fgenesh1_pm.6_#_485, jgi|Crypa2|270176|e_gw1.11.483.1, jgi|Crypa2|258754|e_gw1.5.376.1, jgi|Crypa2|33578…
5	GO:0019439	aromatic compound catabolic process	biological_process	2	jgi|Crypa2|327232|fgenesh1_pg.2_#_438, jgi|Crypa2|275729|estExt_Genewise1.C_33087
6	GO:0006778	porphyrin-containing compound metabolic process	biological_process	1	jgi|Crypa2|335787|fgenesh1_pm.1_#_477
7	GO:0046364	monosaccharide biosynthetic process	biological_process	5	jgi|Crypa2|103155|Crypa1.estExt_fgenesh1_kg.C_60127, jgi|Crypa2|279131|estExt_Genewise1.C_60195, jgi|Crypa2|258754|e_gw1.5.376.1, jgi|Crypa2|219633|gw1.3.614.1, jgi|Crypa2|102434|Crypa1.estExt_fgenesh1_kg.C_40215
4	GO:0015977	carbon fixation	biological_process	1	jgi|Crypa2|217385|gw1.4.234.1
4	GO:1901575	organic substance catabolic process	biological_process	8	jgi|Crypa2|327232|fgenesh1_pg.2_#_438, jgi|Crypa2|275729|estExt_Genewise1.C_33087, jgi|Crypa2|326429|fgenesh1_pg.1_#_1505, jgi|Crypa2|102434|Crypa1.estExt_fgenesh1_kg.C_40215, jgi|Crypa2|103155|Crypa1.estExt_fgenesh1_kg.C_60127, jgi|Crypa2|279131|estExt_Genewise1.C_60195, jgi|Crypa2|258754|e_gw1.5.376.1, jgi|Crypa2|219633|gw1.3.614.1
7	GO:0043632	modification-dependent macromolecule catabolic process	biological_process	1	jgi|Crypa2|326429|fgenesh1_pg.1_#_1505
4	GO:0043170	macromolecule metabolic process	biological_process	19	jgi|Crypa2|243874|gw1.4.3275.1, jgi|Crypa2|326429|fgenesh1_pg.1_#_1505, jgi|Crypa2|277249|estExt_Genewise1.C_42463, jgi|Crypa2|281725|estExt_Genewise1.C_81086, jgi|Crypa2|100503|Crypa1.estExt_fgenesh1_kg.C_10050, jgi|Crypa2|333723|fgenesh1_pg.8_#_419, jgi|Crypa2|339513|fgenesh1_pm.4_#_745, jgi|Crypa2|248339|e_gw1.1.1516.1, jgi|Crypa2|335787|fgenesh1_pm.1_#_477, jgi|Crypa2|219633|gw1.3.614.1, jgi|…
7	GO:0034637	cellular carbohydrate biosynthetic process	biological_process	1	jgi|Crypa2|102434|Crypa1.estExt_fgenesh1_kg.C_40215
3	GO:0009058	biosynthetic process	biological_process	16	jgi|Crypa2|103155|Crypa1.estExt_fgenesh1_kg.C_60127, jgi|Crypa2|277249|estExt_Genewise1.C_42463, jgi|Crypa2|281725|estExt_Genewise1.C_81086, jgi|Crypa2|100503|Crypa1.estExt_fgenesh1_kg.C_10050, jgi|Crypa2|333723|fgenesh1_pg.8_#_419, jgi|Crypa2|248339|e_gw1.1.1516.1, jgi|Crypa2|335787|fgenesh1_pm.1_#_477, jgi|Crypa2|219633|gw1.3.614.1, jgi|Crypa2|324852|fgenesh1_kg.11_#_31_#_2918_1_CCBH_CCBI_EXTA,…
5	GO:0044723	single-organism carbohydrate metabolic process	biological_process	6	jgi|Crypa2|218572|gw1.5.377.1, jgi|Crypa2|102434|Crypa1.estExt_fgenesh1_kg.C_40215, jgi|Crypa2|103155|Crypa1.estExt_fgenesh1_kg.C_60127, jgi|Crypa2|279131|estExt_Genewise1.C_60195, jgi|Crypa2|258754|e_gw1.5.376.1, jgi|Crypa2|219633|gw1.3.614.1
7	GO:0005984	disaccharide metabolic process	biological_process	2	jgi|Crypa2|102434|Crypa1.estExt_fgenesh1_kg.C_40215, jgi|Crypa2|218572|gw1.5.377.1
5	GO:1901136	carbohydrate derivative catabolic process	biological_process	2	jgi|Crypa2|327232|fgenesh1_pg.2_#_438, jgi|Crypa2|275729|estExt_Genewise1.C_33087
6	GO:0044042	glucan metabolic process	biological_process	2	jgi|Crypa2|218572|gw1.5.377.1, jgi|Crypa2|102434|Crypa1.estExt_fgenesh1_kg.C_40215
5	GO:0033013	tetrapyrrole metabolic process	biological_process	1	jgi|Crypa2|335787|fgenesh1_pm.1_#_477
10	GO:1902221	erythrose 4-phosphate/phosphoenolpyruvate family amino acid metabolic process	biological_process	1	jgi|Crypa2|103155|Crypa1.estExt_fgenesh1_kg.C_60127
5	GO:1901658	glycosyl compound catabolic process	biological_process	2	jgi|Crypa2|327232|fgenesh1_pg.2_#_438, jgi|Crypa2|275729|estExt_Genewise1.C_33087
7	GO:0046343	streptomycin metabolic process	biological_process	1	jgi|Crypa2|102434|Crypa1.estExt_fgenesh1_kg.C_40215
10	GO:1901607	alpha-amino acid biosynthetic process	biological_process	1	jgi|Crypa2|103155|Crypa1.estExt_fgenesh1_kg.C_60127
11	GO:0009095	aromatic amino acid family biosynthetic process, prephenate pathway	biological_process	1	jgi|Crypa2|103155|Crypa1.estExt_fgenesh1_kg.C_60127
7	GO:0006073	cellular glucan metabolic process	biological_process	2	jgi|Crypa2|218572|gw1.5.377.1, jgi|Crypa2|102434|Crypa1.estExt_fgenesh1_kg.C_40215
8	GO:0046351	disaccharide biosynthetic process	biological_process	1	jgi|Crypa2|102434|Crypa1.estExt_fgenesh1_kg.C_40215
3	GO:0009056	catabolic process	biological_process	8	jgi|Crypa2|327232|fgenesh1_pg.2_#_438, jgi|Crypa2|275729|estExt_Genewise1.C_33087, jgi|Crypa2|326429|fgenesh1_pg.1_#_1505, jgi|Crypa2|102434|Crypa1.estExt_fgenesh1_kg.C_40215, jgi|Crypa2|103155|Crypa1.estExt_fgenesh1_kg.C_60127, jgi|Crypa2|279131|estExt_Genewise1.C_60195, jgi|Crypa2|258754|e_gw1.5.376.1, jgi|Crypa2|219633|gw1.3.614.1
5	GO:1901361	organic cyclic compound catabolic process	biological_process	2	jgi|Crypa2|327232|fgenesh1_pg.2_#_438, jgi|Crypa2|275729|estExt_Genewise1.C_33087
5	GO:0043581	mycelium development	biological_process	1	jgi|Crypa2|243874|gw1.4.3275.1
4	GO:0055114	oxidation-reduction process	biological_process	3	jgi|Crypa2|240493|gw1.4.2892.1, jgi|Crypa2|217385|gw1.4.234.1, jgi|Crypa2|102434|Crypa1.estExt_fgenesh1_kg.C_40215
9	GO:0009259	ribonucleotide metabolic process	biological_process	2	jgi|Crypa2|327232|fgenesh1_pg.2_#_438, jgi|Crypa2|275729|estExt_Genewise1.C_33087
8	GO:0071103	DNA conformation change	biological_process	1	jgi|Crypa2|243874|gw1.4.3275.1
7	GO:0006753	nucleoside phosphate metabolic process	biological_process	4	jgi|Crypa2|327232|fgenesh1_pg.2_#_438, jgi|Crypa2|275729|estExt_Genewise1.C_33087, jgi|Crypa2|218572|gw1.5.377.1, jgi|Crypa2|102434|Crypa1.estExt_fgenesh1_kg.C_40215
9	GO:0019941	modification-dependent protein catabolic process	biological_process	1	jgi|Crypa2|326429|fgenesh1_pg.1_#_1505
4	GO:0050794	regulation of cellular process	biological_process	4	jgi|Crypa2|103155|Crypa1.estExt_fgenesh1_kg.C_60127, jgi|Crypa2|275729|estExt_Genewise1.C_33087, jgi|Crypa2|337355|fgenesh1_pm.2_#_501, jgi|Crypa2|327232|fgenesh1_pg.2_#_438
10	GO:0045901	positive regulation of translational elongation	biological_process	1	jgi|Crypa2|275729|estExt_Genewise1.C_33087
10	GO:0009146	purine nucleoside triphosphate catabolic process	biological_process	2	jgi|Crypa2|327232|fgenesh1_pg.2_#_438, jgi|Crypa2|275729|estExt_Genewise1.C_33087
6	GO:0017000	antibiotic biosynthetic process	biological_process	1	jgi|Crypa2|102434|Crypa1.estExt_fgenesh1_kg.C_40215
3	GO:0044763	single-organism cellular process	biological_process	5	jgi|Crypa2|243874|gw1.4.3275.1, jgi|Crypa2|325486|fgenesh1_pg.1_#_562, jgi|Crypa2|103155|Crypa1.estExt_fgenesh1_kg.C_60127, jgi|Crypa2|337355|fgenesh1_pm.2_#_501, jgi|Crypa2|341176|fgenesh1_pm.6_#_485
4	GO:0005975	carbohydrate metabolic process	biological_process	9	jgi|Crypa2|218572|gw1.5.377.1, jgi|Crypa2|337355|fgenesh1_pm.2_#_501, jgi|Crypa2|217385|gw1.4.234.1, jgi|Crypa2|102434|Crypa1.estExt_fgenesh1_kg.C_40215, jgi|Crypa2|103155|Crypa1.estExt_fgenesh1_kg.C_60127, jgi|Crypa2|279131|estExt_Genewise1.C_60195, jgi|Crypa2|258754|e_gw1.5.376.1, jgi|Crypa2|219633|gw1.3.614.1, jgi|Crypa2|258577|e_gw1.5.380.1
6	GO:0034645	cellular macromolecule biosynthetic process	biological_process	13	jgi|Crypa2|277249|estExt_Genewise1.C_42463, jgi|Crypa2|281725|estExt_Genewise1.C_81086, jgi|Crypa2|100503|Crypa1.estExt_fgenesh1_kg.C_10050, jgi|Crypa2|333723|fgenesh1_pg.8_#_419, jgi|Crypa2|248339|e_gw1.1.1516.1, jgi|Crypa2|335787|fgenesh1_pm.1_#_477, jgi|Crypa2|219633|gw1.3.614.1, jgi|Crypa2|324852|fgenesh1_kg.11_#_31_#_2918_1_CCBH_CCBI_EXTA, jgi|Crypa2|275729|estExt_Genewise1.C_33087, jgi|Cryp…
5	GO:0061025	membrane fusion	biological_process	1	jgi|Crypa2|103155|Crypa1.estExt_fgenesh1_kg.C_60127
7	GO:0009312	oligosaccharide biosynthetic process	biological_process	1	jgi|Crypa2|102434|Crypa1.estExt_fgenesh1_kg.C_40215
4	GO:0043933	macromolecular complex subunit organization	biological_process	1	jgi|Crypa2|243874|gw1.4.3275.1
12	GO:0000462	maturation of SSU-rRNA from tricistronic rRNA transcript (SSU-rRNA, 5.8S rRNA, LSU-rRNA)	biological_process	1	jgi|Crypa2|339513|fgenesh1_pm.4_#_745
6	GO:0016053	organic acid biosynthetic process	biological_process	1	jgi|Crypa2|103155|Crypa1.estExt_fgenesh1_kg.C_60127
8	GO:0006260	DNA replication	biological_process	1	jgi|Crypa2|337355|fgenesh1_pm.2_#_501
10	GO:0006568	tryptophan metabolic process	biological_process	1	jgi|Crypa2|103155|Crypa1.estExt_fgenesh1_kg.C_60127
6	GO:0030647	aminoglycoside antibiotic metabolic process	biological_process	1	jgi|Crypa2|102434|Crypa1.estExt_fgenesh1_kg.C_40215
5	GO:0016137	glycoside metabolic process	biological_process	1	jgi|Crypa2|102434|Crypa1.estExt_fgenesh1_kg.C_40215
3	GO:0015976	carbon utilization	biological_process	1	jgi|Crypa2|258754|e_gw1.5.376.1
8	GO:0090501	RNA phosphodiester bond hydrolysis	biological_process	1	jgi|Crypa2|339513|fgenesh1_pm.4_#_745
9	GO:0006302	double-strand break repair	biological_process	1	jgi|Crypa2|341176|fgenesh1_pm.6_#_485
8	GO:0006310	DNA recombination	biological_process	1	jgi|Crypa2|341176|fgenesh1_pm.6_#_485
9	GO:0042454	ribonucleoside catabolic process	biological_process	2	jgi|Crypa2|327232|fgenesh1_pg.2_#_438, jgi|Crypa2|275729|estExt_Genewise1.C_33087
6	GO:0009891	positive regulation of biosynthetic process	biological_process	1	jgi|Crypa2|275729|estExt_Genewise1.C_33087
5	GO:0006139	nucleobase-containing compound metabolic process	biological_process	10	jgi|Crypa2|243874|gw1.4.3275.1, jgi|Crypa2|327232|fgenesh1_pg.2_#_438, jgi|Crypa2|275729|estExt_Genewise1.C_33087, jgi|Crypa2|339513|fgenesh1_pm.4_#_745, jgi|Crypa2|218572|gw1.5.377.1, jgi|Crypa2|337355|fgenesh1_pm.2_#_501, jgi|Crypa2|341176|fgenesh1_pm.6_#_485, jgi|Crypa2|270176|e_gw1.11.483.1, jgi|Crypa2|258754|e_gw1.5.376.1, jgi|Crypa2|102434|Crypa1.estExt_fgenesh1_kg.C_40215
9	GO:0000725	recombinational repair	biological_process	1	jgi|Crypa2|341176|fgenesh1_pm.6_#_485
6	GO:0019693	ribose phosphate metabolic process	biological_process	2	jgi|Crypa2|327232|fgenesh1_pg.2_#_438, jgi|Crypa2|275729|estExt_Genewise1.C_33087
7	GO:0006576	cellular biogenic amine metabolic process	biological_process	1	jgi|Crypa2|103155|Crypa1.estExt_fgenesh1_kg.C_60127
5	GO:1901659	glycosyl compound biosynthetic process	biological_process	1	jgi|Crypa2|102434|Crypa1.estExt_fgenesh1_kg.C_40215
4	GO:0007049	cell cycle	biological_process	1	jgi|Crypa2|337355|fgenesh1_pm.2_#_501
10	GO:0009073	aromatic amino acid family biosynthetic process	biological_process	1	jgi|Crypa2|103155|Crypa1.estExt_fgenesh1_kg.C_60127
5	GO:0072524	pyridine-containing compound metabolic process	biological_process	1	jgi|Crypa2|102434|Crypa1.estExt_fgenesh1_kg.C_40215
5	GO:0048522	positive regulation of cellular process	biological_process	1	jgi|Crypa2|275729|estExt_Genewise1.C_33087
10	GO:0009150	purine ribonucleotide metabolic process	biological_process	2	jgi|Crypa2|327232|fgenesh1_pg.2_#_438, jgi|Crypa2|275729|estExt_Genewise1.C_33087
5	GO:0006040	amino sugar metabolic process	biological_process	1	jgi|Crypa2|258577|e_gw1.5.380.1
8	GO:0046394	carboxylic acid biosynthetic process	biological_process	1	jgi|Crypa2|103155|Crypa1.estExt_fgenesh1_kg.C_60127
6	GO:0006733	oxidoreduction coenzyme metabolic process	biological_process	1	jgi|Crypa2|102434|Crypa1.estExt_fgenesh1_kg.C_40215
8	GO:0006417	regulation of translation	biological_process	2	jgi|Crypa2|275729|estExt_Genewise1.C_33087, jgi|Crypa2|327232|fgenesh1_pg.2_#_438
5	GO:0033554	cellular response to stress	biological_process	2	jgi|Crypa2|243874|gw1.4.3275.1, jgi|Crypa2|341176|fgenesh1_pm.6_#_485
9	GO:0006007	glucose catabolic process	biological_process	5	jgi|Crypa2|102434|Crypa1.estExt_fgenesh1_kg.C_40215, jgi|Crypa2|103155|Crypa1.estExt_fgenesh1_kg.C_60127, jgi|Crypa2|279131|estExt_Genewise1.C_60195, jgi|Crypa2|258754|e_gw1.5.376.1, jgi|Crypa2|219633|gw1.3.614.1
7	GO:0009116	nucleoside metabolic process	biological_process	2	jgi|Crypa2|327232|fgenesh1_pg.2_#_438, jgi|Crypa2|275729|estExt_Genewise1.C_33087
7	GO:0046365	monosaccharide catabolic process	biological_process	5	jgi|Crypa2|102434|Crypa1.estExt_fgenesh1_kg.C_40215, jgi|Crypa2|103155|Crypa1.estExt_fgenesh1_kg.C_60127, jgi|Crypa2|279131|estExt_Genewise1.C_60195, jgi|Crypa2|258754|e_gw1.5.376.1, jgi|Crypa2|219633|gw1.3.614.1
4	GO:1901576	organic substance biosynthetic process	biological_process	16	jgi|Crypa2|103155|Crypa1.estExt_fgenesh1_kg.C_60127, jgi|Crypa2|277249|estExt_Genewise1.C_42463, jgi|Crypa2|281725|estExt_Genewise1.C_81086, jgi|Crypa2|100503|Crypa1.estExt_fgenesh1_kg.C_10050, jgi|Crypa2|333723|fgenesh1_pg.8_#_419, jgi|Crypa2|248339|e_gw1.1.1516.1, jgi|Crypa2|335787|fgenesh1_pm.1_#_477, jgi|Crypa2|219633|gw1.3.614.1, jgi|Crypa2|324852|fgenesh1_kg.11_#_31_#_2918_1_CCBH_CCBI_EXTA,…
8	GO:0006783	heme biosynthetic process	biological_process	1	jgi|Crypa2|335787|fgenesh1_pm.1_#_477
6	GO:0044267	cellular protein metabolic process	biological_process	8	jgi|Crypa2|326429|fgenesh1_pg.1_#_1505, jgi|Crypa2|277249|estExt_Genewise1.C_42463, jgi|Crypa2|281725|estExt_Genewise1.C_81086, jgi|Crypa2|100503|Crypa1.estExt_fgenesh1_kg.C_10050, jgi|Crypa2|333723|fgenesh1_pg.8_#_419, jgi|Crypa2|275729|estExt_Genewise1.C_33087, jgi|Crypa2|245307|e_gw1.1.400.1, jgi|Crypa2|327232|fgenesh1_pg.2_#_438
5	GO:0009893	positive regulation of metabolic process	biological_process	1	jgi|Crypa2|275729|estExt_Genewise1.C_33087
10	GO:0046130	purine ribonucleoside catabolic process	biological_process	2	jgi|Crypa2|327232|fgenesh1_pg.2_#_438, jgi|Crypa2|275729|estExt_Genewise1.C_33087
10	GO:0009203	ribonucleoside triphosphate catabolic process	biological_process	2	jgi|Crypa2|327232|fgenesh1_pg.2_#_438, jgi|Crypa2|275729|estExt_Genewise1.C_33087
5	GO:0006732	coenzyme metabolic process	biological_process	1	jgi|Crypa2|102434|Crypa1.estExt_fgenesh1_kg.C_40215
4	GO:0007154	cell communication	biological_process	1	jgi|Crypa2|337355|fgenesh1_pm.2_#_501
5	GO:0033043	regulation of organelle organization	biological_process	1	jgi|Crypa2|103155|Crypa1.estExt_fgenesh1_kg.C_60127
13	GO:0000479	endonucleolytic cleavage of tricistronic rRNA transcript (SSU-rRNA, 5.8S rRNA, LSU-rRNA)	biological_process	1	jgi|Crypa2|339513|fgenesh1_pm.4_#_745
12	GO:0009094	L-phenylalanine biosynthetic process	biological_process	1	jgi|Crypa2|103155|Crypa1.estExt_fgenesh1_kg.C_60127
11	GO:0000469	cleavage involved in rRNA processing	biological_process	1	jgi|Crypa2|339513|fgenesh1_pm.4_#_745
8	GO:0033692	cellular polysaccharide biosynthetic process	biological_process	1	jgi|Crypa2|102434|Crypa1.estExt_fgenesh1_kg.C_40215
2	GO:0050896	response to stimulus	biological_process	4	jgi|Crypa2|243874|gw1.4.3275.1, jgi|Crypa2|245307|e_gw1.1.400.1, jgi|Crypa2|337355|fgenesh1_pm.2_#_501, jgi|Crypa2|341176|fgenesh1_pm.6_#_485
5	GO:0044271	cellular nitrogen compound biosynthetic process	biological_process	3	jgi|Crypa2|103155|Crypa1.estExt_fgenesh1_kg.C_60127, jgi|Crypa2|270176|e_gw1.11.483.1, jgi|Crypa2|335787|fgenesh1_pm.1_#_477
9	GO:0046219	indolalkylamine biosynthetic process	biological_process	1	jgi|Crypa2|103155|Crypa1.estExt_fgenesh1_kg.C_60127
9	GO:0019388	galactose catabolic process	biological_process	1	jgi|Crypa2|102434|Crypa1.estExt_fgenesh1_kg.C_40215
11	GO:0006563	L-serine metabolic process	biological_process	1	jgi|Crypa2|335787|fgenesh1_pm.1_#_477
5	GO:0009889	regulation of biosynthetic process	biological_process	2	jgi|Crypa2|275729|estExt_Genewise1.C_33087, jgi|Crypa2|327232|fgenesh1_pg.2_#_438
4	GO:0017144	drug metabolic process	biological_process	1	jgi|Crypa2|102434|Crypa1.estExt_fgenesh1_kg.C_40215
8	GO:0009141	nucleoside triphosphate metabolic process	biological_process	2	jgi|Crypa2|327232|fgenesh1_pg.2_#_438, jgi|Crypa2|275729|estExt_Genewise1.C_33087
8	GO:0042278	purine nucleoside metabolic process	biological_process	2	jgi|Crypa2|327232|fgenesh1_pg.2_#_438, jgi|Crypa2|275729|estExt_Genewise1.C_33087
10	GO:1901068	guanosine-containing compound metabolic process	biological_process	2	jgi|Crypa2|327232|fgenesh1_pg.2_#_438, jgi|Crypa2|275729|estExt_Genewise1.C_33087
9	GO:1901605	alpha-amino acid metabolic process	biological_process	2	jgi|Crypa2|103155|Crypa1.estExt_fgenesh1_kg.C_60127, jgi|Crypa2|335787|fgenesh1_pm.1_#_477
6	GO:0044264	cellular polysaccharide metabolic process	biological_process	3	jgi|Crypa2|337355|fgenesh1_pm.2_#_501, jgi|Crypa2|218572|gw1.5.377.1, jgi|Crypa2|102434|Crypa1.estExt_fgenesh1_kg.C_40215
7	GO:0065004	protein-DNA complex assembly	biological_process	1	jgi|Crypa2|243874|gw1.4.3275.1
5	GO:0065003	macromolecular complex assembly	biological_process	1	jgi|Crypa2|243874|gw1.4.3275.1
8	GO:0006099	tricarboxylic acid cycle	biological_process	1	jgi|Crypa2|217385|gw1.4.234.1
8	GO:0019319	hexose biosynthetic process	biological_process	5	jgi|Crypa2|103155|Crypa1.estExt_fgenesh1_kg.C_60127, jgi|Crypa2|279131|estExt_Genewise1.C_60195, jgi|Crypa2|258754|e_gw1.5.376.1, jgi|Crypa2|219633|gw1.3.614.1, jgi|Crypa2|102434|Crypa1.estExt_fgenesh1_kg.C_40215
5	GO:1901137	carbohydrate derivative biosynthetic process	biological_process	1	jgi|Crypa2|102434|Crypa1.estExt_fgenesh1_kg.C_40215
8	GO:0006144	purine nucleobase metabolic process	biological_process	1	jgi|Crypa2|258754|e_gw1.5.376.1
9	GO:0006094	gluconeogenesis	biological_process	5	jgi|Crypa2|103155|Crypa1.estExt_fgenesh1_kg.C_60127, jgi|Crypa2|279131|estExt_Genewise1.C_60195, jgi|Crypa2|258754|e_gw1.5.376.1, jgi|Crypa2|219633|gw1.3.614.1, jgi|Crypa2|102434|Crypa1.estExt_fgenesh1_kg.C_40215
4	GO:0061024	membrane organization	biological_process	1	jgi|Crypa2|103155|Crypa1.estExt_fgenesh1_kg.C_60127
12	GO:0006184	GTP catabolic process	biological_process	2	jgi|Crypa2|327232|fgenesh1_pg.2_#_438, jgi|Crypa2|275729|estExt_Genewise1.C_33087
4	GO:0007275	multicellular organismal development	biological_process	1	jgi|Crypa2|243874|gw1.4.3275.1
3	GO:0006950	response to stress	biological_process	3	jgi|Crypa2|243874|gw1.4.3275.1, jgi|Crypa2|245307|e_gw1.1.400.1, jgi|Crypa2|341176|fgenesh1_pm.6_#_485
7	GO:0006412	translation	biological_process	6	jgi|Crypa2|277249|estExt_Genewise1.C_42463, jgi|Crypa2|281725|estExt_Genewise1.C_81086, jgi|Crypa2|100503|Crypa1.estExt_fgenesh1_kg.C_10050, jgi|Crypa2|333723|fgenesh1_pg.8_#_419, jgi|Crypa2|275729|estExt_Genewise1.C_33087, jgi|Crypa2|327232|fgenesh1_pg.2_#_438
4	GO:1901657	glycosyl compound metabolic process	biological_process	3	jgi|Crypa2|327232|fgenesh1_pg.2_#_438, jgi|Crypa2|275729|estExt_Genewise1.C_33087, jgi|Crypa2|102434|Crypa1.estExt_fgenesh1_kg.C_40215
6	GO:0009309	amine biosynthetic process	biological_process	1	jgi|Crypa2|103155|Crypa1.estExt_fgenesh1_kg.C_60127
5	GO:0044802	single-organism membrane organization	biological_process	1	jgi|Crypa2|103155|Crypa1.estExt_fgenesh1_kg.C_60127
3	GO:0044767	single-organism developmental process	biological_process	1	jgi|Crypa2|243874|gw1.4.3275.1
5	GO:0051276	chromosome organization	biological_process	2	jgi|Crypa2|325486|fgenesh1_pg.1_#_562, jgi|Crypa2|243874|gw1.4.3275.1
11	GO:0006334	nucleosome assembly	biological_process	1	jgi|Crypa2|243874|gw1.4.3275.1
6	GO:0030163	protein catabolic process	biological_process	1	jgi|Crypa2|326429|fgenesh1_pg.1_#_1505
10	GO:0000724	double-strand break repair via homologous recombination	biological_process	1	jgi|Crypa2|341176|fgenesh1_pm.6_#_485
9	GO:0009166	nucleotide catabolic process	biological_process	2	jgi|Crypa2|327232|fgenesh1_pg.2_#_438, jgi|Crypa2|275729|estExt_Genewise1.C_33087
7	GO:0006457	protein folding	biological_process	1	jgi|Crypa2|245307|e_gw1.1.400.1
5	GO:0005976	polysaccharide metabolic process	biological_process	3	jgi|Crypa2|337355|fgenesh1_pm.2_#_501, jgi|Crypa2|218572|gw1.5.377.1, jgi|Crypa2|102434|Crypa1.estExt_fgenesh1_kg.C_40215
7	GO:0030648	aminoglycoside antibiotic biosynthetic process	biological_process	1	jgi|Crypa2|102434|Crypa1.estExt_fgenesh1_kg.C_40215
11	GO:0030490	maturation of SSU-rRNA	biological_process	1	jgi|Crypa2|339513|fgenesh1_pm.4_#_745
9	GO:0009144	purine nucleoside triphosphate metabolic process	biological_process	2	jgi|Crypa2|327232|fgenesh1_pg.2_#_438, jgi|Crypa2|275729|estExt_Genewise1.C_33087
6	GO:0010604	positive regulation of macromolecule metabolic process	biological_process	1	jgi|Crypa2|275729|estExt_Genewise1.C_33087
5	GO:0042430	indole-containing compound metabolic process	biological_process	1	jgi|Crypa2|103155|Crypa1.estExt_fgenesh1_kg.C_60127
7	GO:0016568	chromatin modification	biological_process	1	jgi|Crypa2|325486|fgenesh1_pg.1_#_562
5	GO:0044262	cellular carbohydrate metabolic process	biological_process	4	jgi|Crypa2|337355|fgenesh1_pm.2_#_501, jgi|Crypa2|217385|gw1.4.234.1, jgi|Crypa2|102434|Crypa1.estExt_fgenesh1_kg.C_40215, jgi|Crypa2|218572|gw1.5.377.1
4	GO:0034641	cellular nitrogen compound metabolic process	biological_process	12	jgi|Crypa2|243874|gw1.4.3275.1, jgi|Crypa2|327232|fgenesh1_pg.2_#_438, jgi|Crypa2|275729|estExt_Genewise1.C_33087, jgi|Crypa2|339513|fgenesh1_pm.4_#_745, jgi|Crypa2|103155|Crypa1.estExt_fgenesh1_kg.C_60127, jgi|Crypa2|218572|gw1.5.377.1, jgi|Crypa2|337355|fgenesh1_pm.2_#_501, jgi|Crypa2|341176|fgenesh1_pm.6_#_485, jgi|Crypa2|270176|e_gw1.11.483.1, jgi|Crypa2|258754|e_gw1.5.376.1, jgi|Crypa2|33578…
10	GO:0006511	ubiquitin-dependent protein catabolic process	biological_process	1	jgi|Crypa2|326429|fgenesh1_pg.1_#_1505
2	GO:0032501	multicellular organismal process	biological_process	1	jgi|Crypa2|243874|gw1.4.3275.1
2	GO:0071840	cellular component organization or biogenesis	biological_process	9	jgi|Crypa2|325486|fgenesh1_pg.1_#_562, jgi|Crypa2|339513|fgenesh1_pm.4_#_745, jgi|Crypa2|103155|Crypa1.estExt_fgenesh1_kg.C_60127, jgi|Crypa2|337355|fgenesh1_pm.2_#_501, jgi|Crypa2|277249|estExt_Genewise1.C_42463, jgi|Crypa2|281725|estExt_Genewise1.C_81086, jgi|Crypa2|100503|Crypa1.estExt_fgenesh1_kg.C_10050, jgi|Crypa2|333723|fgenesh1_pg.8_#_419, jgi|Crypa2|243874|gw1.4.3275.1
7	GO:0034728	nucleosome organization	biological_process	1	jgi|Crypa2|243874|gw1.4.3275.1
5	GO:1901566	organonitrogen compound biosynthetic process	biological_process	2	jgi|Crypa2|103155|Crypa1.estExt_fgenesh1_kg.C_60127, jgi|Crypa2|335787|fgenesh1_pm.1_#_477
8	GO:0019320	hexose catabolic process	biological_process	5	jgi|Crypa2|102434|Crypa1.estExt_fgenesh1_kg.C_40215, jgi|Crypa2|103155|Crypa1.estExt_fgenesh1_kg.C_60127, jgi|Crypa2|279131|estExt_Genewise1.C_60195, jgi|Crypa2|258754|e_gw1.5.376.1, jgi|Crypa2|219633|gw1.3.614.1
2	GO:0065007	biological regulation	biological_process	4	jgi|Crypa2|103155|Crypa1.estExt_fgenesh1_kg.C_60127, jgi|Crypa2|275729|estExt_Genewise1.C_33087, jgi|Crypa2|337355|fgenesh1_pm.2_#_501, jgi|Crypa2|327232|fgenesh1_pg.2_#_438
3	GO:0048856	anatomical structure development	biological_process	1	jgi|Crypa2|243874|gw1.4.3275.1
8	GO:0009119	ribonucleoside metabolic process	biological_process	2	jgi|Crypa2|327232|fgenesh1_pg.2_#_438, jgi|Crypa2|275729|estExt_Genewise1.C_33087
5	GO:0071824	protein-DNA complex subunit organization	biological_process	1	jgi|Crypa2|243874|gw1.4.3275.1
5	GO:0009308	amine metabolic process	biological_process	1	jgi|Crypa2|103155|Crypa1.estExt_fgenesh1_kg.C_60127
10	GO:0046496	nicotinamide nucleotide metabolic process	biological_process	1	jgi|Crypa2|102434|Crypa1.estExt_fgenesh1_kg.C_40215
8	GO:0005991	trehalose metabolic process	biological_process	1	jgi|Crypa2|102434|Crypa1.estExt_fgenesh1_kg.C_40215
9	GO:0006323	DNA packaging	biological_process	1	jgi|Crypa2|243874|gw1.4.3275.1
3	GO:0044085	cellular component biogenesis	biological_process	7	jgi|Crypa2|339513|fgenesh1_pm.4_#_745, jgi|Crypa2|337355|fgenesh1_pm.2_#_501, jgi|Crypa2|277249|estExt_Genewise1.C_42463, jgi|Crypa2|281725|estExt_Genewise1.C_81086, jgi|Crypa2|100503|Crypa1.estExt_fgenesh1_kg.C_10050, jgi|Crypa2|333723|fgenesh1_pg.8_#_419, jgi|Crypa2|243874|gw1.4.3275.1

## Sheet: MF
Level	GO ID	Term	Type	#Seqs	Sequences
6	GO:0004610	phosphoacetylglucosamine mutase activity	molecular_function	1	jgi|Crypa2|258577|e_gw1.5.380.1
4	GO:0008233	peptidase activity	molecular_function	1	jgi|Crypa2|326429|fgenesh1_pg.1_#_1505
4	GO:0019842	vitamin binding	molecular_function	1	jgi|Crypa2|252290|e_gw1.3.436.1
8	GO:0003983	UTP:glucose-1-phosphate uridylyltransferase activity	molecular_function	1	jgi|Crypa2|218572|gw1.5.377.1
6	GO:0032553	ribonucleotide binding	molecular_function	4	jgi|Crypa2|327232|fgenesh1_pg.2_#_438, jgi|Crypa2|275729|estExt_Genewise1.C_33087, jgi|Crypa2|245307|e_gw1.1.400.1, jgi|Crypa2|217385|gw1.4.234.1
6	GO:0004774	succinate-CoA ligase activity	molecular_function	1	jgi|Crypa2|217385|gw1.4.234.1
5	GO:0016779	nucleotidyltransferase activity	molecular_function	1	jgi|Crypa2|218572|gw1.5.377.1
4	GO:0016772	transferase activity, transferring phosphorus-containing groups	molecular_function	2	jgi|Crypa2|258754|e_gw1.5.376.1, jgi|Crypa2|218572|gw1.5.377.1
5	GO:0046912	transferase activity, transferring acyl groups, acyl groups converted into alkyl on transfer	molecular_function	1	jgi|Crypa2|217385|gw1.4.234.1
4	GO:0016835	carbon-oxygen lyase activity	molecular_function	1	jgi|Crypa2|103155|Crypa1.estExt_fgenesh1_kg.C_60127
7	GO:0017111	nucleoside-triphosphatase activity	molecular_function	2	jgi|Crypa2|327232|fgenesh1_pg.2_#_438, jgi|Crypa2|275729|estExt_Genewise1.C_33087
5	GO:0070011	peptidase activity, acting on L-amino acid peptides	molecular_function	1	jgi|Crypa2|326429|fgenesh1_pg.1_#_1505
7	GO:0003746	translation elongation factor activity	molecular_function	2	jgi|Crypa2|327232|fgenesh1_pg.2_#_438, jgi|Crypa2|275729|estExt_Genewise1.C_33087
4	GO:0043169	cation binding	molecular_function	9	jgi|Crypa2|252290|e_gw1.3.436.1, jgi|Crypa2|217385|gw1.4.234.1, jgi|Crypa2|240493|gw1.4.2892.1, jgi|Crypa2|325486|fgenesh1_pg.1_#_562, jgi|Crypa2|258754|e_gw1.5.376.1, jgi|Crypa2|103155|Crypa1.estExt_fgenesh1_kg.C_60127, jgi|Crypa2|258577|e_gw1.5.380.1, jgi|Crypa2|102434|Crypa1.estExt_fgenesh1_kg.C_40215, jgi|Crypa2|279131|estExt_Genewise1.C_60195
6	GO:0032550	purine ribonucleoside binding	molecular_function	4	jgi|Crypa2|327232|fgenesh1_pg.2_#_438, jgi|Crypa2|275729|estExt_Genewise1.C_33087, jgi|Crypa2|245307|e_gw1.1.400.1, jgi|Crypa2|217385|gw1.4.234.1
5	GO:0003723	RNA binding	molecular_function	3	jgi|Crypa2|339513|fgenesh1_pm.4_#_745, jgi|Crypa2|327232|fgenesh1_pg.2_#_438, jgi|Crypa2|275729|estExt_Genewise1.C_33087
8	GO:0004742	dihydrolipoyllysine-residue acetyltransferase activity	molecular_function	1	jgi|Crypa2|219633|gw1.3.614.1
6	GO:0016417	S-acyltransferase activity	molecular_function	1	jgi|Crypa2|219633|gw1.3.614.1
5	GO:0030976	thiamine pyrophosphate binding	molecular_function	1	jgi|Crypa2|252290|e_gw1.3.436.1
2	GO:0005488	binding	molecular_function	17	jgi|Crypa2|337355|fgenesh1_pm.2_#_501, jgi|Crypa2|245307|e_gw1.1.400.1, jgi|Crypa2|325486|fgenesh1_pg.1_#_562, jgi|Crypa2|243874|gw1.4.3275.1, jgi|Crypa2|217385|gw1.4.234.1, jgi|Crypa2|252290|e_gw1.3.436.1, jgi|Crypa2|240493|gw1.4.2892.1, jgi|Crypa2|339513|fgenesh1_pm.4_#_745, jgi|Crypa2|327232|fgenesh1_pg.2_#_438, jgi|Crypa2|275729|estExt_Genewise1.C_33087, jgi|Crypa2|335787|fgenesh1_pm.1_#_477,…
3	GO:1901681	sulfur compound binding	molecular_function	1	jgi|Crypa2|252290|e_gw1.3.436.1
5	GO:0016747	transferase activity, transferring acyl groups other than amino-acyl groups	molecular_function	4	jgi|Crypa2|248339|e_gw1.1.1516.1, jgi|Crypa2|324852|fgenesh1_kg.11_#_31_#_2918_1_CCBH_CCBI_EXTA, jgi|Crypa2|219633|gw1.3.614.1, jgi|Crypa2|335787|fgenesh1_pm.1_#_477
7	GO:0030554	adenyl nucleotide binding	molecular_function	2	jgi|Crypa2|245307|e_gw1.1.400.1, jgi|Crypa2|217385|gw1.4.234.1
4	GO:0043168	anion binding	molecular_function	6	jgi|Crypa2|252290|e_gw1.3.436.1, jgi|Crypa2|335787|fgenesh1_pm.1_#_477, jgi|Crypa2|327232|fgenesh1_pg.2_#_438, jgi|Crypa2|275729|estExt_Genewise1.C_33087, jgi|Crypa2|245307|e_gw1.1.400.1, jgi|Crypa2|217385|gw1.4.234.1
7	GO:0051748	UTP-monosaccharide-1-phosphate uridylyltransferase activity	molecular_function	1	jgi|Crypa2|218572|gw1.5.377.1
7	GO:0008270	zinc ion binding	molecular_function	2	jgi|Crypa2|240493|gw1.4.2892.1, jgi|Crypa2|325486|fgenesh1_pg.1_#_562
3	GO:0016829	lyase activity	molecular_function	2	jgi|Crypa2|252290|e_gw1.3.436.1, jgi|Crypa2|103155|Crypa1.estExt_fgenesh1_kg.C_60127
7	GO:0030955	potassium ion binding	molecular_function	1	jgi|Crypa2|258754|e_gw1.5.376.1
4	GO:0003676	nucleic acid binding	molecular_function	5	jgi|Crypa2|339513|fgenesh1_pm.4_#_745, jgi|Crypa2|327232|fgenesh1_pg.2_#_438, jgi|Crypa2|275729|estExt_Genewise1.C_33087, jgi|Crypa2|243874|gw1.4.3275.1, jgi|Crypa2|270176|e_gw1.11.483.1
4	GO:0016830	carbon-carbon lyase activity	molecular_function	1	jgi|Crypa2|252290|e_gw1.3.436.1
6	GO:0004175	endopeptidase activity	molecular_function	1	jgi|Crypa2|326429|fgenesh1_pg.1_#_1505
6	GO:0031420	alkali metal ion binding	molecular_function	1	jgi|Crypa2|258754|e_gw1.5.376.1
7	GO:0030145	manganese ion binding	molecular_function	1	jgi|Crypa2|279131|estExt_Genewise1.C_60195
7	GO:0016749	N-succinyltransferase activity	molecular_function	1	jgi|Crypa2|335787|fgenesh1_pm.1_#_477
5	GO:0016868	intramolecular transferase activity, phosphotransferases	molecular_function	3	jgi|Crypa2|258577|e_gw1.5.380.1, jgi|Crypa2|279131|estExt_Genewise1.C_60195, jgi|Crypa2|102434|Crypa1.estExt_fgenesh1_kg.C_40215
6	GO:0046914	transition metal ion binding	molecular_function	3	jgi|Crypa2|240493|gw1.4.2892.1, jgi|Crypa2|325486|fgenesh1_pg.1_#_562, jgi|Crypa2|279131|estExt_Genewise1.C_60195
5	GO:0046872	metal ion binding	molecular_function	9	jgi|Crypa2|217385|gw1.4.234.1, jgi|Crypa2|240493|gw1.4.2892.1, jgi|Crypa2|325486|fgenesh1_pg.1_#_562, jgi|Crypa2|258754|e_gw1.5.376.1, jgi|Crypa2|252290|e_gw1.3.436.1, jgi|Crypa2|103155|Crypa1.estExt_fgenesh1_kg.C_60127, jgi|Crypa2|258577|e_gw1.5.380.1, jgi|Crypa2|102434|Crypa1.estExt_fgenesh1_kg.C_40215, jgi|Crypa2|279131|estExt_Genewise1.C_60195
8	GO:0003870	5-aminolevulinate synthase activity	molecular_function	1	jgi|Crypa2|335787|fgenesh1_pm.1_#_477
6	GO:0003878	ATP citrate synthase activity	molecular_function	1	jgi|Crypa2|217385|gw1.4.234.1
7	GO:0032555	purine ribonucleotide binding	molecular_function	4	jgi|Crypa2|327232|fgenesh1_pg.2_#_438, jgi|Crypa2|275729|estExt_Genewise1.C_33087, jgi|Crypa2|245307|e_gw1.1.400.1, jgi|Crypa2|217385|gw1.4.234.1
3	GO:0097159	organic cyclic compound binding	molecular_function	8	jgi|Crypa2|252290|e_gw1.3.436.1, jgi|Crypa2|339513|fgenesh1_pm.4_#_745, jgi|Crypa2|327232|fgenesh1_pg.2_#_438, jgi|Crypa2|275729|estExt_Genewise1.C_33087, jgi|Crypa2|245307|e_gw1.1.400.1, jgi|Crypa2|217385|gw1.4.234.1, jgi|Crypa2|243874|gw1.4.3275.1, jgi|Crypa2|270176|e_gw1.11.483.1
6	GO:0016407	acetyltransferase activity	molecular_function	3	jgi|Crypa2|248339|e_gw1.1.1516.1, jgi|Crypa2|324852|fgenesh1_kg.11_#_31_#_2918_1_CCBH_CCBI_EXTA, jgi|Crypa2|219633|gw1.3.614.1
3	GO:0003735	structural constituent of ribosome	molecular_function	4	jgi|Crypa2|277249|estExt_Genewise1.C_42463, jgi|Crypa2|281725|estExt_Genewise1.C_81086, jgi|Crypa2|100503|Crypa1.estExt_fgenesh1_kg.C_10050, jgi|Crypa2|333723|fgenesh1_pg.8_#_419
5	GO:0016405	CoA-ligase activity	molecular_function	1	jgi|Crypa2|217385|gw1.4.234.1
4	GO:0016817	hydrolase activity, acting on acid anhydrides	molecular_function	2	jgi|Crypa2|327232|fgenesh1_pg.2_#_438, jgi|Crypa2|275729|estExt_Genewise1.C_33087
4	GO:0016866	intramolecular transferase activity	molecular_function	3	jgi|Crypa2|258577|e_gw1.5.380.1, jgi|Crypa2|279131|estExt_Genewise1.C_60195, jgi|Crypa2|102434|Crypa1.estExt_fgenesh1_kg.C_40215
4	GO:1901265	nucleoside phosphate binding	molecular_function	4	jgi|Crypa2|327232|fgenesh1_pg.2_#_438, jgi|Crypa2|275729|estExt_Genewise1.C_33087, jgi|Crypa2|245307|e_gw1.1.400.1, jgi|Crypa2|217385|gw1.4.234.1
3	GO:0016874	ligase activity	molecular_function	1	jgi|Crypa2|217385|gw1.4.234.1
5	GO:0001883	purine nucleoside binding	molecular_function	4	jgi|Crypa2|327232|fgenesh1_pg.2_#_438, jgi|Crypa2|275729|estExt_Genewise1.C_33087, jgi|Crypa2|245307|e_gw1.1.400.1, jgi|Crypa2|217385|gw1.4.234.1
6	GO:0070569	uridylyltransferase activity	molecular_function	1	jgi|Crypa2|218572|gw1.5.377.1
5	GO:0016773	phosphotransferase activity, alcohol group as acceptor	molecular_function	1	jgi|Crypa2|258754|e_gw1.5.376.1
7	GO:0004298	threonine-type endopeptidase activity	molecular_function	1	jgi|Crypa2|326429|fgenesh1_pg.1_#_1505
4	GO:0001882	nucleoside binding	molecular_function	4	jgi|Crypa2|327232|fgenesh1_pg.2_#_438, jgi|Crypa2|275729|estExt_Genewise1.C_33087, jgi|Crypa2|245307|e_gw1.1.400.1, jgi|Crypa2|217385|gw1.4.234.1
4	GO:0016746	transferase activity, transferring acyl groups	molecular_function	5	jgi|Crypa2|248339|e_gw1.1.1516.1, jgi|Crypa2|324852|fgenesh1_kg.11_#_31_#_2918_1_CCBH_CCBI_EXTA, jgi|Crypa2|219633|gw1.3.614.1, jgi|Crypa2|217385|gw1.4.234.1, jgi|Crypa2|335787|fgenesh1_pm.1_#_477
4	GO:0016877	ligase activity, forming carbon-sulfur bonds	molecular_function	1	jgi|Crypa2|217385|gw1.4.234.1
5	GO:0003677	DNA binding	molecular_function	2	jgi|Crypa2|243874|gw1.4.3275.1, jgi|Crypa2|270176|e_gw1.11.483.1
7	GO:0019001	guanyl nucleotide binding	molecular_function	2	jgi|Crypa2|327232|fgenesh1_pg.2_#_438, jgi|Crypa2|275729|estExt_Genewise1.C_33087
7	GO:0008080	N-acetyltransferase activity	molecular_function	2	jgi|Crypa2|248339|e_gw1.1.1516.1, jgi|Crypa2|324852|fgenesh1_kg.11_#_31_#_2918_1_CCBH_CCBI_EXTA
3	GO:0016491	oxidoreductase activity	molecular_function	2	jgi|Crypa2|240493|gw1.4.2892.1, jgi|Crypa2|328270|fgenesh1_pg.3_#_508
6	GO:0008135	translation factor activity, nucleic acid binding	molecular_function	2	jgi|Crypa2|327232|fgenesh1_pg.2_#_438, jgi|Crypa2|275729|estExt_Genewise1.C_33087
7	GO:0004775	succinate-CoA ligase (ADP-forming) activity	molecular_function	1	jgi|Crypa2|217385|gw1.4.234.1
5	GO:0016878	acid-thiol ligase activity	molecular_function	1	jgi|Crypa2|217385|gw1.4.234.1
9	GO:0005524	ATP binding	molecular_function	2	jgi|Crypa2|245307|e_gw1.1.400.1, jgi|Crypa2|217385|gw1.4.234.1
5	GO:0035639	purine ribonucleoside triphosphate binding	molecular_function	4	jgi|Crypa2|327232|fgenesh1_pg.2_#_438, jgi|Crypa2|275729|estExt_Genewise1.C_33087, jgi|Crypa2|245307|e_gw1.1.400.1, jgi|Crypa2|217385|gw1.4.234.1
7	GO:0016418	S-acetyltransferase activity	molecular_function	1	jgi|Crypa2|219633|gw1.3.614.1
6	GO:0004743	pyruvate kinase activity	molecular_function	1	jgi|Crypa2|258754|e_gw1.5.376.1
3	GO:0016740	transferase activity	molecular_function	7	jgi|Crypa2|248339|e_gw1.1.1516.1, jgi|Crypa2|324852|fgenesh1_kg.11_#_31_#_2918_1_CCBH_CCBI_EXTA, jgi|Crypa2|258754|e_gw1.5.376.1, jgi|Crypa2|219633|gw1.3.614.1, jgi|Crypa2|218572|gw1.5.377.1, jgi|Crypa2|217385|gw1.4.234.1, jgi|Crypa2|335787|fgenesh1_pm.1_#_477
8	GO:0032561	guanyl ribonucleotide binding	molecular_function	2	jgi|Crypa2|327232|fgenesh1_pg.2_#_438, jgi|Crypa2|275729|estExt_Genewise1.C_33087
6	GO:0004619	phosphoglycerate mutase activity	molecular_function	1	jgi|Crypa2|279131|estExt_Genewise1.C_60195
7	GO:0030523	dihydrolipoamide S-acyltransferase activity	molecular_function	1	jgi|Crypa2|219633|gw1.3.614.1
6	GO:0017076	purine nucleotide binding	molecular_function	4	jgi|Crypa2|327232|fgenesh1_pg.2_#_438, jgi|Crypa2|275729|estExt_Genewise1.C_33087, jgi|Crypa2|245307|e_gw1.1.400.1, jgi|Crypa2|217385|gw1.4.234.1
4	GO:0046983	protein dimerization activity	molecular_function	1	jgi|Crypa2|243874|gw1.4.3275.1
3	GO:0005515	protein binding	molecular_function	4	jgi|Crypa2|337355|fgenesh1_pm.2_#_501, jgi|Crypa2|245307|e_gw1.1.400.1, jgi|Crypa2|325486|fgenesh1_pg.1_#_562, jgi|Crypa2|243874|gw1.4.3275.1
5	GO:0016818	hydrolase activity, acting on acid anhydrides, in phosphorus-containing anhydrides	molecular_function	2	jgi|Crypa2|327232|fgenesh1_pg.2_#_438, jgi|Crypa2|275729|estExt_Genewise1.C_33087
6	GO:0000287	magnesium ion binding	molecular_function	5	jgi|Crypa2|252290|e_gw1.3.436.1, jgi|Crypa2|103155|Crypa1.estExt_fgenesh1_kg.C_60127, jgi|Crypa2|258754|e_gw1.5.376.1, jgi|Crypa2|258577|e_gw1.5.380.1, jgi|Crypa2|102434|Crypa1.estExt_fgenesh1_kg.C_40215
3	GO:0043167	ion binding	molecular_function	13	jgi|Crypa2|252290|e_gw1.3.436.1, jgi|Crypa2|217385|gw1.4.234.1, jgi|Crypa2|240493|gw1.4.2892.1, jgi|Crypa2|325486|fgenesh1_pg.1_#_562, jgi|Crypa2|335787|fgenesh1_pm.1_#_477, jgi|Crypa2|258754|e_gw1.5.376.1, jgi|Crypa2|103155|Crypa1.estExt_fgenesh1_kg.C_60127, jgi|Crypa2|258577|e_gw1.5.380.1, jgi|Crypa2|102434|Crypa1.estExt_fgenesh1_kg.C_40215, jgi|Crypa2|327232|fgenesh1_pg.2_#_438, jgi|Crypa2|275…
6	GO:0016462	pyrophosphatase activity	molecular_function	2	jgi|Crypa2|327232|fgenesh1_pg.2_#_438, jgi|Crypa2|275729|estExt_Genewise1.C_33087
5	GO:0000166	nucleotide binding	molecular_function	4	jgi|Crypa2|327232|fgenesh1_pg.2_#_438, jgi|Crypa2|275729|estExt_Genewise1.C_33087, jgi|Crypa2|245307|e_gw1.1.400.1, jgi|Crypa2|217385|gw1.4.234.1
6	GO:0030515	snoRNA binding	molecular_function	1	jgi|Crypa2|339513|fgenesh1_pm.4_#_745
5	GO:0016301	kinase activity	molecular_function	1	jgi|Crypa2|258754|e_gw1.5.376.1
4	GO:0019904	protein domain specific binding	molecular_function	1	jgi|Crypa2|337355|fgenesh1_pm.2_#_501
8	GO:0003924	GTPase activity	molecular_function	2	jgi|Crypa2|327232|fgenesh1_pg.2_#_438, jgi|Crypa2|275729|estExt_Genewise1.C_33087
3	GO:0016853	isomerase activity	molecular_function	3	jgi|Crypa2|258577|e_gw1.5.380.1, jgi|Crypa2|279131|estExt_Genewise1.C_60195, jgi|Crypa2|102434|Crypa1.estExt_fgenesh1_kg.C_40215
5	GO:0032549	ribonucleoside binding	molecular_function	4	jgi|Crypa2|327232|fgenesh1_pg.2_#_438, jgi|Crypa2|275729|estExt_Genewise1.C_33087, jgi|Crypa2|245307|e_gw1.1.400.1, jgi|Crypa2|217385|gw1.4.234.1
5	GO:0046982	protein heterodimerization activity	molecular_function	1	jgi|Crypa2|243874|gw1.4.3275.1
4	GO:0050662	coenzyme binding	molecular_function	1	jgi|Crypa2|252290|e_gw1.3.436.1
3	GO:1901363	heterocyclic compound binding	molecular_function	8	jgi|Crypa2|252290|e_gw1.3.436.1, jgi|Crypa2|339513|fgenesh1_pm.4_#_745, jgi|Crypa2|327232|fgenesh1_pg.2_#_438, jgi|Crypa2|275729|estExt_Genewise1.C_33087, jgi|Crypa2|245307|e_gw1.1.400.1, jgi|Crypa2|217385|gw1.4.234.1, jgi|Crypa2|243874|gw1.4.3275.1, jgi|Crypa2|270176|e_gw1.11.483.1
4	GO:0051082	unfolded protein binding	molecular_function	1	jgi|Crypa2|245307|e_gw1.1.400.1
6	GO:0004614	phosphoglucomutase activity	molecular_function	1	jgi|Crypa2|102434|Crypa1.estExt_fgenesh1_kg.C_40215
3	GO:0097367	carbohydrate derivative binding	molecular_function	4	jgi|Crypa2|327232|fgenesh1_pg.2_#_438, jgi|Crypa2|275729|estExt_Genewise1.C_33087, jgi|Crypa2|245307|e_gw1.1.400.1, jgi|Crypa2|217385|gw1.4.234.1
2	GO:0005198	structural molecule activity	molecular_function	4	jgi|Crypa2|277249|estExt_Genewise1.C_42463, jgi|Crypa2|281725|estExt_Genewise1.C_81086, jgi|Crypa2|100503|Crypa1.estExt_fgenesh1_kg.C_10050, jgi|Crypa2|333723|fgenesh1_pg.8_#_419
3	GO:0036094	small molecule binding	molecular_function	5	jgi|Crypa2|252290|e_gw1.3.436.1, jgi|Crypa2|327232|fgenesh1_pg.2_#_438, jgi|Crypa2|275729|estExt_Genewise1.C_33087, jgi|Crypa2|245307|e_gw1.1.400.1, jgi|Crypa2|217385|gw1.4.234.1
2	GO:0003824	catalytic activity	molecular_function	17	jgi|Crypa2|258577|e_gw1.5.380.1, jgi|Crypa2|248339|e_gw1.1.1516.1, jgi|Crypa2|324852|fgenesh1_kg.11_#_31_#_2918_1_CCBH_CCBI_EXTA, jgi|Crypa2|258754|e_gw1.5.376.1, jgi|Crypa2|219633|gw1.3.614.1, jgi|Crypa2|252290|e_gw1.3.436.1, jgi|Crypa2|240493|gw1.4.2892.1, jgi|Crypa2|328270|fgenesh1_pg.3_#_508, jgi|Crypa2|103155|Crypa1.estExt_fgenesh1_kg.C_60127, jgi|Crypa2|327232|fgenesh1_pg.2_#_438, jgi|Crypa…
3	GO:0016787	hydrolase activity	molecular_function	3	jgi|Crypa2|327232|fgenesh1_pg.2_#_438, jgi|Crypa2|275729|estExt_Genewise1.C_33087, jgi|Crypa2|326429|fgenesh1_pg.1_#_1505
5	GO:0030170	pyridoxal phosphate binding	molecular_function	1	jgi|Crypa2|335787|fgenesh1_pm.1_#_477
5	GO:0016831	carboxy-lyase activity	molecular_function	1	jgi|Crypa2|252290|e_gw1.3.436.1
6	GO:0004634	phosphopyruvate hydratase activity	molecular_function	1	jgi|Crypa2|103155|Crypa1.estExt_fgenesh1_kg.C_60127
6	GO:0016748	succinyltransferase activity	molecular_function	1	jgi|Crypa2|335787|fgenesh1_pm.1_#_477
3	GO:0048037	cofactor binding	molecular_function	3	jgi|Crypa2|217385|gw1.4.234.1, jgi|Crypa2|252290|e_gw1.3.436.1, jgi|Crypa2|335787|fgenesh1_pm.1_#_477
6	GO:0016410	N-acyltransferase activity	molecular_function	3	jgi|Crypa2|248339|e_gw1.1.1516.1, jgi|Crypa2|324852|fgenesh1_kg.11_#_31_#_2918_1_CCBH_CCBI_EXTA, jgi|Crypa2|335787|fgenesh1_pm.1_#_477
8	GO:0032559	adenyl ribonucleotide binding	molecular_function	2	jgi|Crypa2|245307|e_gw1.1.400.1, jgi|Crypa2|217385|gw1.4.234.1
9	GO:0005525	GTP binding	molecular_function	2	jgi|Crypa2|327232|fgenesh1_pg.2_#_438, jgi|Crypa2|275729|estExt_Genewise1.C_33087
5	GO:0016836	hydro-lyase activity	molecular_function	1	jgi|Crypa2|103155|Crypa1.estExt_fgenesh1_kg.C_60127
6	GO:0070003	threonine-type peptidase activity	molecular_function	1	jgi|Crypa2|326429|fgenesh1_pg.1_#_1505

## Sheet: CC
Level	GO ID	Term	Type	#Seqs	Sequences
6	GO:0005737	cytoplasm	cellular_component	12	jgi|Crypa2|103155|Crypa1.estExt_fgenesh1_kg.C_60127, jgi|Crypa2|217385|gw1.4.234.1, jgi|Crypa2|219633|gw1.3.614.1, jgi|Crypa2|277249|estExt_Genewise1.C_42463, jgi|Crypa2|327232|fgenesh1_pg.2_#_438, jgi|Crypa2|275729|estExt_Genewise1.C_33087, jgi|Crypa2|281725|estExt_Genewise1.C_81086, jgi|Crypa2|100503|Crypa1.estExt_fgenesh1_kg.C_10050, jgi|Crypa2|333723|fgenesh1_pg.8_#_419, jgi|Crypa2|245307|e_g…
10	GO:0000785	chromatin	cellular_component	1	jgi|Crypa2|243874|gw1.4.3275.1
4	GO:1990104	DNA bending complex	cellular_component	1	jgi|Crypa2|243874|gw1.4.3275.1
11	GO:0005730	nucleolus	cellular_component	1	jgi|Crypa2|339513|fgenesh1_pm.4_#_745
2	GO:0043226	organelle	cellular_component	13	jgi|Crypa2|341176|fgenesh1_pm.6_#_485, jgi|Crypa2|219633|gw1.3.614.1, jgi|Crypa2|277249|estExt_Genewise1.C_42463, jgi|Crypa2|327232|fgenesh1_pg.2_#_438, jgi|Crypa2|275729|estExt_Genewise1.C_33087, jgi|Crypa2|281725|estExt_Genewise1.C_81086, jgi|Crypa2|100503|Crypa1.estExt_fgenesh1_kg.C_10050, jgi|Crypa2|333723|fgenesh1_pg.8_#_419, jgi|Crypa2|103155|Crypa1.estExt_fgenesh1_kg.C_60127, jgi|Crypa2|33…
8	GO:0005840	ribosome	cellular_component	6	jgi|Crypa2|277249|estExt_Genewise1.C_42463, jgi|Crypa2|327232|fgenesh1_pg.2_#_438, jgi|Crypa2|275729|estExt_Genewise1.C_33087, jgi|Crypa2|281725|estExt_Genewise1.C_81086, jgi|Crypa2|100503|Crypa1.estExt_fgenesh1_kg.C_10050, jgi|Crypa2|333723|fgenesh1_pg.8_#_419
8	GO:0045254	pyruvate dehydrogenase complex	cellular_component	1	jgi|Crypa2|219633|gw1.3.614.1
9	GO:0042709	succinate-CoA ligase complex	cellular_component	1	jgi|Crypa2|217385|gw1.4.234.1
8	GO:0005773	vacuole	cellular_component	1	jgi|Crypa2|103155|Crypa1.estExt_fgenesh1_kg.C_60127
8	GO:0045239	tricarboxylic acid cycle enzyme complex	cellular_component	1	jgi|Crypa2|217385|gw1.4.234.1
9	GO:0044427	chromosomal part	cellular_component	2	jgi|Crypa2|341176|fgenesh1_pm.6_#_485, jgi|Crypa2|243874|gw1.4.3275.1
9	GO:0000323	lytic vacuole	cellular_component	1	jgi|Crypa2|103155|Crypa1.estExt_fgenesh1_kg.C_60127
11	GO:0000786	nucleosome	cellular_component	1	jgi|Crypa2|243874|gw1.4.3275.1
3	GO:0043234	protein complex	cellular_component	6	jgi|Crypa2|103155|Crypa1.estExt_fgenesh1_kg.C_60127, jgi|Crypa2|341176|fgenesh1_pm.6_#_485, jgi|Crypa2|217385|gw1.4.234.1, jgi|Crypa2|243874|gw1.4.3275.1, jgi|Crypa2|219633|gw1.3.614.1, jgi|Crypa2|326429|fgenesh1_pg.1_#_1505
3	GO:0043227	membrane-bounded organelle	cellular_component	6	jgi|Crypa2|219633|gw1.3.614.1, jgi|Crypa2|103155|Crypa1.estExt_fgenesh1_kg.C_60127, jgi|Crypa2|339513|fgenesh1_pm.4_#_745, jgi|Crypa2|243874|gw1.4.3275.1, jgi|Crypa2|325486|fgenesh1_pg.1_#_562, jgi|Crypa2|270176|e_gw1.11.483.1
10	GO:0030915	Smc5-Smc6 complex	cellular_component	1	jgi|Crypa2|341176|fgenesh1_pm.6_#_485
10	GO:0000015	phosphopyruvate hydratase complex	cellular_component	1	jgi|Crypa2|103155|Crypa1.estExt_fgenesh1_kg.C_60127
3	GO:0032993	protein-DNA complex	cellular_component	1	jgi|Crypa2|243874|gw1.4.3275.1
7	GO:0005839	proteasome core complex	cellular_component	1	jgi|Crypa2|326429|fgenesh1_pg.1_#_1505
6	GO:0044459	plasma membrane part	cellular_component	1	jgi|Crypa2|103155|Crypa1.estExt_fgenesh1_kg.C_60127
8	GO:0019773	proteasome core complex, alpha-subunit complex	cellular_component	1	jgi|Crypa2|326429|fgenesh1_pg.1_#_1505
8	GO:0070013	intracellular organelle lumen	cellular_component	2	jgi|Crypa2|219633|gw1.3.614.1, jgi|Crypa2|339513|fgenesh1_pm.4_#_745
4	GO:0005622	intracellular	cellular_component	18	jgi|Crypa2|103155|Crypa1.estExt_fgenesh1_kg.C_60127, jgi|Crypa2|341176|fgenesh1_pm.6_#_485, jgi|Crypa2|217385|gw1.4.234.1, jgi|Crypa2|219633|gw1.3.614.1, jgi|Crypa2|277249|estExt_Genewise1.C_42463, jgi|Crypa2|327232|fgenesh1_pg.2_#_438, jgi|Crypa2|275729|estExt_Genewise1.C_33087, jgi|Crypa2|281725|estExt_Genewise1.C_81086, jgi|Crypa2|100503|Crypa1.estExt_fgenesh1_kg.C_10050, jgi|Crypa2|333723|fge…
7	GO:0005732	small nucleolar ribonucleoprotein complex	cellular_component	1	jgi|Crypa2|339513|fgenesh1_pm.4_#_745
5	GO:0005886	plasma membrane	cellular_component	1	jgi|Crypa2|103155|Crypa1.estExt_fgenesh1_kg.C_60127
7	GO:0043232	intracellular non-membrane-bounded organelle	cellular_component	9	jgi|Crypa2|341176|fgenesh1_pm.6_#_485, jgi|Crypa2|277249|estExt_Genewise1.C_42463, jgi|Crypa2|327232|fgenesh1_pg.2_#_438, jgi|Crypa2|275729|estExt_Genewise1.C_33087, jgi|Crypa2|281725|estExt_Genewise1.C_81086, jgi|Crypa2|100503|Crypa1.estExt_fgenesh1_kg.C_10050, jgi|Crypa2|333723|fgenesh1_pg.8_#_419, jgi|Crypa2|339513|fgenesh1_pm.4_#_745, jgi|Crypa2|243874|gw1.4.3275.1
4	GO:0043233	organelle lumen	cellular_component	2	jgi|Crypa2|219633|gw1.3.614.1, jgi|Crypa2|339513|fgenesh1_pm.4_#_745
9	GO:0044428	nuclear part	cellular_component	1	jgi|Crypa2|339513|fgenesh1_pm.4_#_745
10	GO:0005759	mitochondrial matrix	cellular_component	1	jgi|Crypa2|219633|gw1.3.614.1
9	GO:0044445	cytosolic part	cellular_component	1	jgi|Crypa2|103155|Crypa1.estExt_fgenesh1_kg.C_60127
2	GO:0005623	cell	cellular_component	18	jgi|Crypa2|103155|Crypa1.estExt_fgenesh1_kg.C_60127, jgi|Crypa2|341176|fgenesh1_pm.6_#_485, jgi|Crypa2|217385|gw1.4.234.1, jgi|Crypa2|219633|gw1.3.614.1, jgi|Crypa2|277249|estExt_Genewise1.C_42463, jgi|Crypa2|327232|fgenesh1_pg.2_#_438, jgi|Crypa2|275729|estExt_Genewise1.C_33087, jgi|Crypa2|281725|estExt_Genewise1.C_81086, jgi|Crypa2|100503|Crypa1.estExt_fgenesh1_kg.C_10050, jgi|Crypa2|333723|fge…
3	GO:0043228	non-membrane-bounded organelle	cellular_component	9	jgi|Crypa2|341176|fgenesh1_pm.6_#_485, jgi|Crypa2|277249|estExt_Genewise1.C_42463, jgi|Crypa2|327232|fgenesh1_pg.2_#_438, jgi|Crypa2|275729|estExt_Genewise1.C_33087, jgi|Crypa2|281725|estExt_Genewise1.C_81086, jgi|Crypa2|100503|Crypa1.estExt_fgenesh1_kg.C_10050, jgi|Crypa2|333723|fgenesh1_pg.8_#_419, jgi|Crypa2|339513|fgenesh1_pm.4_#_745, jgi|Crypa2|243874|gw1.4.3275.1
9	GO:0000793	condensed chromosome	cellular_component	1	jgi|Crypa2|341176|fgenesh1_pm.6_#_485
9	GO:0000322	storage vacuole	cellular_component	1	jgi|Crypa2|103155|Crypa1.estExt_fgenesh1_kg.C_60127
7	GO:0043231	intracellular membrane-bounded organelle	cellular_component	6	jgi|Crypa2|219633|gw1.3.614.1, jgi|Crypa2|103155|Crypa1.estExt_fgenesh1_kg.C_60127, jgi|Crypa2|339513|fgenesh1_pm.4_#_745, jgi|Crypa2|243874|gw1.4.3275.1, jgi|Crypa2|325486|fgenesh1_pg.1_#_562, jgi|Crypa2|270176|e_gw1.11.483.1
7	GO:0044444	cytoplasmic part	cellular_component	10	jgi|Crypa2|103155|Crypa1.estExt_fgenesh1_kg.C_60127, jgi|Crypa2|217385|gw1.4.234.1, jgi|Crypa2|219633|gw1.3.614.1, jgi|Crypa2|277249|estExt_Genewise1.C_42463, jgi|Crypa2|327232|fgenesh1_pg.2_#_438, jgi|Crypa2|275729|estExt_Genewise1.C_33087, jgi|Crypa2|281725|estExt_Genewise1.C_81086, jgi|Crypa2|100503|Crypa1.estExt_fgenesh1_kg.C_10050, jgi|Crypa2|333723|fgenesh1_pg.8_#_419, jgi|Crypa2|102434|Cry…
3	GO:0044464	cell part	cellular_component	18	jgi|Crypa2|103155|Crypa1.estExt_fgenesh1_kg.C_60127, jgi|Crypa2|341176|fgenesh1_pm.6_#_485, jgi|Crypa2|217385|gw1.4.234.1, jgi|Crypa2|219633|gw1.3.614.1, jgi|Crypa2|277249|estExt_Genewise1.C_42463, jgi|Crypa2|327232|fgenesh1_pg.2_#_438, jgi|Crypa2|275729|estExt_Genewise1.C_33087, jgi|Crypa2|281725|estExt_Genewise1.C_81086, jgi|Crypa2|100503|Crypa1.estExt_fgenesh1_kg.C_10050, jgi|Crypa2|333723|fge…
8	GO:0005694	chromosome	cellular_component	2	jgi|Crypa2|341176|fgenesh1_pm.6_#_485, jgi|Crypa2|243874|gw1.4.3275.1
10	GO:0000324	fungal-type vacuole	cellular_component	1	jgi|Crypa2|103155|Crypa1.estExt_fgenesh1_kg.C_60127
7	GO:0009898	internal side of plasma membrane	cellular_component	1	jgi|Crypa2|103155|Crypa1.estExt_fgenesh1_kg.C_60127
10	GO:0015934	large ribosomal subunit	cellular_component	1	jgi|Crypa2|277249|estExt_Genewise1.C_42463
6	GO:0043229	intracellular organelle	cellular_component	13	jgi|Crypa2|341176|fgenesh1_pm.6_#_485, jgi|Crypa2|219633|gw1.3.614.1, jgi|Crypa2|277249|estExt_Genewise1.C_42463, jgi|Crypa2|327232|fgenesh1_pg.2_#_438, jgi|Crypa2|275729|estExt_Genewise1.C_33087, jgi|Crypa2|281725|estExt_Genewise1.C_81086, jgi|Crypa2|100503|Crypa1.estExt_fgenesh1_kg.C_10050, jgi|Crypa2|333723|fgenesh1_pg.8_#_419, jgi|Crypa2|103155|Crypa1.estExt_fgenesh1_kg.C_60127, jgi|Crypa2|33…
6	GO:0000502	proteasome complex	cellular_component	1	jgi|Crypa2|326429|fgenesh1_pg.1_#_1505
2	GO:0031974	membrane-enclosed lumen	cellular_component	2	jgi|Crypa2|219633|gw1.3.614.1, jgi|Crypa2|339513|fgenesh1_pm.4_#_745
6	GO:0030529	ribonucleoprotein complex	cellular_component	7	jgi|Crypa2|277249|estExt_Genewise1.C_42463, jgi|Crypa2|327232|fgenesh1_pg.2_#_438, jgi|Crypa2|275729|estExt_Genewise1.C_33087, jgi|Crypa2|281725|estExt_Genewise1.C_81086, jgi|Crypa2|100503|Crypa1.estExt_fgenesh1_kg.C_10050, jgi|Crypa2|333723|fgenesh1_pg.8_#_419, jgi|Crypa2|339513|fgenesh1_pm.4_#_745
2	GO:0016020	membrane	cellular_component	1	jgi|Crypa2|103155|Crypa1.estExt_fgenesh1_kg.C_60127
8	GO:0005634	nucleus	cellular_component	4	jgi|Crypa2|339513|fgenesh1_pm.4_#_745, jgi|Crypa2|243874|gw1.4.3275.1, jgi|Crypa2|325486|fgenesh1_pg.1_#_562, jgi|Crypa2|270176|e_gw1.11.483.1
8	GO:0005829	cytosol	cellular_component	2	jgi|Crypa2|103155|Crypa1.estExt_fgenesh1_kg.C_60127, jgi|Crypa2|102434|Crypa1.estExt_fgenesh1_kg.C_40215
4	GO:0044815	DNA packaging complex	cellular_component	1	jgi|Crypa2|243874|gw1.4.3275.1
3	GO:0044425	membrane part	cellular_component	1	jgi|Crypa2|103155|Crypa1.estExt_fgenesh1_kg.C_60127
2	GO:0032991	macromolecular complex	cellular_component	13	jgi|Crypa2|103155|Crypa1.estExt_fgenesh1_kg.C_60127, jgi|Crypa2|341176|fgenesh1_pm.6_#_485, jgi|Crypa2|217385|gw1.4.234.1, jgi|Crypa2|277249|estExt_Genewise1.C_42463, jgi|Crypa2|327232|fgenesh1_pg.2_#_438, jgi|Crypa2|275729|estExt_Genewise1.C_33087, jgi|Crypa2|281725|estExt_Genewise1.C_81086, jgi|Crypa2|100503|Crypa1.estExt_fgenesh1_kg.C_10050, jgi|Crypa2|333723|fgenesh1_pg.8_#_419, jgi|Crypa2|33…
9	GO:0044429	mitochondrial part	cellular_component	1	jgi|Crypa2|219633|gw1.3.614.1
7	GO:0044446	intracellular organelle part	cellular_component	5	jgi|Crypa2|341176|fgenesh1_pm.6_#_485, jgi|Crypa2|219633|gw1.3.614.1, jgi|Crypa2|277249|estExt_Genewise1.C_42463, jgi|Crypa2|339513|fgenesh1_pm.4_#_745, jgi|Crypa2|243874|gw1.4.3275.1
8	GO:0005739	mitochondrion	cellular_component	2	jgi|Crypa2|219633|gw1.3.614.1, jgi|Crypa2|103155|Crypa1.estExt_fgenesh1_kg.C_60127
10	GO:0031981	nuclear lumen	cellular_component	1	jgi|Crypa2|339513|fgenesh1_pm.4_#_745
4	GO:0071944	cell periphery	cellular_component	1	jgi|Crypa2|103155|Crypa1.estExt_fgenesh1_kg.C_60127
9	GO:0044391	ribosomal subunit	cellular_component	1	jgi|Crypa2|277249|estExt_Genewise1.C_42463
5	GO:0044424	intracellular part	cellular_component	18	jgi|Crypa2|103155|Crypa1.estExt_fgenesh1_kg.C_60127, jgi|Crypa2|341176|fgenesh1_pm.6_#_485, jgi|Crypa2|217385|gw1.4.234.1, jgi|Crypa2|219633|gw1.3.614.1, jgi|Crypa2|277249|estExt_Genewise1.C_42463, jgi|Crypa2|327232|fgenesh1_pg.2_#_438, jgi|Crypa2|275729|estExt_Genewise1.C_33087, jgi|Crypa2|281725|estExt_Genewise1.C_81086, jgi|Crypa2|100503|Crypa1.estExt_fgenesh1_kg.C_10050, jgi|Crypa2|333723|fge…
3	GO:0044422	organelle part	cellular_component	5	jgi|Crypa2|341176|fgenesh1_pm.6_#_485, jgi|Crypa2|219633|gw1.3.614.1, jgi|Crypa2|277249|estExt_Genewise1.C_42463, jgi|Crypa2|339513|fgenesh1_pm.4_#_745, jgi|Crypa2|243874|gw1.4.3275.1

## Sheet: Enrichment
GO.ID	Term	Category	Test	Ref	TestAll	RefAll	X.Test	X.Ref	Over.Under	TestSeqs	RefSeqs	p.value	FDR	logp	-logp
GO:0044260	cellular macromolecule metabolic process	P	19	367	31	1549	61.2903	23.6927	over	jgi|Crypa2|219633|gw1.3.614.1, jgi|Crypa2|248339|e_gw1.1.1516.1, jgi|Crypa2|281725|estExt_Genewise1.C_81086, jgi|Crypa2|339513|fgenesh1_pm.4_		5.74282e-06	0.00250264	-5.24087	5.24087
GO:0000287	magnesium ion binding	F	5	18	31	1549	16.129	1.16204	over	jgi|Crypa2|103155|Crypa1.estExt_fgenesh1_kg.C_60127, jgi|Crypa2|258577|e_gw1.5.380.1, jgi|Crypa2|258754|e_gw1.5.376.1, jgi|Crypa2|252290|e_gw1.3.436.1, jgi|Crypa2|102434|Crypa1.estExt_fgenesh1_kg.C_40215	jgi|Crypa2|330698|fgenesh1_pg.5_	1.57969e-05	0.00250264	-4.80143	4.80143
GO:0006096	glycolysis	P	5	19	31	1549	16.129	1.2266	over	jgi|Crypa2|219633|gw1.3.614.1, jgi|Crypa2|279131|estExt_Genewise1.C_60195, jgi|Crypa2|103155|Crypa1.estExt_fgenesh1_kg.C_60127, jgi|Crypa2|258754|e_gw1.5.376.1, jgi|Crypa2|102434|Crypa1.estExt_fgenesh1_kg.C_40215	jgi|Crypa2|260788|e_gw1.5.2299.1, jgi|Crypa2|332958|fgenesh1_pg.7_	2.10746e-05	0.00250264	-4.67624	4.67624
GO:0016868	intramolecular transferase activity, phosphotransferases	F	3	4	31	1549	9.67742	0.258231	over	jgi|Crypa2|279131|estExt_Genewise1.C_60195, jgi|Crypa2|258577|e_gw1.5.380.1, jgi|Crypa2|102434|Crypa1.estExt_fgenesh1_kg.C_40215	jgi|Crypa2|258852|e_gw1.5.1831.1,jgi|Crypa2|279131|estExt_Genewise1.C_60195, jgi|Crypa2|258577|e_gw1.5.380.1, jgi|Crypa2|102434|Crypa1.estExt_fgenesh1_kg.C_40215	2.85556e-05	0.00250264	-4.54431	4.54431
GO:0019319	hexose biosynthetic process	P	5	20	31	1549	16.129	1.29116	over	jgi|Crypa2|219633|gw1.3.614.1, jgi|Crypa2|279131|estExt_Genewise1.C_60195, jgi|Crypa2|103155|Crypa1.estExt_fgenesh1_kg.C_60127, jgi|Crypa2|258754|e_gw1.5.376.1, jgi|Crypa2|102434|Crypa1.estExt_fgenesh1_kg.C_40215	jgi|Crypa2|260788|e_gw1.5.2299.1, jgi|Crypa2|263130|e_gw1.7.33.1, jgi|Crypa2|332958|fgenesh1_pg.7_	2.76219e-05	0.00250264	-4.55875	4.55875
GO:0006094	gluconeogenesis	P	5	20	31	1549	16.129	1.29116	over	jgi|Crypa2|219633|gw1.3.614.1, jgi|Crypa2|279131|estExt_Genewise1.C_60195, jgi|Crypa2|103155|Crypa1.estExt_fgenesh1_kg.C_60127, jgi|Crypa2|258754|e_gw1.5.376.1, jgi|Crypa2|102434|Crypa1.estExt_fgenesh1_kg.C_40215	jgi|Crypa2|260788|e_gw1.5.2299.1, jgi|Crypa2|263130|e_gw1.7.33.1, jgi|Crypa2|332958|fgenesh1_pg.7_	2.76219e-05	0.00250264	-4.55875	4.55875
GO:0046364	monosaccharide biosynthetic process	P	5	20	31	1549	16.129	1.29116	over	jgi|Crypa2|219633|gw1.3.614.1, jgi|Crypa2|279131|estExt_Genewise1.C_60195, jgi|Crypa2|103155|Crypa1.estExt_fgenesh1_kg.C_60127, jgi|Crypa2|258754|e_gw1.5.376.1, jgi|Crypa2|102434|Crypa1.estExt_fgenesh1_kg.C_40215	jgi|Crypa2|260788|e_gw1.5.2299.1, jgi|Crypa2|263130|e_gw1.7.33.1, jgi|Crypa2|332958|fgenesh1_pg.7_	2.76219e-05	0.00250264	-4.55875	4.55875
GO:0005975	carbohydrate metabolic process	P	9	91	31	1549	29.0323	5.87476	over	jgi|Crypa2|219633|gw1.3.614.1, jgi|Crypa2|279131|estExt_Genewise1.C_60195, jgi|Crypa2|103155|Crypa1.estExt_fgenesh1_kg.C_60127, jgi|Crypa2|217385|gw1.4.234.1, jgi|Crypa2|258577|e_gw1.5.380.1, jgi|Crypa2|258754|e_gw1.5.376.1, jgi|Crypa2|218572|gw1.5.377.1, jgi|Crypa2|102434|Crypa1.estExt_fgenesh1_kg.C_40215, jgi|Crypa2|337355|fgenesh1_pm.2_		3.40097e-05	0.00250264	-4.4684	4.4684
GO:0005996	monosaccharide metabolic process	P	6	36	31	1549	19.3548	2.32408	over	jgi|Crypa2|219633|gw1.3.614.1, jgi|Crypa2|279131|estExt_Genewise1.C_60195, jgi|Crypa2|103155|Crypa1.estExt_fgenesh1_kg.C_60127, jgi|Crypa2|258754|e_gw1.5.376.1, jgi|Crypa2|218572|gw1.5.377.1, jgi|Crypa2|102434|Crypa1.estExt_fgenesh1_kg.C_40215	jgi|Crypa2|260788|e_gw1.5.2299.1, jgi|Crypa2|261992|e_gw1.6.1417.1, jgi|Crypa2|263130|e_gw1.7.33.1, jgi|Crypa2|332958|fgenesh1_pg.7_	4.60207e-05	0.00276124	-4.33705	4.33705
GO:0019318	hexose metabolic process	P	6	36	31	1549	19.3548	2.32408	over	jgi|Crypa2|219633|gw1.3.614.1, jgi|Crypa2|279131|estExt_Genewise1.C_60195, jgi|Crypa2|103155|Crypa1.estExt_fgenesh1_kg.C_60127, jgi|Crypa2|258754|e_gw1.5.376.1, jgi|Crypa2|218572|gw1.5.377.1, jgi|Crypa2|102434|Crypa1.estExt_fgenesh1_kg.C_40215	jgi|Crypa2|260788|e_gw1.5.2299.1, jgi|Crypa2|261992|e_gw1.6.1417.1, jgi|Crypa2|263130|e_gw1.7.33.1, jgi|Crypa2|332958|fgenesh1_pg.7_	4.60207e-05	0.00276124	-4.33705	4.33705
GO:0016866	intramolecular transferase activity	F	3	5	31	1549	9.67742	0.322789	over	jgi|Crypa2|279131|estExt_Genewise1.C_60195, jgi|Crypa2|258577|e_gw1.5.380.1, jgi|Crypa2|102434|Crypa1.estExt_fgenesh1_kg.C_40215	jgi|Crypa2|219302|gw1.1.821.1, jgi|Crypa2|258852|e_gw1.5.1831.1,jgi|Crypa2|279131|estExt_Genewise1.C_60195, jgi|Crypa2|258577|e_gw1.5.380.1, jgi|Crypa2|102434|Crypa1.estExt_fgenesh1_kg.C_40215	7.00951e-05	0.00355867	-4.15431	4.15431
GO:0043170	macromolecule metabolic process	P	19	412	31	1549	61.2903	26.5978	over	jgi|Crypa2|219633|gw1.3.614.1, jgi|Crypa2|248339|e_gw1.1.1516.1, jgi|Crypa2|281725|estExt_Genewise1.C_81086, jgi|Crypa2|339513|fgenesh1_pm.4_		3.41269e-05	0.00250264	-4.4669	4.4669
GO:0044238	primary metabolic process	P	24	655	31	1549	77.4194	42.2853	over	jgi|Crypa2|219633|gw1.3.614.1, jgi|Crypa2|279131|estExt_Genewise1.C_60195, jgi|Crypa2|248339|e_gw1.1.1516.1, jgi|Crypa2|281725|estExt_Genewise1.C_81086, jgi|Crypa2|339513|fgenesh1_pm.4_		5.16686e-05	0.00284177	-4.28677	4.28677
GO:0034645	cellular macromolecule biosynthetic process	P	13	217	31	1549	41.9355	14.009	over	jgi|Crypa2|219633|gw1.3.614.1, jgi|Crypa2|248339|e_gw1.1.1516.1, jgi|Crypa2|281725|estExt_Genewise1.C_81086, jgi|Crypa2|327232|fgenesh1_pg.2_		9.11587e-05	0.0042077	-4.0402	4.0402
GO:0009059	macromolecule biosynthetic process	P	13	218	31	1549	41.9355	14.0736	over	jgi|Crypa2|219633|gw1.3.614.1, jgi|Crypa2|248339|e_gw1.1.1516.1, jgi|Crypa2|281725|estExt_Genewise1.C_81086, jgi|Crypa2|327232|fgenesh1_pg.2_		9.56295e-05	0.0042077	-4.01941	4.01941
GO:0019320	hexose catabolic process	P	5	28	31	1549	16.129	1.80762	over	jgi|Crypa2|219633|gw1.3.614.1, jgi|Crypa2|279131|estExt_Genewise1.C_60195, jgi|Crypa2|103155|Crypa1.estExt_fgenesh1_kg.C_60127, jgi|Crypa2|258754|e_gw1.5.376.1, jgi|Crypa2|102434|Crypa1.estExt_fgenesh1_kg.C_40215	jgi|Crypa2|260788|e_gw1.5.2299.1, jgi|Crypa2|332958|fgenesh1_pg.7_	0.000152598	0.00530078	-3.81645	3.81645
GO:0006007	glucose catabolic process	P	5	28	31	1549	16.129	1.80762	over	jgi|Crypa2|219633|gw1.3.614.1, jgi|Crypa2|279131|estExt_Genewise1.C_60195, jgi|Crypa2|103155|Crypa1.estExt_fgenesh1_kg.C_60127, jgi|Crypa2|258754|e_gw1.5.376.1, jgi|Crypa2|102434|Crypa1.estExt_fgenesh1_kg.C_40215	jgi|Crypa2|260788|e_gw1.5.2299.1, jgi|Crypa2|332958|fgenesh1_pg.7_	0.000152598	0.00530078	-3.81645	3.81645
GO:0016051	carbohydrate biosynthetic process	P	5	29	31	1549	16.129	1.87218	over	jgi|Crypa2|219633|gw1.3.614.1, jgi|Crypa2|279131|estExt_Genewise1.C_60195, jgi|Crypa2|103155|Crypa1.estExt_fgenesh1_kg.C_60127, jgi|Crypa2|258754|e_gw1.5.376.1, jgi|Crypa2|102434|Crypa1.estExt_fgenesh1_kg.C_40215	jgi|Crypa2|106034|Crypa1.estExt_fgenesh1_pg.C_20594, jgi|Crypa2|260788|e_gw1.5.2299.1, jgi|Crypa2|263130|e_gw1.7.33.1, jgi|Crypa2|261777|e_gw1.6.57.1, jgi|Crypa2|332958|fgenesh1_pg.7_	0.000181237	0.00569603	-3.74175	3.74175
GO:0046365	monosaccharide catabolic process	P	5	29	31	1549	16.129	1.87218	over	jgi|Crypa2|219633|gw1.3.614.1, jgi|Crypa2|279131|estExt_Genewise1.C_60195, jgi|Crypa2|103155|Crypa1.estExt_fgenesh1_kg.C_60127, jgi|Crypa2|258754|e_gw1.5.376.1, jgi|Crypa2|102434|Crypa1.estExt_fgenesh1_kg.C_40215	jgi|Crypa2|260788|e_gw1.5.2299.1, jgi|Crypa2|332958|fgenesh1_pg.7_	0.000181237	0.00569603	-3.74175	3.74175
GO:0006006	glucose metabolic process	P	5	30	31	1549	16.129	1.93673	over	jgi|Crypa2|219633|gw1.3.614.1, jgi|Crypa2|279131|estExt_Genewise1.C_60195, jgi|Crypa2|103155|Crypa1.estExt_fgenesh1_kg.C_60127, jgi|Crypa2|258754|e_gw1.5.376.1, jgi|Crypa2|102434|Crypa1.estExt_fgenesh1_kg.C_40215	jgi|Crypa2|260788|e_gw1.5.2299.1, jgi|Crypa2|263130|e_gw1.7.33.1, jgi|Crypa2|332958|fgenesh1_pg.7_	0.000213765	0.00641294	-3.67006	3.67006
GO:0071704	organic substance metabolic process	P	24	683	31	1549	77.4194	44.093	over	jgi|Crypa2|219633|gw1.3.614.1, jgi|Crypa2|279131|estExt_Genewise1.C_60195, jgi|Crypa2|248339|e_gw1.1.1516.1, jgi|Crypa2|281725|estExt_Genewise1.C_81086, jgi|Crypa2|339513|fgenesh1_pm.4_		0.000114854	0.00473773	-3.93985	3.93985
GO:0044237	cellular metabolic process	P	23	637	31	1549	74.1935	41.1233	over	jgi|Crypa2|219633|gw1.3.614.1, jgi|Crypa2|279131|estExt_Genewise1.C_60195, jgi|Crypa2|248339|e_gw1.1.1516.1, jgi|Crypa2|281725|estExt_Genewise1.C_81086, jgi|Crypa2|339513|fgenesh1_pm.4_		0.000133011	0.00516395	-3.87611	3.87611
GO:0042967	acyl-carrier-protein biosynthetic process	P	4	18	31	1549	12.9032	1.16204	over	jgi|Crypa2|219633|gw1.3.614.1, jgi|Crypa2|248339|e_gw1.1.1516.1, jgi|Crypa2|324852|fgenesh1_kg.11_		0.000314475	0.00864807	-3.50241	3.50241
GO:0044724	single-organism carbohydrate catabolic process	P	5	32	31	1549	16.129	2.06585	over	jgi|Crypa2|219633|gw1.3.614.1, jgi|Crypa2|279131|estExt_Genewise1.C_60195, jgi|Crypa2|103155|Crypa1.estExt_fgenesh1_kg.C_60127, jgi|Crypa2|258754|e_gw1.5.376.1, jgi|Crypa2|102434|Crypa1.estExt_fgenesh1_kg.C_40215	jgi|Crypa2|260788|e_gw1.5.2299.1, jgi|Crypa2|334380|fgenesh1_pg.9_	0.000291817	0.00837386	-3.53489	3.53489
GO:0016746	transferase activity, transferring acyl groups	F	5	34	31	1549	16.129	2.19496	over	jgi|Crypa2|219633|gw1.3.614.1, jgi|Crypa2|248339|e_gw1.1.1516.1, jgi|Crypa2|217385|gw1.4.234.1, jgi|Crypa2|324852|fgenesh1_kg.11_		0.000389516	0.00988773	-3.40947	3.40947
GO:0016052	carbohydrate catabolic process	P	5	34	31	1549	16.129	2.19496	over	jgi|Crypa2|219633|gw1.3.614.1, jgi|Crypa2|279131|estExt_Genewise1.C_60195, jgi|Crypa2|103155|Crypa1.estExt_fgenesh1_kg.C_60127, jgi|Crypa2|258754|e_gw1.5.376.1, jgi|Crypa2|102434|Crypa1.estExt_fgenesh1_kg.C_40215	jgi|Crypa2|260788|e_gw1.5.2299.1, jgi|Crypa2|334380|fgenesh1_pg.9_	0.000389516	0.00988773	-3.40947	3.40947
GO:0044723	single-organism carbohydrate metabolic process	P	6	57	31	1549	19.3548	3.67979	over	jgi|Crypa2|219633|gw1.3.614.1, jgi|Crypa2|279131|estExt_Genewise1.C_60195, jgi|Crypa2|103155|Crypa1.estExt_fgenesh1_kg.C_60127, jgi|Crypa2|258754|e_gw1.5.376.1, jgi|Crypa2|218572|gw1.5.377.1, jgi|Crypa2|102434|Crypa1.estExt_fgenesh1_kg.C_40215	jgi|Crypa2|106034|Crypa1.estExt_fgenesh1_pg.C_20594, jgi|Crypa2|260788|e_gw1.5.2299.1, jgi|Crypa2|261992|e_gw1.6.1417.1, jgi|Crypa2|334380|fgenesh1_pg.9_	0.000602836	0.0142097	-3.2198	3.2198
GO:0016747	transferase activity, transferring acyl groups other than amino-acyl groups	F	4	23	31	1549	12.9032	1.48483	over	jgi|Crypa2|219633|gw1.3.614.1, jgi|Crypa2|248339|e_gw1.1.1516.1, jgi|Crypa2|324852|fgenesh1_kg.11_		0.000832465	0.0177234	-3.07963	3.07963
GO:1901576	organic substance biosynthetic process	P	16	366	31	1549	51.6129	23.6281	over	jgi|Crypa2|219633|gw1.3.614.1, jgi|Crypa2|279131|estExt_Genewise1.C_60195, jgi|Crypa2|248339|e_gw1.1.1516.1, jgi|Crypa2|281725|estExt_Genewise1.C_81086, jgi|Crypa2|103155|Crypa1.estExt_fgenesh1_kg.C_60127, jgi|Crypa2|327232|fgenesh1_pg.2_		0.000441431	0.0107905	-3.35514	3.35514
GO:0016410	N-acyltransferase activity	F	3	12	31	1549	9.67742	0.774693	over	jgi|Crypa2|248339|e_gw1.1.1516.1, jgi|Crypa2|324852|fgenesh1_kg.11_		0.00135633	0.0263287	-2.86764	2.86764
GO:0006091	generation of precursor metabolites and energy	P	6	64	31	1549	19.3548	4.1317	over	jgi|Crypa2|219633|gw1.3.614.1, jgi|Crypa2|279131|estExt_Genewise1.C_60195, jgi|Crypa2|103155|Crypa1.estExt_fgenesh1_kg.C_60127, jgi|Crypa2|217385|gw1.4.234.1, jgi|Crypa2|258754|e_gw1.5.376.1, jgi|Crypa2|102434|Crypa1.estExt_fgenesh1_kg.C_40215	jgi|Crypa2|256328|e_gw1.4.1213.1, jgi|Crypa2|106034|Crypa1.estExt_fgenesh1_pg.C_20594, jgi|Crypa2|260861|e_gw1.6.2246.1, jgi|Crypa2|249681|e_gw1.2.1870.1, jgi|Crypa2|268230|e_gw1.9.1582.1, jgi|Crypa2|219806|gw1.4.493.1, jgi|Crypa2|260788|e_gw1.5.2299.1, jgi|Crypa2|108144|Crypa1.estExt_fgenesh1_pg.C_70119, jgi|Crypa2|263130|e_gw1.7.33.1, jgi|Crypa2|58899|Crypa1.fgenesh1_pm.C_scaffold_1000136, jgi|…	0.00110629	0.0221259	-2.95613	2.95613
GO:0008152	metabolic process	P	26	862	31	1549	83.871	55.6488	over	jgi|Crypa2|219633|gw1.3.614.1, jgi|Crypa2|279131|estExt_Genewise1.C_60195, jgi|Crypa2|248339|e_gw1.1.1516.1, jgi|Crypa2|281725|estExt_Genewise1.C_81086, jgi|Crypa2|339513|fgenesh1_pm.4_		0.000639912	0.0145635	-3.19388	3.19388
GO:0016407	acetyltransferase activity	F	3	13	31	1549	9.67742	0.839251	over	jgi|Crypa2|219633|gw1.3.614.1, jgi|Crypa2|248339|e_gw1.1.1516.1, jgi|Crypa2|324852|fgenesh1_kg.11_		0.0017311	0.0317369	-2.76168	2.76168
GO:0009058	biosynthetic process	P	16	380	31	1549	51.6129	24.532	over	jgi|Crypa2|219633|gw1.3.614.1, jgi|Crypa2|279131|estExt_Genewise1.C_60195, jgi|Crypa2|248339|e_gw1.1.1516.1, jgi|Crypa2|281725|estExt_Genewise1.C_81086, jgi|Crypa2|103155|Crypa1.estExt_fgenesh1_kg.C_60127, jgi|Crypa2|327232|fgenesh1_pg.2_		0.000680895	0.0149797	-3.16692	3.16692
GO:0009987	cellular process	P	24	765	31	1549	77.4194	49.3867	over	jgi|Crypa2|219633|gw1.3.614.1, jgi|Crypa2|279131|estExt_Genewise1.C_60195, jgi|Crypa2|248339|e_gw1.1.1516.1, jgi|Crypa2|281725|estExt_Genewise1.C_81086, jgi|Crypa2|339513|fgenesh1_pm.4_		0.000907055	0.018708	-3.04237	3.04237
GO:1901575	organic substance catabolic process	P	8	127	31	1549	25.8065	8.19884	over	jgi|Crypa2|219633|gw1.3.614.1, jgi|Crypa2|279131|estExt_Genewise1.C_60195, jgi|Crypa2|103155|Crypa1.estExt_fgenesh1_kg.C_60127, jgi|Crypa2|327232|fgenesh1_pg.2_		0.00203422	0.0353312	-2.6916	2.6916
GO:0009056	catabolic process	P	8	129	31	1549	25.8065	8.32795	over	jgi|Crypa2|219633|gw1.3.614.1, jgi|Crypa2|279131|estExt_Genewise1.C_60195, jgi|Crypa2|103155|Crypa1.estExt_fgenesh1_kg.C_60127, jgi|Crypa2|327232|fgenesh1_pg.2_		0.00223904	0.0378915	-2.64994	2.64994
GO:0044262	cellular carbohydrate metabolic process	P	4	33	31	1549	12.9032	2.13041	over	jgi|Crypa2|217385|gw1.4.234.1, jgi|Crypa2|218572|gw1.5.377.1, jgi|Crypa2|102434|Crypa1.estExt_fgenesh1_kg.C_40215, jgi|Crypa2|337355|fgenesh1_pm.2_		0.00321627	0.0444894	-2.49265	2.49265
GO:0005976	polysaccharide metabolic process	P	3	17	31	1549	9.67742	1.09748	over	jgi|Crypa2|218572|gw1.5.377.1, jgi|Crypa2|102434|Crypa1.estExt_fgenesh1_kg.C_40215, jgi|Crypa2|337355|fgenesh1_pm.2_		0.00382362	0.0485306	-2.41753	2.41753
GO:0044264	cellular polysaccharide metabolic process	P	3	17	31	1549	9.67742	1.09748	over	jgi|Crypa2|218572|gw1.5.377.1, jgi|Crypa2|102434|Crypa1.estExt_fgenesh1_kg.C_40215, jgi|Crypa2|337355|fgenesh1_pm.2_		0.00382362	0.0485306	-2.41753	2.41753
GO:0044424	intracellular part	C	18	498	31	1549	58.0645	32.1498	over	jgi|Crypa2|219633|gw1.3.614.1, jgi|Crypa2|279131|estExt_Genewise1.C_60195, jgi|Crypa2|281725|estExt_Genewise1.C_81086, jgi|Crypa2|339513|fgenesh1_pm.4_		0.00165055	0.0311246	-2.78237	2.78237
GO:0046872	metal ion binding	F	9	166	31	1549	29.0323	10.7166	over	jgi|Crypa2|279131|estExt_Genewise1.C_60195, jgi|Crypa2|103155|Crypa1.estExt_fgenesh1_kg.C_60127, jgi|Crypa2|217385|gw1.4.234.1, jgi|Crypa2|258577|e_gw1.5.380.1, jgi|Crypa2|240493|gw1.4.2892.1, jgi|Crypa2|258754|e_gw1.5.376.1, jgi|Crypa2|252290|e_gw1.3.436.1, jgi|Crypa2|325486|fgenesh1_pg.1_		0.00284736	0.0444894	-2.54556	2.54556
GO:0006725	cellular aromatic compound metabolic process	P	12	260	31	1549	38.7097	16.785	over	jgi|Crypa2|339513|fgenesh1_pm.4_		0.00196753	0.0350964	-2.70608	2.70608
GO:0043169	cation binding	F	9	169	31	1549	29.0323	10.9103	over	jgi|Crypa2|279131|estExt_Genewise1.C_60195, jgi|Crypa2|103155|Crypa1.estExt_fgenesh1_kg.C_60127, jgi|Crypa2|217385|gw1.4.234.1, jgi|Crypa2|258577|e_gw1.5.380.1, jgi|Crypa2|240493|gw1.4.2892.1, jgi|Crypa2|258754|e_gw1.5.376.1, jgi|Crypa2|252290|e_gw1.3.436.1, jgi|Crypa2|325486|fgenesh1_pg.1_		0.00320091	0.0444894	-2.49473	2.49473
GO:0046483	heterocycle metabolic process	P	12	268	31	1549	38.7097	17.3015	over	jgi|Crypa2|339513|fgenesh1_pm.4_		0.00253228	0.0407636	-2.59649	2.59649
GO:0034641	cellular nitrogen compound metabolic process	P	12	275	31	1549	38.7097	17.7534	over	jgi|Crypa2|339513|fgenesh1_pm.4_		0.00312718	0.0444894	-2.50485	2.50485
GO:0071840	cellular component organization or biogenesis	P	9	176	31	1549	29.0323	11.3622	over	jgi|Crypa2|281725|estExt_Genewise1.C_81086, jgi|Crypa2|339513|fgenesh1_pm.4_		0.00415671	0.0517107	-2.38125	2.38125
GO:0043232	intracellular non-membrane-bounded organelle	C	9	177	31	1549	29.0323	11.4267	over	jgi|Crypa2|281725|estExt_Genewise1.C_81086, jgi|Crypa2|339513|fgenesh1_pm.4_		0.00430922	0.0517107	-2.3656	2.3656
GO:0043228	non-membrane-bounded organelle	C	9	177	31	1549	29.0323	11.4267	over	jgi|Crypa2|281725|estExt_Genewise1.C_81086, jgi|Crypa2|339513|fgenesh1_pm.4_		0.00430922	0.0517107	-2.3656	2.3656
GO:1901360	organic cyclic compound metabolic process	P	12	277	31	1549	38.7097	17.8825	over	jgi|Crypa2|339513|fgenesh1_pm.4_		0.00331616	0.0444894	-2.47936	2.47936
GO:0044249	cellular biosynthetic process	P	14	351	31	1549	45.1613	22.6598	over	jgi|Crypa2|219633|gw1.3.614.1, jgi|Crypa2|248339|e_gw1.1.1516.1, jgi|Crypa2|281725|estExt_Genewise1.C_81086, jgi|Crypa2|103155|Crypa1.estExt_fgenesh1_kg.C_60127, jgi|Crypa2|327232|fgenesh1_pg.2_		0.00293533	0.0444894	-2.53234	2.53234
GO:0005622	intracellular	C	18	515	31	1549	58.0645	33.2473	over	jgi|Crypa2|219633|gw1.3.614.1, jgi|Crypa2|279131|estExt_Genewise1.C_60195, jgi|Crypa2|281725|estExt_Genewise1.C_81086, jgi|Crypa2|339513|fgenesh1_pm.4_		0.00246568	0.0406837	-2.60806	2.60806
GO:0003746	translation elongation factor activity	F	2	8	31	1549	6.45161	0.516462	over	jgi|Crypa2|327232|fgenesh1_pg.2_		0.0096923	0.103176	-2.01357	2.01357
GO:0032991	macromolecular complex	C	13	316	31	1549	41.9355	20.4003	over	jgi|Crypa2|219633|gw1.3.614.1, jgi|Crypa2|281725|estExt_Genewise1.C_81086, jgi|Crypa2|339513|fgenesh1_pm.4_		0.00334597	0.0444894	-2.47548	2.47548
GO:0030529	ribonucleoprotein complex	C	7	122	31	1549	22.5806	7.87605	over	jgi|Crypa2|281725|estExt_Genewise1.C_81086, jgi|Crypa2|339513|fgenesh1_pm.4_		0.00645119	0.0734101	-2.19036	2.19036
GO:0006448	regulation of translational elongation	P	2	9	31	1549	6.45161	0.58102	over	jgi|Crypa2|327232|fgenesh1_pg.2_		0.012227	0.124151	-1.91268	1.91268
GO:0006012	galactose metabolic process	P	2	9	31	1549	6.45161	0.58102	over	jgi|Crypa2|218572|gw1.5.377.1, jgi|Crypa2|102434|Crypa1.estExt_fgenesh1_kg.C_40215	jgi|Crypa2|260788|e_gw1.5.2299.1, jgi|Crypa2|332958|fgenesh1_pg.7_	0.012227	0.124151	-1.91268	1.91268
GO:0016853	isomerase activity	F	3	25	31	1549	9.67742	1.61394	over	jgi|Crypa2|279131|estExt_Genewise1.C_60195, jgi|Crypa2|258577|e_gw1.5.380.1, jgi|Crypa2|102434|Crypa1.estExt_fgenesh1_kg.C_40215	jgi|Crypa2|334947|fgenesh1_pg.10_	0.0111547	0.116859	-1.95254	1.95254
GO:0044085	cellular component biogenesis	P	7	128	31	1549	22.5806	8.2634	over	jgi|Crypa2|281725|estExt_Genewise1.C_81086, jgi|Crypa2|339513|fgenesh1_pm.4_		0.00822139	0.0889528	-2.08505	2.08505
GO:0044464	cell part	C	18	529	31	1549	58.0645	34.1511	over	jgi|Crypa2|219633|gw1.3.614.1, jgi|Crypa2|279131|estExt_Genewise1.C_60195, jgi|Crypa2|281725|estExt_Genewise1.C_81086, jgi|Crypa2|339513|fgenesh1_pm.4_		0.00337041	0.0444894	-2.47232	2.47232
GO:0005623	cell	C	18	529	31	1549	58.0645	34.1511	over	jgi|Crypa2|219633|gw1.3.614.1, jgi|Crypa2|279131|estExt_Genewise1.C_60195, jgi|Crypa2|281725|estExt_Genewise1.C_81086, jgi|Crypa2|339513|fgenesh1_pm.4_		0.00337041	0.0444894	-2.47232	2.47232
GO:0006139	nucleobase-containing compound metabolic process	P	10	222	31	1549	32.2581	14.3318	over	jgi|Crypa2|339513|fgenesh1_pm.4_		0.00591529	0.0684929	-2.22802	2.22802
GO:0008080	N-acetyltransferase activity	F	2	10	31	1549	6.45161	0.645578	over	jgi|Crypa2|248339|e_gw1.1.1516.1, jgi|Crypa2|324852|fgenesh1_kg.11_		0.014996	0.130777	-1.82403	1.82403
GO:0019538	protein metabolic process	P	12	291	31	1549	38.7097	18.7863	over	jgi|Crypa2|219633|gw1.3.614.1, jgi|Crypa2|248339|e_gw1.1.1516.1, jgi|Crypa2|281725|estExt_Genewise1.C_81086, jgi|Crypa2|245307|e_gw1.1.400.1, jgi|Crypa2|327232|fgenesh1_pg.2_		0.00490605	0.0578213	-2.30927	2.30927
GO:0003878	ATP citrate synthase activity	F	1	1	31	1549	3.22581	0.0645578	over	jgi|Crypa2|217385|gw1.4.234.1	jgi|Crypa2|217385|gw1.4.234.1	0.0200129	0.130777	-1.69869	1.69869
GO:0003870	5-aminolevulinate synthase activity	F	1	1	31	1549	3.22581	0.0645578	over	jgi|Crypa2|335787|fgenesh1_pm.1_		0.0200129	0.130777	-1.69869	1.69869
GO:0090502	RNA phosphodiester bond hydrolysis, endonucleolytic	P	1	1	31	1549	3.22581	0.0645578	over	jgi|Crypa2|339513|fgenesh1_pm.4_		0.0200129	0.130777	-1.69869	1.69869
GO:0090501	RNA phosphodiester bond hydrolysis	P	1	1	31	1549	3.22581	0.0645578	over	jgi|Crypa2|339513|fgenesh1_pm.4_		0.0200129	0.130777	-1.69869	1.69869
GO:0030523	dihydrolipoamide S-acyltransferase activity	F	1	1	31	1549	3.22581	0.0645578	over	jgi|Crypa2|219633|gw1.3.614.1	jgi|Crypa2|219633|gw1.3.614.1	0.0200129	0.130777	-1.69869	1.69869
GO:0030515	snoRNA binding	F	1	1	31	1549	3.22581	0.0645578	over	jgi|Crypa2|339513|fgenesh1_pm.4_		0.0200129	0.130777	-1.69869	1.69869
GO:0044088	regulation of vacuole organization	P	1	1	31	1549	3.22581	0.0645578	over	jgi|Crypa2|103155|Crypa1.estExt_fgenesh1_kg.C_60127	jgi|Crypa2|103155|Crypa1.estExt_fgenesh1_kg.C_60127	0.0200129	0.130777	-1.69869	1.69869
GO:0000479	endonucleolytic cleavage of tricistronic rRNA transcript (SSU-rRNA, 5.8S rRNA, LSU-rRNA)	P	1	1	31	1549	3.22581	0.0645578	over	jgi|Crypa2|339513|fgenesh1_pm.4_		0.0200129	0.130777	-1.69869	1.69869
GO:0000478	endonucleolytic cleavage involved in rRNA processing	P	1	1	31	1549	3.22581	0.0645578	over	jgi|Crypa2|339513|fgenesh1_pm.4_		0.0200129	0.130777	-1.69869	1.69869
GO:0000469	cleavage involved in rRNA processing	P	1	1	31	1549	3.22581	0.0645578	over	jgi|Crypa2|339513|fgenesh1_pm.4_		0.0200129	0.130777	-1.69869	1.69869
GO:0051748	UTP-monosaccharide-1-phosphate uridylyltransferase activity	F	1	1	31	1549	3.22581	0.0645578	over	jgi|Crypa2|218572|gw1.5.377.1	jgi|Crypa2|218572|gw1.5.377.1	0.0200129	0.130777	-1.69869	1.69869
GO:0016749	N-succinyltransferase activity	F	1	1	31	1549	3.22581	0.0645578	over	jgi|Crypa2|335787|fgenesh1_pm.1_		0.0200129	0.130777	-1.69869	1.69869
GO:0004775	succinate-CoA ligase (ADP-forming) activity	F	1	1	31	1549	3.22581	0.0645578	over	jgi|Crypa2|217385|gw1.4.234.1	jgi|Crypa2|217385|gw1.4.234.1	0.0200129	0.130777	-1.69869	1.69869
GO:0004743	pyruvate kinase activity	F	1	1	31	1549	3.22581	0.0645578	over	jgi|Crypa2|258754|e_gw1.5.376.1	jgi|Crypa2|258754|e_gw1.5.376.1	0.0200129	0.130777	-1.69869	1.69869
GO:0004742	dihydrolipoyllysine-residue acetyltransferase activity	F	1	1	31	1549	3.22581	0.0645578	over	jgi|Crypa2|219633|gw1.3.614.1	jgi|Crypa2|219633|gw1.3.614.1	0.0200129	0.130777	-1.69869	1.69869
GO:0031420	alkali metal ion binding	F	1	1	31	1549	3.22581	0.0645578	over	jgi|Crypa2|258754|e_gw1.5.376.1	jgi|Crypa2|258754|e_gw1.5.376.1	0.0200129	0.130777	-1.69869	1.69869
GO:0019388	galactose catabolic process	P	1	1	31	1549	3.22581	0.0645578	over	jgi|Crypa2|102434|Crypa1.estExt_fgenesh1_kg.C_40215	jgi|Crypa2|102434|Crypa1.estExt_fgenesh1_kg.C_40215	0.0200129	0.130777	-1.69869	1.69869
GO:0030955	potassium ion binding	F	1	1	31	1549	3.22581	0.0645578	over	jgi|Crypa2|258754|e_gw1.5.376.1	jgi|Crypa2|258754|e_gw1.5.376.1	0.0200129	0.130777	-1.69869	1.69869
GO:0030915	Smc5-Smc6 complex	C	1	1	31	1549	3.22581	0.0645578	over	jgi|Crypa2|341176|fgenesh1_pm.6_		0.0200129	0.130777	-1.69869	1.69869
GO:0071139	resolution of recombination intermediates	P	1	1	31	1549	3.22581	0.0645578	over	jgi|Crypa2|341176|fgenesh1_pm.6_		0.0200129	0.130777	-1.69869	1.69869
GO:0004634	phosphopyruvate hydratase activity	F	1	1	31	1549	3.22581	0.0645578	over	jgi|Crypa2|103155|Crypa1.estExt_fgenesh1_kg.C_60127	jgi|Crypa2|103155|Crypa1.estExt_fgenesh1_kg.C_60127	0.0200129	0.130777	-1.69869	1.69869
GO:0004619	phosphoglycerate mutase activity	F	1	1	31	1549	3.22581	0.0645578	over	jgi|Crypa2|279131|estExt_Genewise1.C_60195	jgi|Crypa2|279131|estExt_Genewise1.C_60195	0.0200129	0.130777	-1.69869	1.69869
GO:0004614	phosphoglucomutase activity	F	1	1	31	1549	3.22581	0.0645578	over	jgi|Crypa2|102434|Crypa1.estExt_fgenesh1_kg.C_40215	jgi|Crypa2|102434|Crypa1.estExt_fgenesh1_kg.C_40215	0.0200129	0.130777	-1.69869	1.69869
GO:0004610	phosphoacetylglucosamine mutase activity	F	1	1	31	1549	3.22581	0.0645578	over	jgi|Crypa2|258577|e_gw1.5.380.1	jgi|Crypa2|258577|e_gw1.5.380.1	0.0200129	0.130777	-1.69869	1.69869
GO:0042144	vacuole fusion, non-autophagic	P	1	1	31	1549	3.22581	0.0645578	over	jgi|Crypa2|103155|Crypa1.estExt_fgenesh1_kg.C_60127	jgi|Crypa2|103155|Crypa1.estExt_fgenesh1_kg.C_60127	0.0200129	0.130777	-1.69869	1.69869
GO:0000725	recombinational repair	P	1	1	31	1549	3.22581	0.0645578	over	jgi|Crypa2|341176|fgenesh1_pm.6_		0.0200129	0.130777	-1.69869	1.69869
GO:0000724	double-strand break repair via homologous recombination	P	1	1	31	1549	3.22581	0.0645578	over	jgi|Crypa2|341176|fgenesh1_pm.6_		0.0200129	0.130777	-1.69869	1.69869
GO:0006011	UDP-glucose metabolic process	P	1	1	31	1549	3.22581	0.0645578	over	jgi|Crypa2|218572|gw1.5.377.1	jgi|Crypa2|218572|gw1.5.377.1	0.0200129	0.130777	-1.69869	1.69869
GO:0016418	S-acetyltransferase activity	F	1	1	31	1549	3.22581	0.0645578	over	jgi|Crypa2|219633|gw1.3.614.1	jgi|Crypa2|219633|gw1.3.614.1	0.0200129	0.130777	-1.69869	1.69869
GO:0000015	phosphopyruvate hydratase complex	C	1	1	31	1549	3.22581	0.0645578	over	jgi|Crypa2|103155|Crypa1.estExt_fgenesh1_kg.C_60127	jgi|Crypa2|103155|Crypa1.estExt_fgenesh1_kg.C_60127	0.0200129	0.130777	-1.69869	1.69869
GO:0032889	regulation of vacuole fusion, non-autophagic	P	1	1	31	1549	3.22581	0.0645578	over	jgi|Crypa2|103155|Crypa1.estExt_fgenesh1_kg.C_60127	jgi|Crypa2|103155|Crypa1.estExt_fgenesh1_kg.C_60127	0.0200129	0.130777	-1.69869	1.69869
GO:0003983	UTP:glucose-1-phosphate uridylyltransferase activity	F	1	1	31	1549	3.22581	0.0645578	over	jgi|Crypa2|218572|gw1.5.377.1	jgi|Crypa2|218572|gw1.5.377.1	0.0200129	0.130777	-1.69869	1.69869
GO:1901135	carbohydrate derivative metabolic process	P	5	78	31	1549	16.129	5.03551	over	jgi|Crypa2|327232|fgenesh1_pg.2_		0.013645	0.130777	-1.86503	1.86503
GO:0005840	ribosome	C	6	108	31	1549	19.3548	6.97224	over	jgi|Crypa2|281725|estExt_Genewise1.C_81086, jgi|Crypa2|327232|fgenesh1_pg.2_		0.013229	0.130777	-1.87847	1.87847
GO:0043229	intracellular organelle	C	13	349	31	1549	41.9355	22.5307	over	jgi|Crypa2|219633|gw1.3.614.1, jgi|Crypa2|281725|estExt_Genewise1.C_81086, jgi|Crypa2|339513|fgenesh1_pm.4_		0.00762341	0.0838575	-2.11785	2.11785
GO:0043226	organelle	C	13	349	31	1549	41.9355	22.5307	over	jgi|Crypa2|219633|gw1.3.614.1, jgi|Crypa2|281725|estExt_Genewise1.C_81086, jgi|Crypa2|339513|fgenesh1_pm.4_		0.00762341	0.0838575	-2.11785	2.11785
GO:0006414	translational elongation	P	2	13	31	1549	6.45161	0.839251	over	jgi|Crypa2|327232|fgenesh1_pg.2_		0.0245502	0.150544	-1.60995	1.60995
GO:0006950	response to stress	P	3	34	31	1549	9.67742	2.19496	over	jgi|Crypa2|243874|gw1.4.3275.1, jgi|Crypa2|245307|e_gw1.1.400.1, jgi|Crypa2|341176|fgenesh1_pm.6_		0.0245498	0.150544	-1.60995	1.60995
GO:0005985	sucrose metabolic process	P	2	14	31	1549	6.45161	0.903809	over	jgi|Crypa2|218572|gw1.5.377.1, jgi|Crypa2|102434|Crypa1.estExt_fgenesh1_kg.C_40215	jgi|Crypa2|106034|Crypa1.estExt_fgenesh1_pg.C_20594, jgi|Crypa2|260788|e_gw1.5.2299.1, jgi|Crypa2|334380|fgenesh1_pg.9_	0.0281011	0.16413	-1.55128	1.55128
GO:0005982	starch metabolic process	P	2	14	31	1549	6.45161	0.903809	over	jgi|Crypa2|218572|gw1.5.377.1, jgi|Crypa2|102434|Crypa1.estExt_fgenesh1_kg.C_40215	jgi|Crypa2|106034|Crypa1.estExt_fgenesh1_pg.C_20594, jgi|Crypa2|260788|e_gw1.5.2299.1, jgi|Crypa2|334380|fgenesh1_pg.9_	0.0281011	0.16413	-1.55128	1.55128
GO:0042254	ribosome biogenesis	P	5	88	31	1549	16.129	5.68108	over	jgi|Crypa2|281725|estExt_Genewise1.C_81086, jgi|Crypa2|339513|fgenesh1_pm.4_		0.0211735	0.135961	-1.67421	1.67421
GO:0022613	ribonucleoprotein complex biogenesis	P	5	90	31	1549	16.129	5.8102	over	jgi|Crypa2|281725|estExt_Genewise1.C_81086, jgi|Crypa2|339513|fgenesh1_pm.4_		0.0229153	0.144039	-1.63988	1.63988
GO:0044042	glucan metabolic process	P	2	15	31	1549	6.45161	0.968367	over	jgi|Crypa2|218572|gw1.5.377.1, jgi|Crypa2|102434|Crypa1.estExt_fgenesh1_kg.C_40215	jgi|Crypa2|106034|Crypa1.estExt_fgenesh1_pg.C_20594, jgi|Crypa2|260788|e_gw1.5.2299.1, jgi|Crypa2|334380|fgenesh1_pg.9_	0.0318118	0.179451	-1.49741	1.49741
GO:0006281	DNA repair	P	2	15	31	1549	6.45161	0.968367	over	jgi|Crypa2|243874|gw1.4.3275.1, jgi|Crypa2|341176|fgenesh1_pm.6_		0.0318118	0.179451	-1.49741	1.49741
GO:0006073	cellular glucan metabolic process	P	2	15	31	1549	6.45161	0.968367	over	jgi|Crypa2|218572|gw1.5.377.1, jgi|Crypa2|102434|Crypa1.estExt_fgenesh1_kg.C_40215	jgi|Crypa2|106034|Crypa1.estExt_fgenesh1_pg.C_20594, jgi|Crypa2|260788|e_gw1.5.2299.1, jgi|Crypa2|334380|fgenesh1_pg.9_	0.0318118	0.179451	-1.49741	1.49741
GO:0061025	membrane fusion	P	1	2	31	1549	3.22581	0.129116	over	jgi|Crypa2|103155|Crypa1.estExt_fgenesh1_kg.C_60127	jgi|Crypa2|102152|Crypa1.estExt_fgenesh1_kg.C_30447,jgi|Crypa2|103155|Crypa1.estExt_fgenesh1_kg.C_60127	0.0392501	0.190159	-1.40616	1.40616
GO:0000462	maturation of SSU-rRNA from tricistronic rRNA transcript (SSU-rRNA, 5.8S rRNA, LSU-rRNA)	P	1	2	31	1549	3.22581	0.129116	over	jgi|Crypa2|339513|fgenesh1_pm.4_		0.0392501	0.190159	-1.40616	1.40616
GO:0006302	double-strand break repair	P	1	2	31	1549	3.22581	0.129116	over	jgi|Crypa2|341176|fgenesh1_pm.6_		0.0392501	0.190159	-1.40616	1.40616
GO:0016748	succinyltransferase activity	F	1	2	31	1549	3.22581	0.129116	over	jgi|Crypa2|335787|fgenesh1_pm.1_		0.0392501	0.190159	-1.40616	1.40616
GO:0004774	succinate-CoA ligase activity	F	1	2	31	1549	3.22581	0.129116	over	jgi|Crypa2|217385|gw1.4.234.1	jgi|Crypa2|219806|gw1.4.493.1,jgi|Crypa2|217385|gw1.4.234.1	0.0392501	0.190159	-1.40616	1.40616
GO:0090305	nucleic acid phosphodiester bond hydrolysis	P	1	2	31	1549	3.22581	0.129116	over	jgi|Crypa2|339513|fgenesh1_pm.4_		0.0392501	0.190159	-1.40616	1.40616
GO:0019904	protein domain specific binding	F	1	2	31	1549	3.22581	0.129116	over	jgi|Crypa2|337355|fgenesh1_pm.2_		0.0392501	0.190159	-1.40616	1.40616
GO:0005732	small nucleolar ribonucleoprotein complex	C	1	2	31	1549	3.22581	0.129116	over	jgi|Crypa2|339513|fgenesh1_pm.4_		0.0392501	0.190159	-1.40616	1.40616
GO:0042168	heme metabolic process	P	1	2	31	1549	3.22581	0.129116	over	jgi|Crypa2|335787|fgenesh1_pm.1_		0.0392501	0.190159	-1.40616	1.40616
GO:0006783	heme biosynthetic process	P	1	2	31	1549	3.22581	0.129116	over	jgi|Crypa2|335787|fgenesh1_pm.1_		0.0392501	0.190159	-1.40616	1.40616
GO:0070569	uridylyltransferase activity	F	1	2	31	1549	3.22581	0.129116	over	jgi|Crypa2|218572|gw1.5.377.1	jgi|Crypa2|107213|Crypa1.estExt_fgenesh1_pg.C_40593,jgi|Crypa2|218572|gw1.5.377.1	0.0392501	0.190159	-1.40616	1.40616
GO:0042709	succinate-CoA ligase complex	C	1	2	31	1549	3.22581	0.129116	over	jgi|Crypa2|217385|gw1.4.234.1	jgi|Crypa2|219806|gw1.4.493.1,jgi|Crypa2|217385|gw1.4.234.1	0.0392501	0.190159	-1.40616	1.40616
GO:0016417	S-acyltransferase activity	F	1	2	31	1549	3.22581	0.129116	over	jgi|Crypa2|219633|gw1.3.614.1	jgi|Crypa2|260861|e_gw1.6.2246.1,jgi|Crypa2|219633|gw1.3.614.1	0.0392501	0.190159	-1.40616	1.40616
GO:0044801	single-organism membrane fusion	P	1	2	31	1549	3.22581	0.129116	over	jgi|Crypa2|103155|Crypa1.estExt_fgenesh1_kg.C_60127	jgi|Crypa2|102152|Crypa1.estExt_fgenesh1_kg.C_30447,jgi|Crypa2|103155|Crypa1.estExt_fgenesh1_kg.C_60127	0.0392501	0.190159	-1.40616	1.40616
GO:0009898	internal side of plasma membrane	C	1	2	31	1549	3.22581	0.129116	over	jgi|Crypa2|103155|Crypa1.estExt_fgenesh1_kg.C_60127	jgi|Crypa2|103377|Crypa1.estExt_fgenesh1_kg.C_70055,jgi|Crypa2|103155|Crypa1.estExt_fgenesh1_kg.C_60127	0.0392501	0.190159	-1.40616	1.40616
GO:0005984	disaccharide metabolic process	P	2	16	31	1549	6.45161	1.03292	over	jgi|Crypa2|218572|gw1.5.377.1, jgi|Crypa2|102434|Crypa1.estExt_fgenesh1_kg.C_40215	jgi|Crypa2|106034|Crypa1.estExt_fgenesh1_pg.C_20594, jgi|Crypa2|260788|e_gw1.5.2299.1, jgi|Crypa2|334380|fgenesh1_pg.9_	0.035669	0.190159	-1.44771	1.44771
GO:0055086	nucleobase-containing small molecule metabolic process	P	5	93	31	1549	16.129	6.00387	over	jgi|Crypa2|327232|fgenesh1_pg.2_		0.025674	0.154044	-1.59051	1.59051
GO:0006412	translation	P	6	126	31	1549	19.3548	8.13428	over	jgi|Crypa2|281725|estExt_Genewise1.C_81086, jgi|Crypa2|327232|fgenesh1_pg.2_		0.0248012	0.150544	-1.60553	1.60553
GO:0006259	DNA metabolic process	P	3	39	31	1549	9.67742	2.51775	over	jgi|Crypa2|243874|gw1.4.3275.1, jgi|Crypa2|341176|fgenesh1_pm.6_		0.0341502	0.190159	-1.46661	1.46661
GO:0006974	response to DNA damage stimulus	P	2	17	31	1549	6.45161	1.09748	over	jgi|Crypa2|243874|gw1.4.3275.1, jgi|Crypa2|341176|fgenesh1_pm.6_		0.0396602	0.190159	-1.40165	1.40165
GO:0033554	cellular response to stress	P	2	17	31	1549	6.45161	1.09748	over	jgi|Crypa2|243874|gw1.4.3275.1, jgi|Crypa2|341176|fgenesh1_pm.6_		0.0396602	0.190159	-1.40165	1.40165
GO:0009311	oligosaccharide metabolic process	P	2	18	31	1549	6.45161	1.16204	over	jgi|Crypa2|218572|gw1.5.377.1, jgi|Crypa2|102434|Crypa1.estExt_fgenesh1_kg.C_40215	jgi|Crypa2|106034|Crypa1.estExt_fgenesh1_pg.C_20594, jgi|Crypa2|260788|e_gw1.5.2299.1, jgi|Crypa2|334380|fgenesh1_pg.9_	0.0437731	0.206359	-1.35879	1.35879
GO:0044444	cytoplasmic part	C	10	269	31	1549	32.2581	17.366	over	jgi|Crypa2|219633|gw1.3.614.1, jgi|Crypa2|281725|estExt_Genewise1.C_81086, jgi|Crypa2|103155|Crypa1.estExt_fgenesh1_kg.C_60127, jgi|Crypa2|327232|fgenesh1_pg.2_		0.0195134	0.130777	-1.70967	1.70967
GO:0003924	GTPase activity	F	2	19	31	1549	6.45161	1.2266	over	jgi|Crypa2|327232|fgenesh1_pg.2_		0.0479962	0.221521	-1.31879	1.31879
GO:0030490	maturation of SSU-rRNA	P	1	3	31	1549	3.22581	0.193673	over	jgi|Crypa2|339513|fgenesh1_pm.4_		0.0577335	0.238151
GO:0030447	filamentous growth	P	1	3	31	1549	3.22581	0.193673	over	jgi|Crypa2|337355|fgenesh1_pm.2_		0.0577335	0.238151
GO:0006310	DNA recombination	P	1	3	31	1549	3.22581	0.193673	over	jgi|Crypa2|341176|fgenesh1_pm.6_		0.0577335	0.238151
GO:0000324	fungal-type vacuole	C	1	3	31	1549	3.22581	0.193673	over	jgi|Crypa2|103155|Crypa1.estExt_fgenesh1_kg.C_60127	jgi|Crypa2|101333|Crypa1.estExt_fgenesh1_kg.C_20098, jgi|Crypa2|216410|gw1.4.128.1,jgi|Crypa2|103155|Crypa1.estExt_fgenesh1_kg.C_60127	0.0577335	0.238151
GO:0000323	lytic vacuole	C	1	3	31	1549	3.22581	0.193673	over	jgi|Crypa2|103155|Crypa1.estExt_fgenesh1_kg.C_60127	jgi|Crypa2|101333|Crypa1.estExt_fgenesh1_kg.C_20098, jgi|Crypa2|216410|gw1.4.128.1,jgi|Crypa2|103155|Crypa1.estExt_fgenesh1_kg.C_60127	0.0577335	0.238151
GO:0000322	storage vacuole	C	1	3	31	1549	3.22581	0.193673	over	jgi|Crypa2|103155|Crypa1.estExt_fgenesh1_kg.C_60127	jgi|Crypa2|101333|Crypa1.estExt_fgenesh1_kg.C_20098, jgi|Crypa2|216410|gw1.4.128.1,jgi|Crypa2|103155|Crypa1.estExt_fgenesh1_kg.C_60127	0.0577335	0.238151
GO:0030145	manganese ion binding	F	1	3	31	1549	3.22581	0.193673	over	jgi|Crypa2|279131|estExt_Genewise1.C_60195	jgi|Crypa2|325453|fgenesh1_pg.1_	0.0577335	0.238151
GO:0000793	condensed chromosome	C	1	3	31	1549	3.22581	0.193673	over	jgi|Crypa2|341176|fgenesh1_pm.6_		0.0577335	0.238151
GO:0016405	CoA-ligase activity	F	1	3	31	1549	3.22581	0.193673	over	jgi|Crypa2|217385|gw1.4.234.1	jgi|Crypa2|219806|gw1.4.493.1, jgi|Crypa2|217258|gw1.4.223.1,jgi|Crypa2|217385|gw1.4.234.1	0.0577335	0.238151
GO:0009225	nucleotide-sugar metabolic process	P	1	3	31	1549	3.22581	0.193673	over	jgi|Crypa2|218572|gw1.5.377.1	jgi|Crypa2|252765|e_gw1.3.2123.1, jgi|Crypa2|258852|e_gw1.5.1831.1,jgi|Crypa2|218572|gw1.5.377.1	0.0577335	0.238151
GO:0007033	vacuole organization	P	1	3	31	1549	3.22581	0.193673	over	jgi|Crypa2|103155|Crypa1.estExt_fgenesh1_kg.C_60127	jgi|Crypa2|272654|estExt_Genewise1.C_14216, jgi|Crypa2|105578|Crypa1.estExt_fgenesh1_pg.C_11396,jgi|Crypa2|103155|Crypa1.estExt_fgenesh1_kg.C_60127	0.0577335	0.238151
GO:0045254	pyruvate dehydrogenase complex	C	1	3	31	1549	3.22581	0.193673	over	jgi|Crypa2|219633|gw1.3.614.1	jgi|Crypa2|107492|Crypa1.estExt_fgenesh1_pg.C_50211, jgi|Crypa2|325799|fgenesh1_pg.1_	0.0577335	0.238151
GO:0051179	localization	P	0	140	31	1549	0	9.03809	under		jgi|Crypa2|337906|fgenesh1_pm.3_	0.051465	0.235881
GO:0051234	establishment of localization	P	0	138	31	1549	0	8.90897	under		jgi|Crypa2|337906|fgenesh1_pm.3_	0.053804	0.238151
GO:0006810	transport	P	0	137	31	1549	0	8.84442	under		jgi|Crypa2|337906|fgenesh1_pm.3_	0.0550117	0.238151
GO:0009117	nucleotide metabolic process	P	4	72	31	1549	12.9032	4.64816	over	jgi|Crypa2|327232|fgenesh1_pg.2_		0.0397605	0.190159	-1.40055	1.40055
GO:0050896	response to stimulus	P	4	72	31	1549	12.9032	4.64816	over	jgi|Crypa2|243874|gw1.4.3275.1, jgi|Crypa2|245307|e_gw1.1.400.1, jgi|Crypa2|341176|fgenesh1_pm.6_		0.0397605	0.190159	-1.40055	1.40055
GO:0010467	gene expression	P	8	203	31	1549	25.8065	13.1052	over	jgi|Crypa2|281725|estExt_Genewise1.C_81086, jgi|Crypa2|339513|fgenesh1_pm.4_		0.0264186	0.157083	-1.57809	1.57809
GO:0006753	nucleoside phosphate metabolic process	P	4	74	31	1549	12.9032	4.77728	over	jgi|Crypa2|327232|fgenesh1_pg.2_		0.0428577	0.203497	-1.36797	1.36797
GO:1901069	guanosine-containing compound catabolic process	P	2	21	31	1549	6.45161	1.35571	over	jgi|Crypa2|327232|fgenesh1_pg.2_		0.0567287	0.238151
GO:0006184	GTP catabolic process	P	2	21	31	1549	6.45161	1.35571	over	jgi|Crypa2|327232|fgenesh1_pg.2_		0.0567287	0.238151
GO:0003735	structural constituent of ribosome	F	4	76	31	1549	12.9032	4.90639	over	jgi|Crypa2|281725|estExt_Genewise1.C_81086, jgi|Crypa2|100503|Crypa1.estExt_fgenesh1_kg.C_10050, jgi|Crypa2|333723|fgenesh1_pg.8_		0.0460532	0.215568	-1.33674	1.33674
GO:0005829	cytosol	C	2	22	31	1549	6.45161	1.42027	over	jgi|Crypa2|103155|Crypa1.estExt_fgenesh1_kg.C_60127, jgi|Crypa2|102434|Crypa1.estExt_fgenesh1_kg.C_40215	jgi|Crypa2|224337|gw1.9.683.1, jgi|Crypa2|258139|e_gw1.5.2914.1, jgi|Crypa2|218418|gw1.6.228.1, jgi|Crypa2|235334|gw1.3.2624.1, jgi|Crypa2|325892|fgenesh1_pg.1_	0.0612173	0.249404
GO:0046039	GTP metabolic process	P	2	22	31	1549	6.45161	1.42027	over	jgi|Crypa2|327232|fgenesh1_pg.2_		0.0612173	0.249404
GO:0016878	acid-thiol ligase activity	F	1	4	31	1549	3.22581	0.258231	over	jgi|Crypa2|217385|gw1.4.234.1	jgi|Crypa2|219806|gw1.4.493.1, jgi|Crypa2|246900|e_gw1.1.2184.1, jgi|Crypa2|217258|gw1.4.223.1,jgi|Crypa2|217385|gw1.4.234.1	0.0754842	0.275246
GO:0005992	trehalose biosynthetic process	P	1	4	31	1549	3.22581	0.258231	over	jgi|Crypa2|102434|Crypa1.estExt_fgenesh1_kg.C_40215	jgi|Crypa2|261777|e_gw1.6.57.1, jgi|Crypa2|108033|Crypa1.estExt_fgenesh1_pg.C_60615, jgi|Crypa2|261204|e_gw1.6.2131.1,jgi|Crypa2|102434|Crypa1.estExt_fgenesh1_kg.C_40215	0.0754842	0.275246
GO:0042440	pigment metabolic process	P	1	4	31	1549	3.22581	0.258231	over	jgi|Crypa2|335787|fgenesh1_pm.1_		0.0754842	0.275246
GO:0005978	glycogen biosynthetic process	P	1	4	31	1549	3.22581	0.258231	over	jgi|Crypa2|102434|Crypa1.estExt_fgenesh1_kg.C_40215	jgi|Crypa2|106034|Crypa1.estExt_fgenesh1_pg.C_20594, jgi|Crypa2|215459|gw1.7.19.1, jgi|Crypa2|268999|e_gw1.10.344.1,jgi|Crypa2|102434|Crypa1.estExt_fgenesh1_kg.C_40215	0.0754842	0.275246
GO:0046148	pigment biosynthetic process	P	1	4	31	1549	3.22581	0.258231	over	jgi|Crypa2|335787|fgenesh1_pm.1_		0.0754842	0.275246
GO:0044459	plasma membrane part	C	1	4	31	1549	3.22581	0.258231	over	jgi|Crypa2|103155|Crypa1.estExt_fgenesh1_kg.C_60127	jgi|Crypa2|264164|e_gw1.7.16.1, jgi|Crypa2|262898|e_gw1.6.9.1, jgi|Crypa2|103377|Crypa1.estExt_fgenesh1_kg.C_70055,jgi|Crypa2|103155|Crypa1.estExt_fgenesh1_kg.C_60127	0.0754842	0.275246
GO:0042274	ribosomal small subunit biogenesis	P	1	4	31	1549	3.22581	0.258231	over	jgi|Crypa2|339513|fgenesh1_pm.4_		0.0754842	0.275246
GO:0040007	growth	P	1	4	31	1549	3.22581	0.258231	over	jgi|Crypa2|337355|fgenesh1_pm.2_		0.0754842	0.275246
GO:0009312	oligosaccharide biosynthetic process	P	1	4	31	1549	3.22581	0.258231	over	jgi|Crypa2|102434|Crypa1.estExt_fgenesh1_kg.C_40215	jgi|Crypa2|261777|e_gw1.6.57.1, jgi|Crypa2|108033|Crypa1.estExt_fgenesh1_pg.C_60615, jgi|Crypa2|261204|e_gw1.6.2131.1,jgi|Crypa2|102434|Crypa1.estExt_fgenesh1_kg.C_40215	0.0754842	0.275246
GO:0045901	positive regulation of translational elongation	P	1	4	31	1549	3.22581	0.258231	over	jgi|Crypa2|275729|estExt_Genewise1.C_33087	jgi|Crypa2|278901|estExt_Genewise1.C_52544, jgi|Crypa2|340620|fgenesh1_pm.5_	0.0754842	0.275246
GO:0046351	disaccharide biosynthetic process	P	1	4	31	1549	3.22581	0.258231	over	jgi|Crypa2|102434|Crypa1.estExt_fgenesh1_kg.C_40215	jgi|Crypa2|261777|e_gw1.6.57.1, jgi|Crypa2|108033|Crypa1.estExt_fgenesh1_pg.C_60615, jgi|Crypa2|261204|e_gw1.6.2131.1,jgi|Crypa2|102434|Crypa1.estExt_fgenesh1_kg.C_40215	0.0754842	0.275246
GO:0016740	transferase activity	F	7	172	31	1549	22.5806	11.1039	over	jgi|Crypa2|219633|gw1.3.614.1, jgi|Crypa2|248339|e_gw1.1.1516.1, jgi|Crypa2|217385|gw1.4.234.1, jgi|Crypa2|324852|fgenesh1_kg.11_		0.0317241	0.179451	-1.49861	1.49861
GO:0005737	cytoplasm	C	12	357	31	1549	38.7097	23.0471	over	jgi|Crypa2|219633|gw1.3.614.1, jgi|Crypa2|279131|estExt_Genewise1.C_60195, jgi|Crypa2|281725|estExt_Genewise1.C_81086, jgi|Crypa2|103155|Crypa1.estExt_fgenesh1_kg.C_60127, jgi|Crypa2|245307|e_gw1.1.400.1, jgi|Crypa2|327232|fgenesh1_pg.2_		0.0212181	0.135961	-1.67329	1.67329
GO:0006325	chromatin organization	P	2	23	31	1549	6.45161	1.48483	over	jgi|Crypa2|243874|gw1.4.3275.1, jgi|Crypa2|325486|fgenesh1_pg.1_		0.0657742	0.266325
GO:0006807	nitrogen compound metabolic process	P	12	359	31	1549	38.7097	23.1762	over	jgi|Crypa2|339513|fgenesh1_pm.4_		0.0219946	0.139581	-1.65768	1.65768
GO:1901068	guanosine-containing compound metabolic process	P	2	24	31	1549	6.45161	1.54939	over	jgi|Crypa2|327232|fgenesh1_pg.2_		0.07039	0.275246
GO:0006417	regulation of translation	P	2	25	31	1549	6.45161	1.61394	over	jgi|Crypa2|327232|fgenesh1_pg.2_		0.0750559	0.275246
GO:0008135	translation factor activity, nucleic acid binding	F	2	25	31	1549	6.45161	1.61394	over	jgi|Crypa2|327232|fgenesh1_pg.2_		0.0750559	0.275246
GO:0043167	ion binding	F	13	410	31	1549	41.9355	26.4687	over	jgi|Crypa2|279131|estExt_Genewise1.C_60195, jgi|Crypa2|103155|Crypa1.estExt_fgenesh1_kg.C_60127, jgi|Crypa2|245307|e_gw1.1.400.1, jgi|Crypa2|327232|fgenesh1_pg.2_		0.0248626	0.150544	-1.60445	1.60445
GO:1901657	glycosyl compound metabolic process	P	3	53	31	1549	9.67742	3.42156	over	jgi|Crypa2|327232|fgenesh1_pg.2_		0.0672811	0.269124
GO:0016999	antibiotic metabolic process	P	1	5	31	1549	3.22581	0.322789	over	jgi|Crypa2|102434|Crypa1.estExt_fgenesh1_kg.C_40215	jgi|Crypa2|260788|e_gw1.5.2299.1, jgi|Crypa2|332958|fgenesh1_pg.7_	0.0925231	0.295001
GO:0016877	ligase activity, forming carbon-sulfur bonds	F	1	5	31	1549	3.22581	0.322789	over	jgi|Crypa2|217385|gw1.4.234.1	jgi|Crypa2|219806|gw1.4.493.1, jgi|Crypa2|246900|e_gw1.1.2184.1, jgi|Crypa2|217258|gw1.4.223.1, jgi|Crypa2|263551|e_gw1.7.951.1,jgi|Crypa2|217385|gw1.4.234.1	0.0925231	0.295001
GO:0045727	positive regulation of translation	P	1	5	31	1549	3.22581	0.322789	over	jgi|Crypa2|275729|estExt_Genewise1.C_33087	jgi|Crypa2|278901|estExt_Genewise1.C_52544, jgi|Crypa2|340620|fgenesh1_pm.5_	0.0925231	0.295001
GO:0005991	trehalose metabolic process	P	1	5	31	1549	3.22581	0.322789	over	jgi|Crypa2|102434|Crypa1.estExt_fgenesh1_kg.C_40215	jgi|Crypa2|334380|fgenesh1_pg.9_	0.0925231	0.295001
GO:0005977	glycogen metabolic process	P	1	5	31	1549	3.22581	0.322789	over	jgi|Crypa2|102434|Crypa1.estExt_fgenesh1_kg.C_40215	jgi|Crypa2|106034|Crypa1.estExt_fgenesh1_pg.C_20594, jgi|Crypa2|253168|e_gw1.3.2742.1, jgi|Crypa2|215459|gw1.7.19.1, jgi|Crypa2|268999|e_gw1.10.344.1,jgi|Crypa2|102434|Crypa1.estExt_fgenesh1_kg.C_40215	0.0925231	0.295001
GO:0046173	polyol biosynthetic process	P	1	5	31	1549	3.22581	0.322789	over	jgi|Crypa2|102434|Crypa1.estExt_fgenesh1_kg.C_40215	jgi|Crypa2|260788|e_gw1.5.2299.1, jgi|Crypa2|332958|fgenesh1_pg.7_	0.0925231	0.295001
GO:0016138	glycoside biosynthetic process	P	1	5	31	1549	3.22581	0.322789	over	jgi|Crypa2|102434|Crypa1.estExt_fgenesh1_kg.C_40215	jgi|Crypa2|260788|e_gw1.5.2299.1, jgi|Crypa2|332958|fgenesh1_pg.7_	0.0925231	0.295001
GO:0016137	glycoside metabolic process	P	1	5	31	1549	3.22581	0.322789	over	jgi|Crypa2|102434|Crypa1.estExt_fgenesh1_kg.C_40215	jgi|Crypa2|260788|e_gw1.5.2299.1, jgi|Crypa2|332958|fgenesh1_pg.7_	0.0925231	0.295001
GO:0033692	cellular polysaccharide biosynthetic process	P	1	5	31	1549	3.22581	0.322789	over	jgi|Crypa2|102434|Crypa1.estExt_fgenesh1_kg.C_40215	jgi|Crypa2|106034|Crypa1.estExt_fgenesh1_pg.C_20594, jgi|Crypa2|262898|e_gw1.6.9.1, jgi|Crypa2|215459|gw1.7.19.1, jgi|Crypa2|268999|e_gw1.10.344.1,jgi|Crypa2|102434|Crypa1.estExt_fgenesh1_kg.C_40215	0.0925231	0.295001
GO:0017144	drug metabolic process	P	1	5	31	1549	3.22581	0.322789	over	jgi|Crypa2|102434|Crypa1.estExt_fgenesh1_kg.C_40215	jgi|Crypa2|260788|e_gw1.5.2299.1, jgi|Crypa2|332958|fgenesh1_pg.7_	0.0925231	0.295001
GO:0030976	thiamine pyrophosphate binding	F	1	5	31	1549	3.22581	0.322789	over	jgi|Crypa2|252290|e_gw1.3.436.1	jgi|Crypa2|256328|e_gw1.4.1213.1, jgi|Crypa2|328153|fgenesh1_pg.3_	0.0925231	0.295001
GO:0000271	polysaccharide biosynthetic process	P	1	5	31	1549	3.22581	0.322789	over	jgi|Crypa2|102434|Crypa1.estExt_fgenesh1_kg.C_40215	jgi|Crypa2|106034|Crypa1.estExt_fgenesh1_pg.C_20594, jgi|Crypa2|262898|e_gw1.6.9.1, jgi|Crypa2|215459|gw1.7.19.1, jgi|Crypa2|268999|e_gw1.10.344.1,jgi|Crypa2|102434|Crypa1.estExt_fgenesh1_kg.C_40215	0.0925231	0.295001
GO:0017000	antibiotic biosynthetic process	P	1	5	31	1549	3.22581	0.322789	over	jgi|Crypa2|102434|Crypa1.estExt_fgenesh1_kg.C_40215	jgi|Crypa2|260788|e_gw1.5.2299.1, jgi|Crypa2|332958|fgenesh1_pg.7_	0.0925231	0.295001
GO:0019872	streptomycin biosynthetic process	P	1	5	31	1549	3.22581	0.322789	over	jgi|Crypa2|102434|Crypa1.estExt_fgenesh1_kg.C_40215	jgi|Crypa2|260788|e_gw1.5.2299.1, jgi|Crypa2|332958|fgenesh1_pg.7_	0.0925231	0.295001
GO:0006112	energy reserve metabolic process	P	1	5	31	1549	3.22581	0.322789	over	jgi|Crypa2|102434|Crypa1.estExt_fgenesh1_kg.C_40215	jgi|Crypa2|106034|Crypa1.estExt_fgenesh1_pg.C_20594, jgi|Crypa2|253168|e_gw1.3.2742.1, jgi|Crypa2|215459|gw1.7.19.1, jgi|Crypa2|268999|e_gw1.10.344.1,jgi|Crypa2|102434|Crypa1.estExt_fgenesh1_kg.C_40215	0.0925231	0.295001
GO:0006779	porphyrin-containing compound biosynthetic process	P	1	5	31	1549	3.22581	0.322789	over	jgi|Crypa2|335787|fgenesh1_pm.1_		0.0925231	0.295001
GO:0009250	glucan biosynthetic process	P	1	5	31	1549	3.22581	0.322789	over	jgi|Crypa2|102434|Crypa1.estExt_fgenesh1_kg.C_40215	jgi|Crypa2|106034|Crypa1.estExt_fgenesh1_pg.C_20594, jgi|Crypa2|262898|e_gw1.6.9.1, jgi|Crypa2|215459|gw1.7.19.1, jgi|Crypa2|268999|e_gw1.10.344.1,jgi|Crypa2|102434|Crypa1.estExt_fgenesh1_kg.C_40215	0.0925231	0.295001
GO:0030648	aminoglycoside antibiotic biosynthetic process	P	1	5	31	1549	3.22581	0.322789	over	jgi|Crypa2|102434|Crypa1.estExt_fgenesh1_kg.C_40215	jgi|Crypa2|260788|e_gw1.5.2299.1, jgi|Crypa2|332958|fgenesh1_pg.7_	0.0925231	0.295001
GO:0030647	aminoglycoside antibiotic metabolic process	P	1	5	31	1549	3.22581	0.322789	over	jgi|Crypa2|102434|Crypa1.estExt_fgenesh1_kg.C_40215	jgi|Crypa2|260788|e_gw1.5.2299.1, jgi|Crypa2|332958|fgenesh1_pg.7_	0.0925231	0.295001
GO:0046343	streptomycin metabolic process	P	1	5	31	1549	3.22581	0.322789	over	jgi|Crypa2|102434|Crypa1.estExt_fgenesh1_kg.C_40215	jgi|Crypa2|260788|e_gw1.5.2299.1, jgi|Crypa2|332958|fgenesh1_pg.7_	0.0925231	0.295001
GO:0045239	tricarboxylic acid cycle enzyme complex	C	1	5	31	1549	3.22581	0.322789	over	jgi|Crypa2|217385|gw1.4.234.1	jgi|Crypa2|256328|e_gw1.4.1213.1, jgi|Crypa2|260861|e_gw1.6.2246.1, jgi|Crypa2|219806|gw1.4.493.1, jgi|Crypa2|249399|e_gw1.2.2559.1,jgi|Crypa2|217385|gw1.4.234.1	0.0925231	0.295001
GO:0010608	posttranscriptional regulation of gene expression	P	2	26	31	1549	6.45161	1.6785	over	jgi|Crypa2|327232|fgenesh1_pg.2_		0.0797633	0.287671
GO:0051716	cellular response to stimulus	P	3	55	31	1549	9.67742	3.55068	over	jgi|Crypa2|243874|gw1.4.3275.1, jgi|Crypa2|341176|fgenesh1_pm.6_		0.0725536	0.275246
GO:0005198	structural molecule activity	F	4	88	31	1549	12.9032	5.68108	over	jgi|Crypa2|281725|estExt_Genewise1.C_81086, jgi|Crypa2|100503|Crypa1.estExt_fgenesh1_kg.C_10050, jgi|Crypa2|333723|fgenesh1_pg.8_		0.066984	0.269124
GO:0061024	membrane organization	P	1	6	31	1549	3.22581	0.387347	over	jgi|Crypa2|103155|Crypa1.estExt_fgenesh1_kg.C_60127	jgi|Crypa2|221434|gw1.9.446.1, jgi|Crypa2|265740|e_gw1.8.1631.1, jgi|Crypa2|326739|fgenesh1_pg.1_	0.10887	0.298151
GO:0046912	transferase activity, transferring acyl groups, acyl groups converted into alkyl on transfer	F	1	6	31	1549	3.22581	0.387347	over	jgi|Crypa2|217385|gw1.4.234.1	jgi|Crypa2|218348|gw1.2.257.1, jgi|Crypa2|105976|Crypa1.estExt_fgenesh1_pg.C_20495, jgi|Crypa2|273299|estExt_Genewise1.C_21196, jgi|Crypa2|101097|Crypa1.estExt_fgenesh1_kg.C_10751, jgi|Crypa2|219670|gw1.8.327.1,jgi|Crypa2|217385|gw1.4.234.1	0.10887	0.298151
GO:1901681	sulfur compound binding	F	1	6	31	1549	3.22581	0.387347	over	jgi|Crypa2|252290|e_gw1.3.436.1	jgi|Crypa2|256328|e_gw1.4.1213.1, jgi|Crypa2|263130|e_gw1.7.33.1, jgi|Crypa2|328153|fgenesh1_pg.3_	0.10887	0.298151
GO:0033014	tetrapyrrole biosynthetic process	P	1	6	31	1549	3.22581	0.387347	over	jgi|Crypa2|335787|fgenesh1_pm.1_		0.10887	0.298151
GO:0006261	DNA-dependent DNA replication	P	1	6	31	1549	3.22581	0.387347	over	jgi|Crypa2|337355|fgenesh1_pm.2_		0.10887	0.298151
GO:0010557	positive regulation of macromolecule biosynthetic process	P	1	6	31	1549	3.22581	0.387347	over	jgi|Crypa2|275729|estExt_Genewise1.C_33087	jgi|Crypa2|278901|estExt_Genewise1.C_52544, jgi|Crypa2|340620|fgenesh1_pm.5_	0.10887	0.298151
GO:0006040	amino sugar metabolic process	P	1	6	31	1549	3.22581	0.387347	over	jgi|Crypa2|258577|e_gw1.5.380.1	jgi|Crypa2|260788|e_gw1.5.2299.1, jgi|Crypa2|332958|fgenesh1_pg.7_	0.10887	0.298151
GO:0019773	proteasome core complex, alpha-subunit complex	C	1	6	31	1549	3.22581	0.387347	over	jgi|Crypa2|326429|fgenesh1_pg.1_		0.10887	0.298151
GO:0015934	large ribosomal subunit	C	1	6	31	1549	3.22581	0.387347	over	jgi|Crypa2|277249|estExt_Genewise1.C_42463	jgi|Crypa2|283507|estExt_Genewise1.C_100605, jgi|Crypa2|101776|Crypa1.estExt_fgenesh1_kg.C_30008, jgi|Crypa2|271891|estExt_Genewise1.C_12865, jgi|Crypa2|223300|gw1.1.1582.1, jgi|Crypa2|77220|Crypa1.estExt_Genewise1.C_11936,jgi|Crypa2|277249|estExt_Genewise1.C_42463	0.10887	0.298151
GO:0044802	single-organism membrane organization	P	1	6	31	1549	3.22581	0.387347	over	jgi|Crypa2|103155|Crypa1.estExt_fgenesh1_kg.C_60127	jgi|Crypa2|221434|gw1.9.446.1, jgi|Crypa2|265740|e_gw1.8.1631.1, jgi|Crypa2|326739|fgenesh1_pg.1_	0.10887	0.298151
GO:0019637	organophosphate metabolic process	P	4	91	31	1549	12.9032	5.87476	over	jgi|Crypa2|327232|fgenesh1_pg.2_		0.072592	0.275246
GO:0051276	chromosome organization	P	2	30	31	1549	6.45161	1.93673	over	jgi|Crypa2|243874|gw1.4.3275.1, jgi|Crypa2|325486|fgenesh1_pg.1_		0.0988505	0.297906
GO:0009154	purine ribonucleotide catabolic process	P	2	30	31	1549	6.45161	1.93673	over	jgi|Crypa2|327232|fgenesh1_pg.2_		0.0988505	0.297906
GO:0009146	purine nucleoside triphosphate catabolic process	P	2	30	31	1549	6.45161	1.93673	over	jgi|Crypa2|327232|fgenesh1_pg.2_		0.0988505	0.297906
GO:0009143	nucleoside triphosphate catabolic process	P	2	30	31	1549	6.45161	1.93673	over	jgi|Crypa2|327232|fgenesh1_pg.2_		0.0988505	0.297906
GO:0046130	purine ribonucleoside catabolic process	P	2	30	31	1549	6.45161	1.93673	over	jgi|Crypa2|327232|fgenesh1_pg.2_		0.0988505	0.297906
GO:0044427	chromosomal part	C	2	30	31	1549	6.45161	1.93673	over	jgi|Crypa2|243874|gw1.4.3275.1, jgi|Crypa2|341176|fgenesh1_pm.6_		0.0988505	0.297906
GO:0006152	purine nucleoside catabolic process	P	2	30	31	1549	6.45161	1.93673	over	jgi|Crypa2|327232|fgenesh1_pg.2_		0.0988505	0.297906
GO:0032268	regulation of cellular protein metabolic process	P	2	30	31	1549	6.45161	1.93673	over	jgi|Crypa2|327232|fgenesh1_pg.2_		0.0988505	0.297906
GO:0009261	ribonucleotide catabolic process	P	2	30	31	1549	6.45161	1.93673	over	jgi|Crypa2|327232|fgenesh1_pg.2_		0.0988505	0.297906
GO:0009207	purine ribonucleoside triphosphate catabolic process	P	2	30	31	1549	6.45161	1.93673	over	jgi|Crypa2|327232|fgenesh1_pg.2_		0.0988505	0.297906
GO:0009203	ribonucleoside triphosphate catabolic process	P	2	30	31	1549	6.45161	1.93673	over	jgi|Crypa2|327232|fgenesh1_pg.2_		0.0988505	0.297906
GO:0044267	cellular protein metabolic process	P	8	231	31	1549	25.8065	14.9128	over	jgi|Crypa2|281725|estExt_Genewise1.C_81086, jgi|Crypa2|245307|e_gw1.1.400.1, jgi|Crypa2|327232|fgenesh1_pg.2_		0.0464018	0.21567	-1.33347	1.33347
GO:0046165	alcohol biosynthetic process	P	1	7	31	1549	3.22581	0.451904	over	jgi|Crypa2|102434|Crypa1.estExt_fgenesh1_kg.C_40215	jgi|Crypa2|260788|e_gw1.5.2299.1, jgi|Crypa2|332958|fgenesh1_pg.7_	0.124546	0.312549
GO:0006364	rRNA processing	P	1	7	31	1549	3.22581	0.451904	over	jgi|Crypa2|339513|fgenesh1_pm.4_		0.124546	0.312549
GO:0016072	rRNA metabolic process	P	1	7	31	1549	3.22581	0.451904	over	jgi|Crypa2|339513|fgenesh1_pm.4_		0.124546	0.312549
GO:0005759	mitochondrial matrix	C	1	7	31	1549	3.22581	0.451904	over	jgi|Crypa2|219633|gw1.3.614.1	jgi|Crypa2|329413|fgenesh1_pg.4_	0.124546	0.312549
GO:0031328	positive regulation of cellular biosynthetic process	P	1	7	31	1549	3.22581	0.451904	over	jgi|Crypa2|275729|estExt_Genewise1.C_33087	jgi|Crypa2|278901|estExt_Genewise1.C_52544, jgi|Crypa2|223716|gw1.7.693.1, jgi|Crypa2|340620|fgenesh1_pm.5_	0.124546	0.312549
GO:0015976	carbon utilization	P	1	7	31	1549	3.22581	0.451904	over	jgi|Crypa2|258754|e_gw1.5.376.1	jgi|Crypa2|233295|gw1.1.3153.1, jgi|Crypa2|104720|Crypa1.estExt_fgenesh1_kg.C_140033, jgi|Crypa2|267556|e_gw1.9.137.1, jgi|Crypa2|275116|estExt_Genewise1.C_32038, jgi|Crypa2|107760|Crypa1.estExt_fgenesh1_pg.C_50760, jgi|Crypa2|328301|fgenesh1_pg.3_	0.124546	0.312549
GO:0009891	positive regulation of biosynthetic process	P	1	7	31	1549	3.22581	0.451904	over	jgi|Crypa2|275729|estExt_Genewise1.C_33087	jgi|Crypa2|278901|estExt_Genewise1.C_52544, jgi|Crypa2|223716|gw1.7.693.1, jgi|Crypa2|340620|fgenesh1_pm.5_	0.124546	0.312549
GO:0009164	nucleoside catabolic process	P	2	31	31	1549	6.45161	2.00129	over	jgi|Crypa2|327232|fgenesh1_pg.2_		0.10365	0.298151
GO:0042454	ribonucleoside catabolic process	P	2	31	31	1549	6.45161	2.00129	over	jgi|Crypa2|327232|fgenesh1_pg.2_		0.10365	0.298151
GO:1901658	glycosyl compound catabolic process	P	2	31	31	1549	6.45161	2.00129	over	jgi|Crypa2|327232|fgenesh1_pg.2_		0.10365	0.298151
GO:0072523	purine-containing compound catabolic process	P	2	32	31	1549	6.45161	2.06585	over	jgi|Crypa2|327232|fgenesh1_pg.2_		0.108448	0.298151
GO:1901136	carbohydrate derivative catabolic process	P	2	32	31	1549	6.45161	2.06585	over	jgi|Crypa2|327232|fgenesh1_pg.2_		0.108448	0.298151
GO:0070013	intracellular organelle lumen	C	2	32	31	1549	6.45161	2.06585	over	jgi|Crypa2|219633|gw1.3.614.1, jgi|Crypa2|339513|fgenesh1_pm.4_		0.108448	0.298151
GO:0006195	purine nucleotide catabolic process	P	2	32	31	1549	6.45161	2.06585	over	jgi|Crypa2|327232|fgenesh1_pg.2_		0.108448	0.298151
GO:0005694	chromosome	C	2	32	31	1549	6.45161	2.06585	over	jgi|Crypa2|243874|gw1.4.3275.1, jgi|Crypa2|341176|fgenesh1_pm.6_		0.108448	0.298151
GO:0043233	organelle lumen	C	2	32	31	1549	6.45161	2.06585	over	jgi|Crypa2|219633|gw1.3.614.1, jgi|Crypa2|339513|fgenesh1_pm.4_		0.108448	0.298151
GO:0006996	organelle organization	P	3	63	31	1549	9.67742	4.06714	over	jgi|Crypa2|103155|Crypa1.estExt_fgenesh1_kg.C_60127, jgi|Crypa2|243874|gw1.4.3275.1, jgi|Crypa2|325486|fgenesh1_pg.1_		0.0943626	0.297906
GO:0005634	nucleus	C	4	97	31	1549	12.9032	6.2621	over	jgi|Crypa2|339513|fgenesh1_pm.4_		0.0841075	0.295001
GO:0051246	regulation of protein metabolic process	P	2	33	31	1549	6.45161	2.13041	over	jgi|Crypa2|327232|fgenesh1_pg.2_		0.113238	0.305049
GO:0009166	nucleotide catabolic process	P	2	33	31	1549	6.45161	2.13041	over	jgi|Crypa2|327232|fgenesh1_pg.2_		0.113238	0.305049
GO:1901292	nucleoside phosphate catabolic process	P	2	33	31	1549	6.45161	2.13041	over	jgi|Crypa2|327232|fgenesh1_pg.2_		0.113238	0.305049
GO:0046982	protein heterodimerization activity	F	1	8	31	1549	3.22581	0.516462	over	jgi|Crypa2|243874|gw1.4.3275.1	jgi|Crypa2|104400|Crypa1.estExt_fgenesh1_kg.C_100011, jgi|Crypa2|271318|estExt_Genewise1.C_11851, jgi|Crypa2|328812|fgenesh1_pg.3_	0.139569	0.330291
GO:0051247	positive regulation of protein metabolic process	P	1	8	31	1549	3.22581	0.516462	over	jgi|Crypa2|275729|estExt_Genewise1.C_33087	jgi|Crypa2|105584|Crypa1.estExt_fgenesh1_pg.C_11404, jgi|Crypa2|278901|estExt_Genewise1.C_52544, jgi|Crypa2|340620|fgenesh1_pm.5_	0.139569	0.330291
GO:0033013	tetrapyrrole metabolic process	P	1	8	31	1549	3.22581	0.516462	over	jgi|Crypa2|335787|fgenesh1_pm.1_		0.139569	0.330291
GO:0005886	plasma membrane	C	1	8	31	1549	3.22581	0.516462	over	jgi|Crypa2|103155|Crypa1.estExt_fgenesh1_kg.C_60127	jgi|Crypa2|264164|e_gw1.7.16.1, jgi|Crypa2|262898|e_gw1.6.9.1, jgi|Crypa2|243099|gw1.10.827.1, jgi|Crypa2|337024|fgenesh1_pm.2_	0.139569	0.330291
GO:0006778	porphyrin-containing compound metabolic process	P	1	8	31	1549	3.22581	0.516462	over	jgi|Crypa2|335787|fgenesh1_pm.1_		0.139569	0.330291
GO:0000786	nucleosome	C	1	8	31	1549	3.22581	0.516462	over	jgi|Crypa2|243874|gw1.4.3275.1	jgi|Crypa2|292737|estExt_Genewise1Plus.C_60238, jgi|Crypa2|104400|Crypa1.estExt_fgenesh1_kg.C_100011, jgi|Crypa2|271318|estExt_Genewise1.C_11851, jgi|Crypa2|328812|fgenesh1_pg.3_	0.139569	0.330291
GO:0032270	positive regulation of cellular protein metabolic process	P	1	8	31	1549	3.22581	0.516462	over	jgi|Crypa2|275729|estExt_Genewise1.C_33087	jgi|Crypa2|105584|Crypa1.estExt_fgenesh1_pg.C_11404, jgi|Crypa2|278901|estExt_Genewise1.C_52544, jgi|Crypa2|340620|fgenesh1_pm.5_	0.139569	0.330291
GO:1990104	DNA bending complex	C	1	8	31	1549	3.22581	0.516462	over	jgi|Crypa2|243874|gw1.4.3275.1	jgi|Crypa2|292737|estExt_Genewise1Plus.C_60238, jgi|Crypa2|104400|Crypa1.estExt_fgenesh1_kg.C_100011, jgi|Crypa2|271318|estExt_Genewise1.C_11851, jgi|Crypa2|328812|fgenesh1_pg.3_	0.139569	0.330291
GO:0046434	organophosphate catabolic process	P	2	34	31	1549	6.45161	2.19496	over	jgi|Crypa2|327232|fgenesh1_pg.2_		0.118014	0.309084
GO:0072521	purine-containing compound metabolic process	P	3	67	31	1549	9.67742	4.32537	over	jgi|Crypa2|327232|fgenesh1_pg.2_		0.105485	0.298151
GO:0032561	guanyl ribonucleotide binding	F	2	35	31	1549	6.45161	2.25952	over	jgi|Crypa2|327232|fgenesh1_pg.2_		0.12277	0.312549
GO:0031974	membrane-enclosed lumen	C	2	35	31	1549	6.45161	2.25952	over	jgi|Crypa2|219633|gw1.3.614.1, jgi|Crypa2|339513|fgenesh1_pm.4_		0.12277	0.312549
GO:0005525	GTP binding	F	2	35	31	1549	6.45161	2.25952	over	jgi|Crypa2|327232|fgenesh1_pg.2_		0.12277	0.312549
GO:0019001	guanyl nucleotide binding	F	2	35	31	1549	6.45161	2.25952	over	jgi|Crypa2|327232|fgenesh1_pg.2_		0.12277	0.312549
GO:0006334	nucleosome assembly	P	1	9	31	1549	3.22581	0.58102	over	jgi|Crypa2|243874|gw1.4.3275.1	jgi|Crypa2|104656|Crypa1.estExt_fgenesh1_kg.C_130040, jgi|Crypa2|292737|estExt_Genewise1Plus.C_60238, jgi|Crypa2|104400|Crypa1.estExt_fgenesh1_kg.C_100011, jgi|Crypa2|271318|estExt_Genewise1.C_11851, jgi|Crypa2|328812|fgenesh1_pg.3_	0.153958	0.336772
GO:0006333	chromatin assembly or disassembly	P	1	9	31	1549	3.22581	0.58102	over	jgi|Crypa2|243874|gw1.4.3275.1	jgi|Crypa2|104656|Crypa1.estExt_fgenesh1_kg.C_130040, jgi|Crypa2|292737|estExt_Genewise1Plus.C_60238, jgi|Crypa2|104400|Crypa1.estExt_fgenesh1_kg.C_100011, jgi|Crypa2|271318|estExt_Genewise1.C_11851, jgi|Crypa2|328812|fgenesh1_pg.3_	0.153958	0.336772
GO:0031497	chromatin assembly	P	1	9	31	1549	3.22581	0.58102	over	jgi|Crypa2|243874|gw1.4.3275.1	jgi|Crypa2|104656|Crypa1.estExt_fgenesh1_kg.C_130040, jgi|Crypa2|292737|estExt_Genewise1Plus.C_60238, jgi|Crypa2|104400|Crypa1.estExt_fgenesh1_kg.C_100011, jgi|Crypa2|271318|estExt_Genewise1.C_11851, jgi|Crypa2|328812|fgenesh1_pg.3_	0.153958	0.336772
GO:0034728	nucleosome organization	P	1	9	31	1549	3.22581	0.58102	over	jgi|Crypa2|243874|gw1.4.3275.1	jgi|Crypa2|104656|Crypa1.estExt_fgenesh1_kg.C_130040, jgi|Crypa2|292737|estExt_Genewise1Plus.C_60238, jgi|Crypa2|104400|Crypa1.estExt_fgenesh1_kg.C_100011, jgi|Crypa2|271318|estExt_Genewise1.C_11851, jgi|Crypa2|328812|fgenesh1_pg.3_	0.153958	0.336772
GO:0005773	vacuole	C	1	9	31	1549	3.22581	0.58102	over	jgi|Crypa2|103155|Crypa1.estExt_fgenesh1_kg.C_60127	jgi|Crypa2|348360|estExt_fgenesh1_pm.C_90416, jgi|Crypa2|101333|Crypa1.estExt_fgenesh1_kg.C_20098, jgi|Crypa2|249812|e_gw1.2.147.1, jgi|Crypa2|325438|fgenesh1_pg.1_	0.153958	0.336772
GO:0034637	cellular carbohydrate biosynthetic process	P	1	9	31	1549	3.22581	0.58102	over	jgi|Crypa2|102434|Crypa1.estExt_fgenesh1_kg.C_40215	jgi|Crypa2|106034|Crypa1.estExt_fgenesh1_pg.C_20594, jgi|Crypa2|261777|e_gw1.6.57.1, jgi|Crypa2|262898|e_gw1.6.9.1, jgi|Crypa2|215459|gw1.7.19.1, jgi|Crypa2|108033|Crypa1.estExt_fgenesh1_pg.C_60615, jgi|Crypa2|261204|e_gw1.6.2131.1, jgi|Crypa2|268999|e_gw1.10.344.1, jgi|Crypa2|267473|e_gw1.9.918.1,jgi|Crypa2|102434|Crypa1.estExt_fgenesh1_kg.C_40215	0.153958	0.336772
GO:0005730	nucleolus	C	1	9	31	1549	3.22581	0.58102	over	jgi|Crypa2|339513|fgenesh1_pm.4_		0.153958	0.336772
GO:0010604	positive regulation of macromolecule metabolic process	P	1	9	31	1549	3.22581	0.58102	over	jgi|Crypa2|275729|estExt_Genewise1.C_33087	jgi|Crypa2|105584|Crypa1.estExt_fgenesh1_pg.C_11404, jgi|Crypa2|278901|estExt_Genewise1.C_52544, jgi|Crypa2|340620|fgenesh1_pm.5_	0.153958	0.336772
GO:0015977	carbon fixation	P	1	9	31	1549	3.22581	0.58102	over	jgi|Crypa2|217385|gw1.4.234.1	jgi|Crypa2|268230|e_gw1.9.1582.1, jgi|Crypa2|108144|Crypa1.estExt_fgenesh1_pg.C_70119, jgi|Crypa2|216648|gw1.6.98.1, jgi|Crypa2|100550|Crypa1.estExt_fgenesh1_kg.C_10105, jgi|Crypa2|217258|gw1.4.223.1, jgi|Crypa2|107295|Crypa1.estExt_fgenesh1_pg.C_40781, jgi|Crypa2|253175|e_gw1.3.3291.1, jgi|Crypa2|249399|e_gw1.2.2559.1,jgi|Crypa2|217385|gw1.4.234.1	0.153958	0.336772
GO:0044815	DNA packaging complex	C	1	9	31	1549	3.22581	0.58102	over	jgi|Crypa2|243874|gw1.4.3275.1	jgi|Crypa2|292737|estExt_Genewise1Plus.C_60238, jgi|Crypa2|104400|Crypa1.estExt_fgenesh1_kg.C_100011, jgi|Crypa2|325892|fgenesh1_pg.1_	0.153958	0.336772
GO:0019643	reductive tricarboxylic acid cycle	P	1	9	31	1549	3.22581	0.58102	over	jgi|Crypa2|217385|gw1.4.234.1	jgi|Crypa2|268230|e_gw1.9.1582.1, jgi|Crypa2|108144|Crypa1.estExt_fgenesh1_pg.C_70119, jgi|Crypa2|216648|gw1.6.98.1, jgi|Crypa2|100550|Crypa1.estExt_fgenesh1_kg.C_10105, jgi|Crypa2|217258|gw1.4.223.1, jgi|Crypa2|107295|Crypa1.estExt_fgenesh1_pg.C_40781, jgi|Crypa2|253175|e_gw1.3.3291.1, jgi|Crypa2|249399|e_gw1.2.2559.1,jgi|Crypa2|217385|gw1.4.234.1	0.153958	0.336772
GO:0015980	energy derivation by oxidation of organic compounds	P	2	36	31	1549	6.45161	2.32408	over	jgi|Crypa2|217385|gw1.4.234.1, jgi|Crypa2|102434|Crypa1.estExt_fgenesh1_kg.C_40215	jgi|Crypa2|256328|e_gw1.4.1213.1, jgi|Crypa2|106034|Crypa1.estExt_fgenesh1_pg.C_20594, jgi|Crypa2|260861|e_gw1.6.2246.1, jgi|Crypa2|268230|e_gw1.9.1582.1, jgi|Crypa2|219806|gw1.4.493.1, jgi|Crypa2|108144|Crypa1.estExt_fgenesh1_pg.C_70119, jgi|Crypa2|263130|e_gw1.7.33.1, jgi|Crypa2|234662|gw1.1.3354.1, jgi|Crypa2|256828|e_gw1.4.1028.1, jgi|Crypa2|218348|gw1.2.257.1, jgi|Crypa2|331548|fgenesh1_pg.5_	0.127502	0.317552
GO:0004298	threonine-type endopeptidase activity	F	1	10	31	1549	3.22581	0.645578	over	jgi|Crypa2|326429|fgenesh1_pg.1_		0.167733	0.345948
GO:0033043	regulation of organelle organization	P	1	10	31	1549	3.22581	0.645578	over	jgi|Crypa2|103155|Crypa1.estExt_fgenesh1_kg.C_60127	jgi|Crypa2|106122|Crypa1.estExt_fgenesh1_pg.C_20797, jgi|Crypa2|330325|fgenesh1_pg.4_	0.167733	0.345948
GO:0006323	DNA packaging	P	1	10	31	1549	3.22581	0.645578	over	jgi|Crypa2|243874|gw1.4.3275.1	jgi|Crypa2|104656|Crypa1.estExt_fgenesh1_kg.C_130040, jgi|Crypa2|292737|estExt_Genewise1Plus.C_60238, jgi|Crypa2|104400|Crypa1.estExt_fgenesh1_kg.C_100011, jgi|Crypa2|325892|fgenesh1_pg.1_	0.167733	0.345948
GO:0005839	proteasome core complex	C	1	10	31	1549	3.22581	0.645578	over	jgi|Crypa2|326429|fgenesh1_pg.1_		0.167733	0.345948
GO:0070003	threonine-type peptidase activity	F	1	10	31	1549	3.22581	0.645578	over	jgi|Crypa2|326429|fgenesh1_pg.1_		0.167733	0.345948
GO:0031325	positive regulation of cellular metabolic process	P	1	10	31	1549	3.22581	0.645578	over	jgi|Crypa2|275729|estExt_Genewise1.C_33087	jgi|Crypa2|105584|Crypa1.estExt_fgenesh1_pg.C_11404, jgi|Crypa2|278901|estExt_Genewise1.C_52544, jgi|Crypa2|223716|gw1.7.693.1, jgi|Crypa2|340620|fgenesh1_pm.5_	0.167733	0.345948
GO:0019751	polyol metabolic process	P	1	10	31	1549	3.22581	0.645578	over	jgi|Crypa2|102434|Crypa1.estExt_fgenesh1_kg.C_40215	jgi|Crypa2|260788|e_gw1.5.2299.1, jgi|Crypa2|332958|fgenesh1_pg.7_	0.167733	0.345948
GO:0009893	positive regulation of metabolic process	P	1	10	31	1549	3.22581	0.645578	over	jgi|Crypa2|275729|estExt_Genewise1.C_33087	jgi|Crypa2|105584|Crypa1.estExt_fgenesh1_pg.C_11404, jgi|Crypa2|278901|estExt_Genewise1.C_52544, jgi|Crypa2|223716|gw1.7.693.1, jgi|Crypa2|340620|fgenesh1_pm.5_	0.167733	0.345948
GO:0034655	nucleobase-containing compound catabolic process	P	2	38	31	1549	6.45161	2.4532	over	jgi|Crypa2|327232|fgenesh1_pg.2_		0.136873	0.330291
GO:0090304	nucleic acid metabolic process	P	5	134	31	1549	16.129	8.65074	over	jgi|Crypa2|339513|fgenesh1_pm.4_		0.0779691	0.282745
GO:0009199	ribonucleoside triphosphate metabolic process	P	2	39	31	1549	6.45161	2.51775	over	jgi|Crypa2|327232|fgenesh1_pg.2_		0.141502	0.330291
GO:0009144	purine nucleoside triphosphate metabolic process	P	2	39	31	1549	6.45161	2.51775	over	jgi|Crypa2|327232|fgenesh1_pg.2_		0.141502	0.330291
GO:0009141	nucleoside triphosphate metabolic process	P	2	39	31	1549	6.45161	2.51775	over	jgi|Crypa2|327232|fgenesh1_pg.2_		0.141502	0.330291
GO:0009205	purine ribonucleoside triphosphate metabolic process	P	2	39	31	1549	6.45161	2.51775	over	jgi|Crypa2|327232|fgenesh1_pg.2_		0.141502	0.330291
GO:0019439	aromatic compound catabolic process	P	2	40	31	1549	6.45161	2.58231	over	jgi|Crypa2|327232|fgenesh1_pg.2_		0.146089	0.336772
GO:0016779	nucleotidyltransferase activity	F	1	11	31	1549	3.22581	0.710136	over	jgi|Crypa2|218572|gw1.5.377.1	jgi|Crypa2|327242|fgenesh1_pg.2_	0.180909	0.358559
GO:0071824	protein-DNA complex subunit organization	P	1	11	31	1549	3.22581	0.710136	over	jgi|Crypa2|243874|gw1.4.3275.1	jgi|Crypa2|104656|Crypa1.estExt_fgenesh1_kg.C_130040, jgi|Crypa2|258633|e_gw1.5.2014.1, jgi|Crypa2|292737|estExt_Genewise1Plus.C_60238, jgi|Crypa2|104400|Crypa1.estExt_fgenesh1_kg.C_100011, jgi|Crypa2|271318|estExt_Genewise1.C_11851, jgi|Crypa2|328812|fgenesh1_pg.3_	0.180909	0.358559
GO:0065004	protein-DNA complex assembly	P	1	11	31	1549	3.22581	0.710136	over	jgi|Crypa2|243874|gw1.4.3275.1	jgi|Crypa2|104656|Crypa1.estExt_fgenesh1_kg.C_130040, jgi|Crypa2|258633|e_gw1.5.2014.1, jgi|Crypa2|292737|estExt_Genewise1Plus.C_60238, jgi|Crypa2|104400|Crypa1.estExt_fgenesh1_kg.C_100011, jgi|Crypa2|271318|estExt_Genewise1.C_11851, jgi|Crypa2|328812|fgenesh1_pg.3_	0.180909	0.358559
GO:0032993	protein-DNA complex	C	1	11	31	1549	3.22581	0.710136	over	jgi|Crypa2|243874|gw1.4.3275.1	jgi|Crypa2|216252|gw1.3.136.1, jgi|Crypa2|292737|estExt_Genewise1Plus.C_60238, jgi|Crypa2|104400|Crypa1.estExt_fgenesh1_kg.C_100011, jgi|Crypa2|325892|fgenesh1_pg.1_	0.180909	0.358559
GO:0006090	pyruvate metabolic process	P	1	11	31	1549	3.22581	0.710136	over	jgi|Crypa2|219633|gw1.3.614.1	jgi|Crypa2|263130|e_gw1.7.33.1, jgi|Crypa2|218348|gw1.2.257.1, jgi|Crypa2|104955|Crypa1.estExt_fgenesh1_pg.C_10091, jgi|Crypa2|100550|Crypa1.estExt_fgenesh1_kg.C_10105, jgi|Crypa2|107492|Crypa1.estExt_fgenesh1_pg.C_50211, jgi|Crypa2|325799|fgenesh1_pg.1_	0.180909	0.358559
GO:0046700	heterocycle catabolic process	P	2	42	31	1549	6.45161	2.71143	over	jgi|Crypa2|327232|fgenesh1_pg.2_		0.155119	0.336772
GO:1901361	organic cyclic compound catabolic process	P	2	42	31	1549	6.45161	2.71143	over	jgi|Crypa2|327232|fgenesh1_pg.2_		0.155119	0.336772
GO:0044270	cellular nitrogen compound catabolic process	P	2	42	31	1549	6.45161	2.71143	over	jgi|Crypa2|327232|fgenesh1_pg.2_		0.155119	0.336772
GO:0003723	RNA binding	F	3	77	31	1549	9.67742	4.97095	over	jgi|Crypa2|339513|fgenesh1_pm.4_		0.133024	0.330061
GO:0016831	carboxy-lyase activity	F	1	12	31	1549	3.22581	0.774693	over	jgi|Crypa2|252290|e_gw1.3.436.1	jgi|Crypa2|263847|e_gw1.7.966.1, jgi|Crypa2|259726|e_gw1.5.596.1, jgi|Crypa2|253313|e_gw1.3.3290.1, jgi|Crypa2|329662|fgenesh1_pg.4_	0.193506	0.375629
GO:1901617	organic hydroxy compound biosynthetic process	P	1	12	31	1549	3.22581	0.774693	over	jgi|Crypa2|102434|Crypa1.estExt_fgenesh1_kg.C_40215	jgi|Crypa2|260788|e_gw1.5.2299.1, jgi|Crypa2|332958|fgenesh1_pg.7_	0.193506	0.375629
GO:0006260	DNA replication	P	1	12	31	1549	3.22581	0.774693	over	jgi|Crypa2|337355|fgenesh1_pm.2_		0.193506	0.375629
GO:0071103	DNA conformation change	P	1	12	31	1549	3.22581	0.774693	over	jgi|Crypa2|243874|gw1.4.3275.1	jgi|Crypa2|104656|Crypa1.estExt_fgenesh1_kg.C_130040, jgi|Crypa2|292737|estExt_Genewise1Plus.C_60238, jgi|Crypa2|329801|fgenesh1_pg.4_	0.193506	0.375629
GO:0034470	ncRNA processing	P	1	12	31	1549	3.22581	0.774693	over	jgi|Crypa2|339513|fgenesh1_pm.4_		0.193506	0.375629
GO:0046128	purine ribonucleoside metabolic process	P	2	43	31	1549	6.45161	2.77598	over	jgi|Crypa2|327232|fgenesh1_pg.2_		0.159555	0.344139
GO:0042278	purine nucleoside metabolic process	P	2	43	31	1549	6.45161	2.77598	over	jgi|Crypa2|327232|fgenesh1_pg.2_		0.159555	0.344139
GO:0016020	membrane	C	1	157	31	1549	3.22581	10.1356	under	jgi|Crypa2|103155|Crypa1.estExt_fgenesh1_kg.C_60127	jgi|Crypa2|337906|fgenesh1_pm.3_	0.125717	0.314293
GO:0048037	cofactor binding	F	3	79	31	1549	9.67742	5.10006	over	jgi|Crypa2|217385|gw1.4.234.1, jgi|Crypa2|252290|e_gw1.3.436.1, jgi|Crypa2|335787|fgenesh1_pm.1_		0.138386	0.330291
GO:0009119	ribonucleoside metabolic process	P	2	44	31	1549	6.45161	2.84054	over	jgi|Crypa2|327232|fgenesh1_pg.2_		0.163934	0.345948
GO:1902223	erythrose 4-phosphate/phosphoenolpyruvate family amino acid biosynthetic process	P	1	13	31	1549	3.22581	0.839251	over	jgi|Crypa2|103155|Crypa1.estExt_fgenesh1_kg.C_60127	jgi|Crypa2|258088|e_gw1.5.499.1, jgi|Crypa2|265667|e_gw1.8.423.1, jgi|Crypa2|250226|e_gw1.2.474.1, jgi|Crypa2|255355|e_gw1.4.2310.1, jgi|Crypa2|263293|e_gw1.7.276.1, jgi|Crypa2|255568|e_gw1.4.521.1, jgi|Crypa2|327125|fgenesh1_pg.2_	0.20554	0.378509
GO:0046219	indolalkylamine biosynthetic process	P	1	13	31	1549	3.22581	0.839251	over	jgi|Crypa2|103155|Crypa1.estExt_fgenesh1_kg.C_60127	jgi|Crypa2|258088|e_gw1.5.499.1, jgi|Crypa2|265667|e_gw1.8.423.1, jgi|Crypa2|250226|e_gw1.2.474.1, jgi|Crypa2|255355|e_gw1.4.2310.1, jgi|Crypa2|263293|e_gw1.7.276.1, jgi|Crypa2|255568|e_gw1.4.521.1, jgi|Crypa2|327125|fgenesh1_pg.2_	0.20554	0.378509
GO:0009095	aromatic amino acid family biosynthetic process, prephenate pathway	P	1	13	31	1549	3.22581	0.839251	over	jgi|Crypa2|103155|Crypa1.estExt_fgenesh1_kg.C_60127	jgi|Crypa2|258088|e_gw1.5.499.1, jgi|Crypa2|265667|e_gw1.8.423.1, jgi|Crypa2|250226|e_gw1.2.474.1, jgi|Crypa2|255355|e_gw1.4.2310.1, jgi|Crypa2|263293|e_gw1.7.276.1, jgi|Crypa2|255568|e_gw1.4.521.1, jgi|Crypa2|327125|fgenesh1_pg.2_	0.20554	0.378509
GO:0009094	L-phenylalanine biosynthetic process	P	1	13	31	1549	3.22581	0.839251	over	jgi|Crypa2|103155|Crypa1.estExt_fgenesh1_kg.C_60127	jgi|Crypa2|258088|e_gw1.5.499.1, jgi|Crypa2|265667|e_gw1.8.423.1, jgi|Crypa2|250226|e_gw1.2.474.1, jgi|Crypa2|255355|e_gw1.4.2310.1, jgi|Crypa2|263293|e_gw1.7.276.1, jgi|Crypa2|255568|e_gw1.4.521.1, jgi|Crypa2|327125|fgenesh1_pg.2_	0.20554	0.378509
GO:0042435	indole-containing compound biosynthetic process	P	1	13	31	1549	3.22581	0.839251	over	jgi|Crypa2|103155|Crypa1.estExt_fgenesh1_kg.C_60127	jgi|Crypa2|258088|e_gw1.5.499.1, jgi|Crypa2|265667|e_gw1.8.423.1, jgi|Crypa2|250226|e_gw1.2.474.1, jgi|Crypa2|255355|e_gw1.4.2310.1, jgi|Crypa2|263293|e_gw1.7.276.1, jgi|Crypa2|255568|e_gw1.4.521.1, jgi|Crypa2|327125|fgenesh1_pg.2_	0.20554	0.378509
GO:0009073	aromatic amino acid family biosynthetic process	P	1	13	31	1549	3.22581	0.839251	over	jgi|Crypa2|103155|Crypa1.estExt_fgenesh1_kg.C_60127	jgi|Crypa2|258088|e_gw1.5.499.1, jgi|Crypa2|265667|e_gw1.8.423.1, jgi|Crypa2|250226|e_gw1.2.474.1, jgi|Crypa2|255355|e_gw1.4.2310.1, jgi|Crypa2|263293|e_gw1.7.276.1, jgi|Crypa2|255568|e_gw1.4.521.1, jgi|Crypa2|327125|fgenesh1_pg.2_	0.20554	0.378509
GO:0006740	NADPH regeneration	P	1	13	31	1549	3.22581	0.839251	over	jgi|Crypa2|102434|Crypa1.estExt_fgenesh1_kg.C_40215	jgi|Crypa2|332733|fgenesh1_pg.7_	0.20554	0.378509
GO:0006739	NADP metabolic process	P	1	13	31	1549	3.22581	0.839251	over	jgi|Crypa2|102434|Crypa1.estExt_fgenesh1_kg.C_40215	jgi|Crypa2|332733|fgenesh1_pg.7_	0.20554	0.378509
GO:0000162	tryptophan biosynthetic process	P	1	13	31	1549	3.22581	0.839251	over	jgi|Crypa2|103155|Crypa1.estExt_fgenesh1_kg.C_60127	jgi|Crypa2|258088|e_gw1.5.499.1, jgi|Crypa2|265667|e_gw1.8.423.1, jgi|Crypa2|250226|e_gw1.2.474.1, jgi|Crypa2|255355|e_gw1.4.2310.1, jgi|Crypa2|263293|e_gw1.7.276.1, jgi|Crypa2|255568|e_gw1.4.521.1, jgi|Crypa2|327125|fgenesh1_pg.2_	0.20554	0.378509
GO:0006098	pentose-phosphate shunt	P	1	13	31	1549	3.22581	0.839251	over	jgi|Crypa2|102434|Crypa1.estExt_fgenesh1_kg.C_40215	jgi|Crypa2|332733|fgenesh1_pg.7_	0.20554	0.378509
GO:0006066	alcohol metabolic process	P	1	13	31	1549	3.22581	0.839251	over	jgi|Crypa2|102434|Crypa1.estExt_fgenesh1_kg.C_40215	jgi|Crypa2|260788|e_gw1.5.2299.1, jgi|Crypa2|332958|fgenesh1_pg.7_	0.20554	0.378509
GO:0022402	cell cycle process	P	1	13	31	1549	3.22581	0.839251	over	jgi|Crypa2|337355|fgenesh1_pm.2_		0.20554	0.378509
GO:0006571	tyrosine biosynthetic process	P	1	13	31	1549	3.22581	0.839251	over	jgi|Crypa2|103155|Crypa1.estExt_fgenesh1_kg.C_60127	jgi|Crypa2|258088|e_gw1.5.499.1, jgi|Crypa2|265667|e_gw1.8.423.1, jgi|Crypa2|250226|e_gw1.2.474.1, jgi|Crypa2|255355|e_gw1.4.2310.1, jgi|Crypa2|263293|e_gw1.7.276.1, jgi|Crypa2|255568|e_gw1.4.521.1, jgi|Crypa2|327125|fgenesh1_pg.2_	0.20554	0.378509
GO:0006566	threonine metabolic process	P	1	13	31	1549	3.22581	0.839251	over	jgi|Crypa2|335787|fgenesh1_pm.1_		0.20554	0.378509
GO:0044765	single-organism transport	P	0	82	31	1549	0	5.29374	under		jgi|Crypa2|337906|fgenesh1_pm.3_	0.182118	0.359873
GO:0046983	protein dimerization activity	F	1	14	31	1549	3.22581	0.903809	over	jgi|Crypa2|243874|gw1.4.3275.1	jgi|Crypa2|332974|fgenesh1_pg.7_	0.217027	0.378936
GO:1902221	erythrose 4-phosphate/phosphoenolpyruvate family amino acid metabolic process	P	1	14	31	1549	3.22581	0.903809	over	jgi|Crypa2|103155|Crypa1.estExt_fgenesh1_kg.C_60127	jgi|Crypa2|258088|e_gw1.5.499.1, jgi|Crypa2|265667|e_gw1.8.423.1, jgi|Crypa2|250226|e_gw1.2.474.1, jgi|Crypa2|255355|e_gw1.4.2310.1, jgi|Crypa2|263293|e_gw1.7.276.1, jgi|Crypa2|255568|e_gw1.4.521.1, jgi|Crypa2|327125|fgenesh1_pg.2_	0.217027	0.378936
GO:0042401	cellular biogenic amine biosynthetic process	P	1	14	31	1549	3.22581	0.903809	over	jgi|Crypa2|103155|Crypa1.estExt_fgenesh1_kg.C_60127	jgi|Crypa2|258088|e_gw1.5.499.1, jgi|Crypa2|265667|e_gw1.8.423.1, jgi|Crypa2|250226|e_gw1.2.474.1, jgi|Crypa2|255355|e_gw1.4.2310.1, jgi|Crypa2|263293|e_gw1.7.276.1, jgi|Crypa2|255568|e_gw1.4.521.1, jgi|Crypa2|327125|fgenesh1_pg.2_	0.217027	0.378936
GO:0019362	pyridine nucleotide metabolic process	P	1	14	31	1549	3.22581	0.903809	over	jgi|Crypa2|102434|Crypa1.estExt_fgenesh1_kg.C_40215	jgi|Crypa2|332733|fgenesh1_pg.7_	0.217027	0.378936
GO:0044445	cytosolic part	C	1	14	31	1549	3.22581	0.903809	over	jgi|Crypa2|103155|Crypa1.estExt_fgenesh1_kg.C_60127	jgi|Crypa2|224337|gw1.9.683.1, jgi|Crypa2|258139|e_gw1.5.2914.1, jgi|Crypa2|218418|gw1.6.228.1, jgi|Crypa2|235334|gw1.3.2624.1, jgi|Crypa2|341915|fgenesh1_pm.7_	0.217027	0.378936
GO:0016568	chromatin modification	P	1	14	31	1549	3.22581	0.903809	over	jgi|Crypa2|325486|fgenesh1_pg.1_		0.217027	0.378936
GO:0046496	nicotinamide nucleotide metabolic process	P	1	14	31	1549	3.22581	0.903809	over	jgi|Crypa2|102434|Crypa1.estExt_fgenesh1_kg.C_40215	jgi|Crypa2|332733|fgenesh1_pg.7_	0.217027	0.378936
GO:0009309	amine biosynthetic process	P	1	14	31	1549	3.22581	0.903809	over	jgi|Crypa2|103155|Crypa1.estExt_fgenesh1_kg.C_60127	jgi|Crypa2|258088|e_gw1.5.499.1, jgi|Crypa2|265667|e_gw1.8.423.1, jgi|Crypa2|250226|e_gw1.2.474.1, jgi|Crypa2|255355|e_gw1.4.2310.1, jgi|Crypa2|263293|e_gw1.7.276.1, jgi|Crypa2|255568|e_gw1.4.521.1, jgi|Crypa2|327125|fgenesh1_pg.2_	0.217027	0.378936
GO:0006558	L-phenylalanine metabolic process	P	1	14	31	1549	3.22581	0.903809	over	jgi|Crypa2|103155|Crypa1.estExt_fgenesh1_kg.C_60127	jgi|Crypa2|258088|e_gw1.5.499.1, jgi|Crypa2|265667|e_gw1.8.423.1, jgi|Crypa2|250226|e_gw1.2.474.1, jgi|Crypa2|255355|e_gw1.4.2310.1, jgi|Crypa2|263293|e_gw1.7.276.1, jgi|Crypa2|255568|e_gw1.4.521.1, jgi|Crypa2|327125|fgenesh1_pg.2_	0.217027	0.378936
GO:0009150	purine ribonucleotide metabolic process	P	2	47	31	1549	6.45161	3.03422	over	jgi|Crypa2|327232|fgenesh1_pg.2_		0.1767	0.358559
GO:0009259	ribonucleotide metabolic process	P	2	47	31	1549	6.45161	3.03422	over	jgi|Crypa2|327232|fgenesh1_pg.2_		0.1767	0.358559
GO:0019693	ribose phosphate metabolic process	P	2	47	31	1549	6.45161	3.03422	over	jgi|Crypa2|327232|fgenesh1_pg.2_		0.1767	0.358559
GO:0009116	nucleoside metabolic process	P	2	48	31	1549	6.45161	3.09877	over	jgi|Crypa2|327232|fgenesh1_pg.2_		0.180823	0.358559
GO:0016829	lyase activity	F	2	48	31	1549	6.45161	3.09877	over	jgi|Crypa2|103155|Crypa1.estExt_fgenesh1_kg.C_60127, jgi|Crypa2|252290|e_gw1.3.436.1	jgi|Crypa2|220487|gw1.8.396.1, jgi|Crypa2|108144|Crypa1.estExt_fgenesh1_pg.C_70119, jgi|Crypa2|251016|e_gw1.2.2805.1, jgi|Crypa2|263847|e_gw1.7.966.1, jgi|Crypa2|259726|e_gw1.5.596.1, jgi|Crypa2|261508|e_gw1.6.94.1, jgi|Crypa2|259020|e_gw1.5.749.1, jgi|Crypa2|220750|gw1.9.394.1, jgi|Crypa2|255355|e_gw1.4.2310.1, jgi|Crypa2|259794|e_gw1.5.1332.1, jgi|Crypa2|223085|gw1.8.581.1, jgi|Crypa2|253313|e_…	0.180823	0.358559
GO:0006511	ubiquitin-dependent protein catabolic process	P	1	15	31	1549	3.22581	0.968367	over	jgi|Crypa2|326429|fgenesh1_pg.1_		0.227985	0.387809
GO:0043632	modification-dependent macromolecule catabolic process	P	1	15	31	1549	3.22581	0.968367	over	jgi|Crypa2|326429|fgenesh1_pg.1_		0.227985	0.387809
GO:0016836	hydro-lyase activity	F	1	15	31	1549	3.22581	0.968367	over	jgi|Crypa2|103155|Crypa1.estExt_fgenesh1_kg.C_60127	jgi|Crypa2|108144|Crypa1.estExt_fgenesh1_pg.C_70119, jgi|Crypa2|220750|gw1.9.394.1, jgi|Crypa2|255355|e_gw1.4.2310.1, jgi|Crypa2|107559|Crypa1.estExt_fgenesh1_pg.C_50344, jgi|Crypa2|333011|fgenesh1_pg.7_	0.227985	0.387809
GO:0019941	modification-dependent protein catabolic process	P	1	15	31	1549	3.22581	0.968367	over	jgi|Crypa2|326429|fgenesh1_pg.1_		0.227985	0.387809
GO:0006563	L-serine metabolic process	P	1	15	31	1549	3.22581	0.968367	over	jgi|Crypa2|335787|fgenesh1_pm.1_		0.227985	0.387809
GO:0006544	glycine metabolic process	P	1	15	31	1549	3.22581	0.968367	over	jgi|Crypa2|335787|fgenesh1_pm.1_		0.227985	0.387809
GO:0051186	cofactor metabolic process	P	2	50	31	1549	6.45161	3.22789	over	jgi|Crypa2|335787|fgenesh1_pm.1_		0.188855	0.372073
GO:0016491	oxidoreductase activity	F	2	198	31	1549	6.45161	12.7824	under	jgi|Crypa2|240493|gw1.4.2892.1, jgi|Crypa2|328270|fgenesh1_pg.3_		0.14315	0.331505
GO:0051128	regulation of cellular component organization	P	1	16	31	1549	3.22581	1.03292	over	jgi|Crypa2|103155|Crypa1.estExt_fgenesh1_kg.C_60127	jgi|Crypa2|106122|Crypa1.estExt_fgenesh1_pg.C_20797, jgi|Crypa2|330325|fgenesh1_pg.4_	0.238428	0.394159
GO:0016835	carbon-oxygen lyase activity	F	1	16	31	1549	3.22581	1.03292	over	jgi|Crypa2|103155|Crypa1.estExt_fgenesh1_kg.C_60127	jgi|Crypa2|108144|Crypa1.estExt_fgenesh1_pg.C_70119, jgi|Crypa2|220750|gw1.9.394.1, jgi|Crypa2|255355|e_gw1.4.2310.1, jgi|Crypa2|107559|Crypa1.estExt_fgenesh1_pg.C_50344, jgi|Crypa2|333011|fgenesh1_pg.7_	0.238428	0.394159
GO:0051082	unfolded protein binding	F	1	16	31	1549	3.22581	1.03292	over	jgi|Crypa2|245307|e_gw1.1.400.1	jgi|Crypa2|218268|gw1.3.437.1, jgi|Crypa2|258139|e_gw1.5.2914.1, jgi|Crypa2|218418|gw1.6.228.1, jgi|Crypa2|107659|Crypa1.estExt_fgenesh1_pg.C_50545, jgi|Crypa2|231039|gw1.1.2790.1, jgi|Crypa2|265740|e_gw1.8.1631.1, jgi|Crypa2|107637|Crypa1.estExt_fgenesh1_pg.C_50514, jgi|Crypa2|218363|gw1.1.660.1, jgi|Crypa2|341915|fgenesh1_pm.7_	0.238428	0.394159
GO:0019842	vitamin binding	F	1	16	31	1549	3.22581	1.03292	over	jgi|Crypa2|252290|e_gw1.3.436.1	jgi|Crypa2|256328|e_gw1.4.1213.1, jgi|Crypa2|263130|e_gw1.7.33.1, jgi|Crypa2|328153|fgenesh1_pg.3_	0.238428	0.394159
GO:0048522	positive regulation of cellular process	P	1	16	31	1549	3.22581	1.03292	over	jgi|Crypa2|275729|estExt_Genewise1.C_33087	jgi|Crypa2|105584|Crypa1.estExt_fgenesh1_pg.C_11404, jgi|Crypa2|106122|Crypa1.estExt_fgenesh1_pg.C_20797, jgi|Crypa2|330325|fgenesh1_pg.4_	0.238428	0.394159
GO:0048518	positive regulation of biological process	P	1	16	31	1549	3.22581	1.03292	over	jgi|Crypa2|275729|estExt_Genewise1.C_33087	jgi|Crypa2|105584|Crypa1.estExt_fgenesh1_pg.C_11404, jgi|Crypa2|106122|Crypa1.estExt_fgenesh1_pg.C_20797, jgi|Crypa2|330325|fgenesh1_pg.4_	0.238428	0.394159
GO:0006570	tyrosine metabolic process	P	1	16	31	1549	3.22581	1.03292	over	jgi|Crypa2|103155|Crypa1.estExt_fgenesh1_kg.C_60127	jgi|Crypa2|258088|e_gw1.5.499.1, jgi|Crypa2|265667|e_gw1.8.423.1, jgi|Crypa2|250226|e_gw1.2.474.1, jgi|Crypa2|255355|e_gw1.4.2310.1, jgi|Crypa2|263293|e_gw1.7.276.1, jgi|Crypa2|255568|e_gw1.4.521.1, jgi|Crypa2|327125|fgenesh1_pg.2_	0.238428	0.394159
GO:0006163	purine nucleotide metabolic process	P	2	52	31	1549	6.45161	3.357	over	jgi|Crypa2|327232|fgenesh1_pg.2_		0.19659	0.378509
GO:0071944	cell periphery	C	1	17	31	1549	3.22581	1.09748	over	jgi|Crypa2|103155|Crypa1.estExt_fgenesh1_kg.C_60127	jgi|Crypa2|325217|fgenesh1_pg.1_	0.248372	0.404754
GO:0030170	pyridoxal phosphate binding	F	1	17	31	1549	3.22581	1.09748	over	jgi|Crypa2|335787|fgenesh1_pm.1_		0.248372	0.404754
GO:0007049	cell cycle	P	1	17	31	1549	3.22581	1.09748	over	jgi|Crypa2|337355|fgenesh1_pm.2_		0.248372	0.404754
GO:0072524	pyridine-containing compound metabolic process	P	1	18	31	1549	3.22581	1.16204	over	jgi|Crypa2|102434|Crypa1.estExt_fgenesh1_kg.C_40215	jgi|Crypa2|332733|fgenesh1_pg.7_	0.257832	0.414037
GO:1901615	organic hydroxy compound metabolic process	P	1	18	31	1549	3.22581	1.16204	over	jgi|Crypa2|102434|Crypa1.estExt_fgenesh1_kg.C_40215	jgi|Crypa2|260788|e_gw1.5.2299.1, jgi|Crypa2|332958|fgenesh1_pg.7_	0.257832	0.414037
GO:0044391	ribosomal subunit	C	1	18	31	1549	3.22581	1.16204	over	jgi|Crypa2|277249|estExt_Genewise1.C_42463	jgi|Crypa2|224337|gw1.9.683.1, jgi|Crypa2|283507|estExt_Genewise1.C_100605, jgi|Crypa2|244514|e_gw1.1.4922.1, jgi|Crypa2|101628|Crypa1.estExt_fgenesh1_kg.C_20460, jgi|Crypa2|329413|fgenesh1_pg.4_	0.257832	0.414037
GO:0000785	chromatin	C	1	18	31	1549	3.22581	1.16204	over	jgi|Crypa2|243874|gw1.4.3275.1	jgi|Crypa2|292591|estExt_Genewise1Plus.C_52689, jgi|Crypa2|258608|e_gw1.5.1551.1, jgi|Crypa2|292737|estExt_Genewise1Plus.C_60238, jgi|Crypa2|331623|fgenesh1_pg.6_	0.257832	0.414037
GO:0003677	DNA binding	F	2	54	31	1549	6.45161	3.48612	over	jgi|Crypa2|243874|gw1.4.3275.1, jgi|Crypa2|270176|e_gw1.11.483.1	jgi|Crypa2|292591|estExt_Genewise1Plus.C_52689, jgi|Crypa2|250764|e_gw1.2.1.1, jgi|Crypa2|331788|fgenesh1_pg.6_	0.204014	0.378509
GO:1901565	organonitrogen compound catabolic process	P	2	54	31	1549	6.45161	3.48612	over	jgi|Crypa2|327232|fgenesh1_pg.2_		0.204014	0.378509
GO:0050794	regulation of cellular process	P	4	123	31	1549	12.9032	7.94061	over	jgi|Crypa2|103155|Crypa1.estExt_fgenesh1_kg.C_60127, jgi|Crypa2|327232|fgenesh1_pg.2_		0.134698	0.330291
GO:0016787	hydrolase activity	F	3	246	31	1549	9.67742	15.8812	under	jgi|Crypa2|327232|fgenesh1_pg.2_		0.141717	0.330291
GO:2000112	regulation of cellular macromolecule biosynthetic process	P	2	55	31	1549	6.45161	3.55068	over	jgi|Crypa2|327232|fgenesh1_pg.2_		0.207606	0.378509
GO:0010556	regulation of macromolecule biosynthetic process	P	2	55	31	1549	6.45161	3.55068	over	jgi|Crypa2|327232|fgenesh1_pg.2_		0.207606	0.378509
GO:0010468	regulation of gene expression	P	2	55	31	1549	6.45161	3.55068	over	jgi|Crypa2|327232|fgenesh1_pg.2_		0.207606	0.378509
GO:0016830	carbon-carbon lyase activity	F	1	19	31	1549	3.22581	1.2266	over	jgi|Crypa2|252290|e_gw1.3.436.1	jgi|Crypa2|263847|e_gw1.7.966.1, jgi|Crypa2|259726|e_gw1.5.596.1, jgi|Crypa2|261508|e_gw1.6.94.1, jgi|Crypa2|259020|e_gw1.5.749.1, jgi|Crypa2|259794|e_gw1.5.1332.1, jgi|Crypa2|223085|gw1.8.581.1, jgi|Crypa2|253313|e_gw1.3.3290.1, jgi|Crypa2|104720|Crypa1.estExt_fgenesh1_kg.C_140033, jgi|Crypa2|329662|fgenesh1_pg.4_	0.266823	0.420294
GO:0042430	indole-containing compound metabolic process	P	1	19	31	1549	3.22581	1.2266	over	jgi|Crypa2|103155|Crypa1.estExt_fgenesh1_kg.C_60127	jgi|Crypa2|256328|e_gw1.4.1213.1, jgi|Crypa2|258088|e_gw1.5.499.1, jgi|Crypa2|265667|e_gw1.8.423.1, jgi|Crypa2|250226|e_gw1.2.474.1, jgi|Crypa2|255355|e_gw1.4.2310.1, jgi|Crypa2|263293|e_gw1.7.276.1, jgi|Crypa2|255568|e_gw1.4.521.1, jgi|Crypa2|327125|fgenesh1_pg.2_	0.266823	0.420294
GO:0006733	oxidoreduction coenzyme metabolic process	P	1	19	31	1549	3.22581	1.2266	over	jgi|Crypa2|102434|Crypa1.estExt_fgenesh1_kg.C_40215	jgi|Crypa2|278775|estExt_Genewise1.C_52350, jgi|Crypa2|234662|gw1.1.3354.1, jgi|Crypa2|332733|fgenesh1_pg.7_	0.266823	0.420294
GO:0006586	indolalkylamine metabolic process	P	1	19	31	1549	3.22581	1.2266	over	jgi|Crypa2|103155|Crypa1.estExt_fgenesh1_kg.C_60127	jgi|Crypa2|256328|e_gw1.4.1213.1, jgi|Crypa2|258088|e_gw1.5.499.1, jgi|Crypa2|265667|e_gw1.8.423.1, jgi|Crypa2|250226|e_gw1.2.474.1, jgi|Crypa2|255355|e_gw1.4.2310.1, jgi|Crypa2|263293|e_gw1.7.276.1, jgi|Crypa2|255568|e_gw1.4.521.1, jgi|Crypa2|327125|fgenesh1_pg.2_	0.266823	0.420294
GO:0006568	tryptophan metabolic process	P	1	19	31	1549	3.22581	1.2266	over	jgi|Crypa2|103155|Crypa1.estExt_fgenesh1_kg.C_60127	jgi|Crypa2|256328|e_gw1.4.1213.1, jgi|Crypa2|258088|e_gw1.5.499.1, jgi|Crypa2|265667|e_gw1.8.423.1, jgi|Crypa2|250226|e_gw1.2.474.1, jgi|Crypa2|255355|e_gw1.4.2310.1, jgi|Crypa2|263293|e_gw1.7.276.1, jgi|Crypa2|255568|e_gw1.4.521.1, jgi|Crypa2|327125|fgenesh1_pg.2_	0.266823	0.420294
GO:0031326	regulation of cellular biosynthetic process	P	2	56	31	1549	6.45161	3.61524	over	jgi|Crypa2|327232|fgenesh1_pg.2_		0.211116	0.378936
GO:0009889	regulation of biosynthetic process	P	2	56	31	1549	6.45161	3.61524	over	jgi|Crypa2|327232|fgenesh1_pg.2_		0.211116	0.378936
GO:0050789	regulation of biological process	P	4	127	31	1549	12.9032	8.19884	over	jgi|Crypa2|103155|Crypa1.estExt_fgenesh1_kg.C_60127, jgi|Crypa2|327232|fgenesh1_pg.2_		0.142035	0.330291
GO:0016772	transferase activity, transferring phosphorus-containing groups	F	2	57	31	1549	6.45161	3.67979	over	jgi|Crypa2|258754|e_gw1.5.376.1, jgi|Crypa2|218572|gw1.5.377.1	jgi|Crypa2|331090|fgenesh1_pg.5_	0.214543	0.378936
GO:0044281	small molecule metabolic process	P	8	277	31	1549	25.8065	17.8825	over	jgi|Crypa2|219633|gw1.3.614.1, jgi|Crypa2|103155|Crypa1.estExt_fgenesh1_kg.C_60127, jgi|Crypa2|327232|fgenesh1_pg.2_		0.0888168	0.295001
GO:0009060	aerobic respiration	P	1	20	31	1549	3.22581	1.29116	over	jgi|Crypa2|217385|gw1.4.234.1	jgi|Crypa2|256328|e_gw1.4.1213.1, jgi|Crypa2|260861|e_gw1.6.2246.1, jgi|Crypa2|268230|e_gw1.9.1582.1, jgi|Crypa2|219806|gw1.4.493.1, jgi|Crypa2|108144|Crypa1.estExt_fgenesh1_pg.C_70119, jgi|Crypa2|263130|e_gw1.7.33.1, jgi|Crypa2|218348|gw1.2.257.1, jgi|Crypa2|216648|gw1.6.98.1, jgi|Crypa2|219104|gw1.6.295.1, jgi|Crypa2|109333|Crypa1.estExt_fgenesh1_pg.C_140040, jgi|Crypa2|100550|Crypa1.estExt_fge…	0.275359	0.422645
GO:1901659	glycosyl compound biosynthetic process	P	1	20	31	1549	3.22581	1.29116	over	jgi|Crypa2|102434|Crypa1.estExt_fgenesh1_kg.C_40215	jgi|Crypa2|260788|e_gw1.5.2299.1, jgi|Crypa2|232941|gw1.4.2013.1, jgi|Crypa2|332958|fgenesh1_pg.7_	0.275359	0.422645
GO:0051603	proteolysis involved in cellular protein catabolic process	P	1	20	31	1549	3.22581	1.29116	over	jgi|Crypa2|326429|fgenesh1_pg.1_		0.275359	0.422645
GO:0006099	tricarboxylic acid cycle	P	1	20	31	1549	3.22581	1.29116	over	jgi|Crypa2|217385|gw1.4.234.1	jgi|Crypa2|256328|e_gw1.4.1213.1, jgi|Crypa2|260861|e_gw1.6.2246.1, jgi|Crypa2|268230|e_gw1.9.1582.1, jgi|Crypa2|219806|gw1.4.493.1, jgi|Crypa2|108144|Crypa1.estExt_fgenesh1_pg.C_70119, jgi|Crypa2|263130|e_gw1.7.33.1, jgi|Crypa2|218348|gw1.2.257.1, jgi|Crypa2|216648|gw1.6.98.1, jgi|Crypa2|219104|gw1.6.295.1, jgi|Crypa2|109333|Crypa1.estExt_fgenesh1_pg.C_140040, jgi|Crypa2|100550|Crypa1.estExt_fge…	0.275359	0.422645
GO:0044257	cellular protein catabolic process	P	1	20	31	1549	3.22581	1.29116	over	jgi|Crypa2|326429|fgenesh1_pg.1_		0.275359	0.422645
GO:0006576	cellular biogenic amine metabolic process	P	1	20	31	1549	3.22581	1.29116	over	jgi|Crypa2|103155|Crypa1.estExt_fgenesh1_kg.C_60127	jgi|Crypa2|256328|e_gw1.4.1213.1, jgi|Crypa2|258088|e_gw1.5.499.1, jgi|Crypa2|265667|e_gw1.8.423.1, jgi|Crypa2|250226|e_gw1.2.474.1, jgi|Crypa2|255355|e_gw1.4.2310.1, jgi|Crypa2|263293|e_gw1.7.276.1, jgi|Crypa2|255568|e_gw1.4.521.1, jgi|Crypa2|327125|fgenesh1_pg.2_	0.275359	0.422645
GO:0044106	cellular amine metabolic process	P	1	20	31	1549	3.22581	1.29116	over	jgi|Crypa2|103155|Crypa1.estExt_fgenesh1_kg.C_60127	jgi|Crypa2|256328|e_gw1.4.1213.1, jgi|Crypa2|258088|e_gw1.5.499.1, jgi|Crypa2|265667|e_gw1.8.423.1, jgi|Crypa2|250226|e_gw1.2.474.1, jgi|Crypa2|255355|e_gw1.4.2310.1, jgi|Crypa2|263293|e_gw1.7.276.1, jgi|Crypa2|255568|e_gw1.4.521.1, jgi|Crypa2|327125|fgenesh1_pg.2_	0.275359	0.422645
GO:0005739	mitochondrion	C	2	59	31	1549	6.45161	3.80891	over	jgi|Crypa2|219633|gw1.3.614.1, jgi|Crypa2|103155|Crypa1.estExt_fgenesh1_kg.C_60127	jgi|Crypa2|260861|e_gw1.6.2246.1, jgi|Crypa2|245589|e_gw1.1.4091.1, jgi|Crypa2|219806|gw1.4.493.1, jgi|Crypa2|278775|estExt_Genewise1.C_52350, jgi|Crypa2|264005|e_gw1.7.2331.1, jgi|Crypa2|232941|gw1.4.2013.1, jgi|Crypa2|329413|fgenesh1_pg.4_	0.221145	0.383086
GO:0006796	phosphate-containing compound metabolic process	P	5	154	31	1549	16.129	9.9419	over	jgi|Crypa2|327232|fgenesh1_pg.2_		0.108671	0.298151
GO:0044446	intracellular organelle part	C	5	158	31	1549	16.129	10.2001	over	jgi|Crypa2|219633|gw1.3.614.1, jgi|Crypa2|339513|fgenesh1_pm.4_		0.114764	0.306658
GO:0044422	organelle part	C	5	158	31	1549	16.129	10.2001	over	jgi|Crypa2|219633|gw1.3.614.1, jgi|Crypa2|339513|fgenesh1_pm.4_		0.114764	0.306658
GO:0006793	phosphorus metabolic process	P	5	160	31	1549	16.129	10.3292	over	jgi|Crypa2|327232|fgenesh1_pg.2_		0.117781	0.309084
GO:0000502	proteasome complex	C	1	22	31	1549	3.22581	1.42027	over	jgi|Crypa2|326429|fgenesh1_pg.1_		0.291122	0.438677
GO:0009072	aromatic amino acid family metabolic process	P	1	22	31	1549	3.22581	1.42027	over	jgi|Crypa2|103155|Crypa1.estExt_fgenesh1_kg.C_60127	jgi|Crypa2|256328|e_gw1.4.1213.1, jgi|Crypa2|258088|e_gw1.5.499.1, jgi|Crypa2|265667|e_gw1.8.423.1, jgi|Crypa2|250226|e_gw1.2.474.1, jgi|Crypa2|255355|e_gw1.4.2310.1, jgi|Crypa2|263293|e_gw1.7.276.1, jgi|Crypa2|255568|e_gw1.4.521.1, jgi|Crypa2|327125|fgenesh1_pg.2_	0.291122	0.438677
GO:0009308	amine metabolic process	P	1	22	31	1549	3.22581	1.42027	over	jgi|Crypa2|103155|Crypa1.estExt_fgenesh1_kg.C_60127	jgi|Crypa2|256328|e_gw1.4.1213.1, jgi|Crypa2|258088|e_gw1.5.499.1, jgi|Crypa2|265667|e_gw1.8.423.1, jgi|Crypa2|250226|e_gw1.2.474.1, jgi|Crypa2|255355|e_gw1.4.2310.1, jgi|Crypa2|263293|e_gw1.7.276.1, jgi|Crypa2|255568|e_gw1.4.521.1, jgi|Crypa2|327125|fgenesh1_pg.2_	0.291122	0.438677
GO:0006464	cellular protein modification process	P	0	69	31	1549	0	4.45449	under		jgi|Crypa2|257479|e_gw1.4.3286.1, jgi|Crypa2|255554|e_gw1.4.1794.1, jgi|Crypa2|330358|fgenesh1_pg.4_	0.240081	0.394163
GO:0036211	protein modification process	P	0	69	31	1549	0	4.45449	under		jgi|Crypa2|257479|e_gw1.4.3286.1, jgi|Crypa2|255554|e_gw1.4.1794.1, jgi|Crypa2|330358|fgenesh1_pg.4_	0.240081	0.394163
GO:0043412	macromolecule modification	P	0	75	31	1549	0	4.84183	under		jgi|Crypa2|257479|e_gw1.4.3286.1, jgi|Crypa2|255554|e_gw1.4.1794.1, jgi|Crypa2|330358|fgenesh1_pg.4_	0.211399	0.378936
GO:0031981	nuclear lumen	C	1	24	31	1549	3.22581	1.54939	over	jgi|Crypa2|339513|fgenesh1_pm.4_		0.305227	0.457841
GO:0044265	cellular macromolecule catabolic process	P	1	24	31	1549	3.22581	1.54939	over	jgi|Crypa2|326429|fgenesh1_pg.1_		0.305227	0.457841
GO:0016043	cellular component organization	P	3	84	31	1549	9.67742	5.42285	over	jgi|Crypa2|103155|Crypa1.estExt_fgenesh1_kg.C_60127, jgi|Crypa2|243874|gw1.4.3275.1, jgi|Crypa2|325486|fgenesh1_pg.1_		0.151437	0.336772
GO:0044248	cellular catabolic process	P	3	84	31	1549	9.67742	5.42285	over	jgi|Crypa2|327232|fgenesh1_pg.2_		0.151437	0.336772
GO:0044710	single-organism metabolic process	P	11	420	31	1549	35.4839	27.1143	over	jgi|Crypa2|219633|gw1.3.614.1, jgi|Crypa2|103155|Crypa1.estExt_fgenesh1_kg.C_60127, jgi|Crypa2|327232|fgenesh1_pg.2_		0.0883367	0.295001
GO:0043231	intracellular membrane-bounded organelle	C	6	207	31	1549	19.3548	13.3635	over	jgi|Crypa2|219633|gw1.3.614.1, jgi|Crypa2|339513|fgenesh1_pm.4_		0.116651	0.309084
GO:0043227	membrane-bounded organelle	C	6	207	31	1549	19.3548	13.3635	over	jgi|Crypa2|219633|gw1.3.614.1, jgi|Crypa2|339513|fgenesh1_pm.4_		0.116651	0.309084
GO:0043234	protein complex	C	6	208	31	1549	19.3548	13.428	over	jgi|Crypa2|219633|gw1.3.614.1, jgi|Crypa2|103155|Crypa1.estExt_fgenesh1_kg.C_60127, jgi|Crypa2|243874|gw1.4.3275.1, jgi|Crypa2|217385|gw1.4.234.1, jgi|Crypa2|326429|fgenesh1_pg.1_		0.117878	0.309084
GO:0046914	transition metal ion binding	F	3	89	31	1549	9.67742	5.74564	over	jgi|Crypa2|279131|estExt_Genewise1.C_60195, jgi|Crypa2|240493|gw1.4.2892.1, jgi|Crypa2|325486|fgenesh1_pg.1_		0.163867	0.345948
GO:0006457	protein folding	P	1	26	31	1549	3.22581	1.6785	over	jgi|Crypa2|245307|e_gw1.1.400.1	jgi|Crypa2|218268|gw1.3.437.1, jgi|Crypa2|275430|estExt_Genewise1.C_32591, jgi|Crypa2|258139|e_gw1.5.2914.1, jgi|Crypa2|334947|fgenesh1_pg.10_	0.317777	0.472371
GO:0006396	RNA processing	P	1	26	31	1549	3.22581	1.6785	over	jgi|Crypa2|339513|fgenesh1_pm.4_		0.317777	0.472371
GO:0004175	endopeptidase activity	F	1	26	31	1549	3.22581	1.6785	over	jgi|Crypa2|326429|fgenesh1_pg.1_		0.317777	0.472371
GO:0006144	purine nucleobase metabolic process	P	1	26	31	1549	3.22581	1.6785	over	jgi|Crypa2|258754|e_gw1.5.376.1	jgi|Crypa2|327242|fgenesh1_pg.2_	0.317777	0.472371
GO:0006461	protein complex assembly	P	1	27	31	1549	3.22581	1.74306	over	jgi|Crypa2|243874|gw1.4.3275.1	jgi|Crypa2|104656|Crypa1.estExt_fgenesh1_kg.C_130040, jgi|Crypa2|105584|Crypa1.estExt_fgenesh1_pg.C_11404, jgi|Crypa2|106122|Crypa1.estExt_fgenesh1_pg.C_20797, jgi|Crypa2|330325|fgenesh1_pg.4_	0.323499	0.478721
GO:0070271	protein complex biogenesis	P	1	27	31	1549	3.22581	1.74306	over	jgi|Crypa2|243874|gw1.4.3275.1	jgi|Crypa2|104656|Crypa1.estExt_fgenesh1_kg.C_130040, jgi|Crypa2|105584|Crypa1.estExt_fgenesh1_pg.C_11404, jgi|Crypa2|106122|Crypa1.estExt_fgenesh1_pg.C_20797, jgi|Crypa2|330325|fgenesh1_pg.4_	0.323499	0.478721
GO:0051188	cofactor biosynthetic process	P	1	28	31	1549	3.22581	1.80762	over	jgi|Crypa2|335787|fgenesh1_pm.1_		0.328868	0.485577
GO:0034622	cellular macromolecular complex assembly	P	1	30	31	1549	3.22581	1.93673	over	jgi|Crypa2|243874|gw1.4.3275.1	jgi|Crypa2|104656|Crypa1.estExt_fgenesh1_kg.C_130040, jgi|Crypa2|105584|Crypa1.estExt_fgenesh1_pg.C_11404, jgi|Crypa2|258633|e_gw1.5.2014.1, jgi|Crypa2|106122|Crypa1.estExt_fgenesh1_pg.C_20797, jgi|Crypa2|330325|fgenesh1_pg.4_	0.338591	0.49482
GO:0030163	protein catabolic process	P	1	30	31	1549	3.22581	1.93673	over	jgi|Crypa2|326429|fgenesh1_pg.1_		0.338591	0.49482
GO:0045333	cellular respiration	P	1	30	31	1549	3.22581	1.93673	over	jgi|Crypa2|217385|gw1.4.234.1	jgi|Crypa2|256328|e_gw1.4.1213.1, jgi|Crypa2|260861|e_gw1.6.2246.1, jgi|Crypa2|268230|e_gw1.9.1582.1, jgi|Crypa2|219806|gw1.4.493.1, jgi|Crypa2|108144|Crypa1.estExt_fgenesh1_pg.C_70119, jgi|Crypa2|263130|e_gw1.7.33.1, jgi|Crypa2|234662|gw1.1.3354.1, jgi|Crypa2|256828|e_gw1.4.1028.1, jgi|Crypa2|218348|gw1.2.257.1, jgi|Crypa2|331548|fgenesh1_pg.5_	0.338591	0.49482
GO:0000166	nucleotide binding	F	4	274	31	1549	12.9032	17.6888	under	jgi|Crypa2|245307|e_gw1.1.400.1, jgi|Crypa2|327232|fgenesh1_pg.2_		0.161176	0.345378
GO:1901265	nucleoside phosphate binding	F	4	274	31	1549	12.9032	17.6888	under	jgi|Crypa2|245307|e_gw1.1.400.1, jgi|Crypa2|327232|fgenesh1_pg.2_		0.161176	0.345378
GO:0019438	aromatic compound biosynthetic process	P	3	105	31	1549	9.67742	6.77857	over	jgi|Crypa2|103155|Crypa1.estExt_fgenesh1_kg.C_60127, jgi|Crypa2|270176|e_gw1.11.483.1, jgi|Crypa2|335787|fgenesh1_pm.1_		0.198106	0.378509
GO:0009069	serine family amino acid metabolic process	P	1	31	31	1549	3.22581	2.00129	over	jgi|Crypa2|335787|fgenesh1_pm.1_		0.342968	0.495314
GO:0065003	macromolecular complex assembly	P	1	31	31	1549	3.22581	2.00129	over	jgi|Crypa2|243874|gw1.4.3275.1	jgi|Crypa2|104656|Crypa1.estExt_fgenesh1_kg.C_130040, jgi|Crypa2|105584|Crypa1.estExt_fgenesh1_pg.C_11404, jgi|Crypa2|258633|e_gw1.5.2014.1, jgi|Crypa2|106122|Crypa1.estExt_fgenesh1_pg.C_20797, jgi|Crypa2|330325|fgenesh1_pg.4_	0.342968	0.495314
GO:0009112	nucleobase metabolic process	P	1	32	31	1549	3.22581	2.06585	over	jgi|Crypa2|258754|e_gw1.5.376.1	jgi|Crypa2|327242|fgenesh1_pg.2_	0.347034	0.496443
GO:0016773	phosphotransferase activity, alcohol group as acceptor	F	1	32	31	1549	3.22581	2.06585	over	jgi|Crypa2|258754|e_gw1.5.376.1	jgi|Crypa2|327242|fgenesh1_pg.2_	0.347034	0.496443
GO:0044429	mitochondrial part	C	1	33	31	1549	3.22581	2.13041	over	jgi|Crypa2|219633|gw1.3.614.1	jgi|Crypa2|278775|estExt_Genewise1.C_52350, jgi|Crypa2|264005|e_gw1.7.2331.1, jgi|Crypa2|329413|fgenesh1_pg.4_	0.350802	0.496443
GO:0044428	nuclear part	C	1	33	31	1549	3.22581	2.13041	over	jgi|Crypa2|339513|fgenesh1_pm.4_		0.350802	0.496443
GO:0065007	biological regulation	P	4	134	31	1549	12.9032	8.65074	over	jgi|Crypa2|103155|Crypa1.estExt_fgenesh1_kg.C_60127, jgi|Crypa2|327232|fgenesh1_pg.2_		0.154272	0.336772
GO:0044700	single organism signaling	P	1	34	31	1549	3.22581	2.19496	over	jgi|Crypa2|337355|fgenesh1_pm.2_		0.35428	0.496443
GO:0034660	ncRNA metabolic process	P	1	34	31	1549	3.22581	2.19496	over	jgi|Crypa2|339513|fgenesh1_pm.4_		0.35428	0.496443
GO:0023052	signaling	P	1	34	31	1549	3.22581	2.19496	over	jgi|Crypa2|337355|fgenesh1_pm.2_		0.35428	0.496443
GO:0007165	signal transduction	P	1	34	31	1549	3.22581	2.19496	over	jgi|Crypa2|337355|fgenesh1_pm.2_		0.35428	0.496443
GO:0071822	protein complex subunit organization	P	1	36	31	1549	3.22581	2.32408	over	jgi|Crypa2|243874|gw1.4.3275.1	jgi|Crypa2|36484|Crypa1.e_gw1.2.2161.1, jgi|Crypa2|276718|estExt_Genewise1.C_41530, jgi|Crypa2|104656|Crypa1.estExt_fgenesh1_kg.C_130040, jgi|Crypa2|105584|Crypa1.estExt_fgenesh1_pg.C_11404, jgi|Crypa2|106122|Crypa1.estExt_fgenesh1_pg.C_20797, jgi|Crypa2|330325|fgenesh1_pg.4_	0.360406	0.502599
GO:0009057	macromolecule catabolic process	P	1	37	31	1549	3.22581	2.38864	over	jgi|Crypa2|326429|fgenesh1_pg.1_		0.363073	0.502599
GO:0022607	cellular component assembly	P	1	37	31	1549	3.22581	2.38864	over	jgi|Crypa2|243874|gw1.4.3275.1	jgi|Crypa2|36484|Crypa1.e_gw1.2.2161.1, jgi|Crypa2|104656|Crypa1.estExt_fgenesh1_kg.C_130040, jgi|Crypa2|105584|Crypa1.estExt_fgenesh1_pg.C_11404, jgi|Crypa2|258633|e_gw1.5.2014.1, jgi|Crypa2|106122|Crypa1.estExt_fgenesh1_pg.C_20797, jgi|Crypa2|330325|fgenesh1_pg.4_	0.363073	0.502599
GO:0007154	cell communication	P	1	37	31	1549	3.22581	2.38864	over	jgi|Crypa2|337355|fgenesh1_pm.2_		0.363073	0.502599
GO:0030554	adenyl nucleotide binding	F	2	158	31	1549	6.45161	10.2001	under	jgi|Crypa2|245307|e_gw1.1.400.1, jgi|Crypa2|217385|gw1.4.234.1	jgi|Crypa2|327242|fgenesh1_pg.2_	0.214045	0.378936
GO:0032559	adenyl ribonucleotide binding	F	2	157	31	1549	6.45161	10.1356	under	jgi|Crypa2|245307|e_gw1.1.400.1, jgi|Crypa2|217385|gw1.4.234.1	jgi|Crypa2|327242|fgenesh1_pg.2_	0.215832	0.378936
GO:0005524	ATP binding	F	2	155	31	1549	6.45161	10.0065	under	jgi|Crypa2|245307|e_gw1.1.400.1, jgi|Crypa2|217385|gw1.4.234.1	jgi|Crypa2|327242|fgenesh1_pg.2_	0.219387	0.382045
GO:0003676	nucleic acid binding	F	5	177	31	1549	16.129	11.4267	over	jgi|Crypa2|339513|fgenesh1_pm.4_		0.142125	0.330291
GO:1901137	carbohydrate derivative biosynthetic process	P	1	39	31	1549	3.22581	2.51775	over	jgi|Crypa2|102434|Crypa1.estExt_fgenesh1_kg.C_40215	jgi|Crypa2|260788|e_gw1.5.2299.1, jgi|Crypa2|232941|gw1.4.2013.1, jgi|Crypa2|337075|fgenesh1_pm.2_	0.367657	0.503302
GO:0043933	macromolecular complex subunit organization	P	1	40	31	1549	3.22581	2.58231	over	jgi|Crypa2|243874|gw1.4.3275.1	jgi|Crypa2|36484|Crypa1.e_gw1.2.2161.1, jgi|Crypa2|276718|estExt_Genewise1.C_41530, jgi|Crypa2|104656|Crypa1.estExt_fgenesh1_kg.C_130040, jgi|Crypa2|105584|Crypa1.estExt_fgenesh1_pg.C_11404, jgi|Crypa2|258633|e_gw1.5.2014.1, jgi|Crypa2|106122|Crypa1.estExt_fgenesh1_pg.C_20797, jgi|Crypa2|330325|fgenesh1_pg.4_	0.369593	0.503302
GO:0032787	monocarboxylic acid metabolic process	P	1	42	31	1549	3.22581	2.71143	over	jgi|Crypa2|219633|gw1.3.614.1	jgi|Crypa2|108144|Crypa1.estExt_fgenesh1_pg.C_70119, jgi|Crypa2|263130|e_gw1.7.33.1, jgi|Crypa2|218348|gw1.2.257.1, jgi|Crypa2|104955|Crypa1.estExt_fgenesh1_pg.C_10091, jgi|Crypa2|235334|gw1.3.2624.1, jgi|Crypa2|277432|estExt_Genewise1.C_42759, jgi|Crypa2|249414|e_gw1.2.1778.1, jgi|Crypa2|259794|e_gw1.5.1332.1, jgi|Crypa2|331746|fgenesh1_pg.6_	0.37279	0.503302
GO:0006732	coenzyme metabolic process	P	1	42	31	1549	3.22581	2.71143	over	jgi|Crypa2|102434|Crypa1.estExt_fgenesh1_kg.C_40215	jgi|Crypa2|278775|estExt_Genewise1.C_52350, jgi|Crypa2|234662|gw1.1.3354.1, jgi|Crypa2|328153|fgenesh1_pg.3_	0.37279	0.503302
GO:0016301	kinase activity	F	1	42	31	1549	3.22581	2.71143	over	jgi|Crypa2|258754|e_gw1.5.376.1	jgi|Crypa2|331090|fgenesh1_pg.5_	0.37279	0.503302
GO:0046907	intracellular transport	P	0	46	31	1549	0	2.96966	under		jgi|Crypa2|226297|gw1.2.1219.1, jgi|Crypa2|343564|fgenesh1_pm.11_	0.389126	0.523062
GO:0033036	macromolecule localization	P	0	45	31	1549	0	2.9051	under		jgi|Crypa2|102834|Crypa1.estExt_fgenesh1_kg.C_50171, jgi|Crypa2|226297|gw1.2.1219.1, jgi|Crypa2|343564|fgenesh1_pm.11_	0.397315	0.532984
GO:0051649	establishment of localization in cell	P	0	48	31	1549	0	3.09877	under		jgi|Crypa2|226297|gw1.2.1219.1, jgi|Crypa2|343564|fgenesh1_pm.11_	0.373235	0.503302
GO:0016021	integral to membrane	C	0	49	31	1549	0	3.16333	under		jgi|Crypa2|337906|fgenesh1_pm.3_	0.365526	0.502599
GO:0031224	intrinsic to membrane	C	0	49	31	1549	0	3.16333	under		jgi|Crypa2|337906|fgenesh1_pm.3_	0.365526	0.502599
GO:0031090	organelle membrane	C	0	49	31	1549	0	3.16333	under		jgi|Crypa2|226297|gw1.2.1219.1, jgi|Crypa2|326112|fgenesh1_pg.1_	0.365526	0.502599
GO:0071702	organic substance transport	P	0	50	31	1549	0	3.22789	under		jgi|Crypa2|102834|Crypa1.estExt_fgenesh1_kg.C_50171, jgi|Crypa2|226297|gw1.2.1219.1, jgi|Crypa2|343564|fgenesh1_pm.11_	0.357972	0.500554
GO:0051641	cellular localization	P	0	51	31	1549	0	3.29245	under		jgi|Crypa2|226297|gw1.2.1219.1, jgi|Crypa2|343564|fgenesh1_pm.11_	0.350569	0.496443
GO:1901564	organonitrogen compound metabolic process	P	6	242	31	1549	19.3548	15.623	over	jgi|Crypa2|103155|Crypa1.estExt_fgenesh1_kg.C_60127, jgi|Crypa2|327232|fgenesh1_pg.2_		0.154536	0.336772
GO:0008270	zinc ion binding	F	2	63	31	1549	6.45161	4.06714	over	jgi|Crypa2|240493|gw1.4.2892.1, jgi|Crypa2|325486|fgenesh1_pg.1_		0.233319	0.394159
GO:0060255	regulation of macromolecule metabolic process	P	2	65	31	1549	6.45161	4.19626	over	jgi|Crypa2|327232|fgenesh1_pg.2_		0.238884	0.394159
GO:0036094	small molecule binding	F	5	291	31	1549	16.129	18.7863	under	jgi|Crypa2|245307|e_gw1.1.400.1, jgi|Crypa2|327232|fgenesh1_pg.2_		0.179085	0.358559
GO:0031323	regulation of cellular metabolic process	P	2	72	31	1549	6.45161	4.64816	over	jgi|Crypa2|327232|fgenesh1_pg.2_		0.255603	0.414037
GO:0080090	regulation of primary metabolic process	P	2	74	31	1549	6.45161	4.77728	over	jgi|Crypa2|327232|fgenesh1_pg.2_		0.259597	0.414853
GO:0019222	regulation of metabolic process	P	2	75	31	1549	6.45161	4.84183	over	jgi|Crypa2|327232|fgenesh1_pg.2_		0.261466	0.416829
GO:0017111	nucleoside-triphosphatase activity	F	2	80	31	1549	6.45161	5.16462	over	jgi|Crypa2|327232|fgenesh1_pg.2_		0.269545	0.422645
GO:0016818	hydrolase activity, acting on acid anhydrides, in phosphorus-containing anhydrides	F	2	84	31	1549	6.45161	5.42285	over	jgi|Crypa2|327232|fgenesh1_pg.2_		0.274536	0.422645
GO:0016462	pyrophosphatase activity	F	2	84	31	1549	6.45161	5.42285	over	jgi|Crypa2|327232|fgenesh1_pg.2_		0.274536	0.422645
GO:0005488	binding	F	17	736	31	1549	54.8387	47.5145	over	jgi|Crypa2|279131|estExt_Genewise1.C_60195, jgi|Crypa2|339513|fgenesh1_pm.4_		0.102716	0.298151
GO:0016817	hydrolase activity, acting on acid anhydrides	F	2	86	31	1549	6.45161	5.55197	over	jgi|Crypa2|327232|fgenesh1_pg.2_		0.276558	0.4235
GO:0044425	membrane part	C	1	104	31	1549	3.22581	6.71401	under	jgi|Crypa2|103155|Crypa1.estExt_fgenesh1_kg.C_60127	jgi|Crypa2|337906|fgenesh1_pm.3_	0.258485	0.414078
GO:0018130	heterocycle biosynthetic process	P	3	114	31	1549	9.67742	7.35959	over	jgi|Crypa2|103155|Crypa1.estExt_fgenesh1_kg.C_60127, jgi|Crypa2|270176|e_gw1.11.483.1, jgi|Crypa2|335787|fgenesh1_pm.1_		0.212956	0.378936
GO:0044271	cellular nitrogen compound biosynthetic process	P	3	120	31	1549	9.67742	7.74693	over	jgi|Crypa2|103155|Crypa1.estExt_fgenesh1_kg.C_60127, jgi|Crypa2|270176|e_gw1.11.483.1, jgi|Crypa2|335787|fgenesh1_pm.1_		0.220933	0.383086
GO:1901362	organic cyclic compound biosynthetic process	P	3	121	31	1549	9.67742	7.81149	over	jgi|Crypa2|103155|Crypa1.estExt_fgenesh1_kg.C_60127, jgi|Crypa2|270176|e_gw1.11.483.1, jgi|Crypa2|335787|fgenesh1_pm.1_		0.222111	0.383752
GO:0006520	cellular amino acid metabolic process	P	2	134	31	1549	6.45161	8.65074	under	jgi|Crypa2|103155|Crypa1.estExt_fgenesh1_kg.C_60127, jgi|Crypa2|335787|fgenesh1_pm.1_		0.253824	0.412621
GO:0055114	oxidation-reduction process	P	3	197	31	1549	9.67742	12.7179	under	jgi|Crypa2|217385|gw1.4.234.1, jgi|Crypa2|240493|gw1.4.2892.1, jgi|Crypa2|102434|Crypa1.estExt_fgenesh1_kg.C_40215	jgi|Crypa2|332547|fgenesh1_pg.7_	0.206169	0.378509
GO:0043168	anion binding	F	6	267	31	1549	19.3548	17.2369	over	jgi|Crypa2|245307|e_gw1.1.400.1, jgi|Crypa2|327232|fgenesh1_pg.2_		0.172228	0.354114
GO:0097159	organic cyclic compound binding	F	8	415	31	1549	25.8065	26.7915	under	jgi|Crypa2|339513|fgenesh1_pm.4_		0.162224	0.34538
GO:1901363	heterocyclic compound binding	F	8	415	31	1549	25.8065	26.7915	under	jgi|Crypa2|339513|fgenesh1_pm.4_		0.162224	0.34538
GO:0003824	catalytic activity	F	17	753	31	1549	54.8387	48.612	over	jgi|Crypa2|219633|gw1.3.614.1, jgi|Crypa2|279131|estExt_Genewise1.C_60195, jgi|Crypa2|248339|e_gw1.1.1516.1, jgi|Crypa2|103155|Crypa1.estExt_fgenesh1_kg.C_60127, jgi|Crypa2|327232|fgenesh1_pg.2_		0.112859	0.305049
GO:0016310	phosphorylation	P	1	64	31	1549	3.22581	4.1317	under	jgi|Crypa2|258754|e_gw1.5.376.1	jgi|Crypa2|331090|fgenesh1_pg.5_	0.363839	0.502599
GO:0048856	anatomical structure development	P	1	72	31	1549	3.22581	4.64816	under	jgi|Crypa2|243874|gw1.4.3275.1	jgi|Crypa2|266868|e_gw1.8.1941.1, jgi|Crypa2|218268|gw1.3.437.1, jgi|Crypa2|324701|fgenesh1_kg.10_	0.347524	0.496443
GO:0006082	organic acid metabolic process	P	3	164	31	1549	9.67742	10.5875	under	jgi|Crypa2|219633|gw1.3.614.1, jgi|Crypa2|103155|Crypa1.estExt_fgenesh1_kg.C_60127, jgi|Crypa2|335787|fgenesh1_pm.1_		0.234526	0.394159
GO:0032502	developmental process	P	1	75	31	1549	3.22581	4.84183	under	jgi|Crypa2|243874|gw1.4.3275.1	jgi|Crypa2|266868|e_gw1.8.1941.1, jgi|Crypa2|218268|gw1.3.437.1, jgi|Crypa2|324701|fgenesh1_kg.10_	0.340376	0.49482
GO:0016053	organic acid biosynthetic process	P	1	75	31	1549	3.22581	4.84183	under	jgi|Crypa2|103155|Crypa1.estExt_fgenesh1_kg.C_60127	jgi|Crypa2|327242|fgenesh1_pg.2_	0.340376	0.49482
GO:0034654	nucleobase-containing compound biosynthetic process	P	1	75	31	1549	3.22581	4.84183	under	jgi|Crypa2|270176|e_gw1.11.483.1	jgi|Crypa2|216252|gw1.3.136.1, jgi|Crypa2|332974|fgenesh1_pg.7_	0.340376	0.49482
GO:0046394	carboxylic acid biosynthetic process	P	1	75	31	1549	3.22581	4.84183	under	jgi|Crypa2|103155|Crypa1.estExt_fgenesh1_kg.C_60127	jgi|Crypa2|327242|fgenesh1_pg.2_	0.340376	0.49482
GO:0009167	purine ribonucleoside monophosphate metabolic process	P	0	26	31	1549	0	1.6785	under		jgi|Crypa2|221434|gw1.9.446.1, jgi|Crypa2|232941|gw1.4.2013.1, jgi|Crypa2|259290|e_gw1.5.1164.1, jgi|Crypa2|101333|Crypa1.estExt_fgenesh1_kg.C_20098, jgi|Crypa2|265740|e_gw1.8.1631.1, jgi|Crypa2|263847|e_gw1.7.966.1, jgi|Crypa2|258200|e_gw1.5.364.1, jgi|Crypa2|321005|fgenesh1_kg.2_	0.588637	0.74283
GO:0009161	ribonucleoside monophosphate metabolic process	P	0	26	31	1549	0	1.6785	under		jgi|Crypa2|221434|gw1.9.446.1, jgi|Crypa2|232941|gw1.4.2013.1, jgi|Crypa2|259290|e_gw1.5.1164.1, jgi|Crypa2|101333|Crypa1.estExt_fgenesh1_kg.C_20098, jgi|Crypa2|265740|e_gw1.8.1631.1, jgi|Crypa2|263847|e_gw1.7.966.1, jgi|Crypa2|258200|e_gw1.5.364.1, jgi|Crypa2|321005|fgenesh1_kg.2_	0.588637	0.74283
GO:0009126	purine nucleoside monophosphate metabolic process	P	0	26	31	1549	0	1.6785	under		jgi|Crypa2|221434|gw1.9.446.1, jgi|Crypa2|232941|gw1.4.2013.1, jgi|Crypa2|259290|e_gw1.5.1164.1, jgi|Crypa2|101333|Crypa1.estExt_fgenesh1_kg.C_20098, jgi|Crypa2|265740|e_gw1.8.1631.1, jgi|Crypa2|263847|e_gw1.7.966.1, jgi|Crypa2|258200|e_gw1.5.364.1, jgi|Crypa2|321005|fgenesh1_kg.2_	0.588637	0.74283
GO:0009123	nucleoside monophosphate metabolic process	P	0	26	31	1549	0	1.6785	under		jgi|Crypa2|221434|gw1.9.446.1, jgi|Crypa2|232941|gw1.4.2013.1, jgi|Crypa2|259290|e_gw1.5.1164.1, jgi|Crypa2|101333|Crypa1.estExt_fgenesh1_kg.C_20098, jgi|Crypa2|265740|e_gw1.8.1631.1, jgi|Crypa2|263847|e_gw1.7.966.1, jgi|Crypa2|258200|e_gw1.5.364.1, jgi|Crypa2|321005|fgenesh1_kg.2_	0.588637	0.74283
GO:0015075	ion transmembrane transporter activity	F	0	26	31	1549	0	1.6785	under		jgi|Crypa2|101333|Crypa1.estExt_fgenesh1_kg.C_20098, jgi|Crypa2|264827|e_gw1.7.2306.1, jgi|Crypa2|331548|fgenesh1_pg.5_	0.588637	0.74283
GO:0006118	electron transport	P	0	26	31	1549	0	1.6785	under		jgi|Crypa2|261112|e_gw1.6.373.1, jgi|Crypa2|251639|e_gw1.3.74.1, jgi|Crypa2|234662|gw1.1.3354.1, jgi|Crypa2|282435|estExt_Genewise1.C_90540, jgi|Crypa2|256828|e_gw1.4.1028.1, jgi|Crypa2|264827|e_gw1.7.2306.1, jgi|Crypa2|260143|e_gw1.5.2716.1, jgi|Crypa2|334283|fgenesh1_pg.9_	0.588637	0.74283
GO:0043436	oxoacid metabolic process	P	3	163	31	1549	9.67742	10.5229	under	jgi|Crypa2|219633|gw1.3.614.1, jgi|Crypa2|103155|Crypa1.estExt_fgenesh1_kg.C_60127, jgi|Crypa2|335787|fgenesh1_pm.1_		0.234983	0.394159
GO:0019752	carboxylic acid metabolic process	P	3	163	31	1549	9.67742	10.5229	under	jgi|Crypa2|219633|gw1.3.614.1, jgi|Crypa2|103155|Crypa1.estExt_fgenesh1_kg.C_60127, jgi|Crypa2|335787|fgenesh1_pm.1_		0.234983	0.394159
GO:0016070	RNA metabolic process	P	2	102	31	1549	6.45161	6.58489	under	jgi|Crypa2|339513|fgenesh1_pm.4_		0.28245	0.428727
GO:0016614	oxidoreductase activity, acting on CH-OH group of donors	F	0	31	31	1549	0	2.00129	under		jgi|Crypa2|330698|fgenesh1_pg.5_	0.531047	0.700982
GO:0043648	dicarboxylic acid metabolic process	P	0	24	31	1549	0	1.54939	under		jgi|Crypa2|331688|fgenesh1_pg.6_	0.613327	0.762327
GO:0016879	ligase activity, forming carbon-nitrogen bonds	F	0	24	31	1549	0	1.54939	under		jgi|Crypa2|261805|e_gw1.6.1107.1, jgi|Crypa2|280486|estExt_Genewise1.C_70732, jgi|Crypa2|106743|Crypa1.estExt_fgenesh1_pg.C_30964, jgi|Crypa2|263130|e_gw1.7.33.1, jgi|Crypa2|108642|Crypa1.estExt_fgenesh1_pg.C_80478, jgi|Crypa2|224200|gw1.2.841.1, jgi|Crypa2|104955|Crypa1.estExt_fgenesh1_pg.C_10091, jgi|Crypa2|256419|e_gw1.4.2864.1, jgi|Crypa2|338927|fgenesh1_pm.4_	0.613327	0.762327
GO:0042623	ATPase activity, coupled	F	0	24	31	1549	0	1.54939	under		jgi|Crypa2|102834|Crypa1.estExt_fgenesh1_kg.C_50171, jgi|Crypa2|329756|fgenesh1_pg.4_	0.613327	0.762327
GO:0009165	nucleotide biosynthetic process	P	0	25	31	1549	0	1.61394	under		jgi|Crypa2|232941|gw1.4.2013.1, jgi|Crypa2|259290|e_gw1.5.1164.1, jgi|Crypa2|263847|e_gw1.7.966.1, jgi|Crypa2|108642|Crypa1.estExt_fgenesh1_pg.C_80478, jgi|Crypa2|258200|e_gw1.5.364.1, jgi|Crypa2|247527|e_gw1.1.1532.1, jgi|Crypa2|321005|fgenesh1_kg.2_	0.600859	0.751074
GO:0022890	inorganic cation transmembrane transporter activity	F	0	25	31	1549	0	1.61394	under		jgi|Crypa2|101333|Crypa1.estExt_fgenesh1_kg.C_20098, jgi|Crypa2|264827|e_gw1.7.2306.1, jgi|Crypa2|331548|fgenesh1_pg.5_	0.600859	0.751074
GO:0044430	cytoskeletal part	C	0	25	31	1549	0	1.61394	under		jgi|Crypa2|105584|Crypa1.estExt_fgenesh1_pg.C_11404, jgi|Crypa2|106122|Crypa1.estExt_fgenesh1_pg.C_20797, jgi|Crypa2|330325|fgenesh1_pg.4_	0.600859	0.751074
GO:0008324	cation transmembrane transporter activity	F	0	25	31	1549	0	1.61394	under		jgi|Crypa2|101333|Crypa1.estExt_fgenesh1_kg.C_20098, jgi|Crypa2|264827|e_gw1.7.2306.1, jgi|Crypa2|331548|fgenesh1_pg.5_	0.600859	0.751074
GO:1901293	nucleoside phosphate biosynthetic process	P	0	25	31	1549	0	1.61394	under		jgi|Crypa2|232941|gw1.4.2013.1, jgi|Crypa2|259290|e_gw1.5.1164.1, jgi|Crypa2|263847|e_gw1.7.966.1, jgi|Crypa2|108642|Crypa1.estExt_fgenesh1_pg.C_80478, jgi|Crypa2|258200|e_gw1.5.364.1, jgi|Crypa2|247527|e_gw1.1.1532.1, jgi|Crypa2|321005|fgenesh1_kg.2_	0.600859	0.751074
GO:0044767	single-organism developmental process	P	1	74	31	1549	3.22581	4.77728	under	jgi|Crypa2|243874|gw1.4.3275.1	jgi|Crypa2|266868|e_gw1.8.1941.1, jgi|Crypa2|218268|gw1.3.437.1, jgi|Crypa2|324701|fgenesh1_kg.10_	0.342811	0.495314
GO:0072522	purine-containing compound biosynthetic process	P	0	23	31	1549	0	1.48483	under		jgi|Crypa2|232941|gw1.4.2013.1, jgi|Crypa2|259290|e_gw1.5.1164.1, jgi|Crypa2|263847|e_gw1.7.966.1, jgi|Crypa2|108642|Crypa1.estExt_fgenesh1_pg.C_80478, jgi|Crypa2|258200|e_gw1.5.364.1, jgi|Crypa2|247527|e_gw1.1.1532.1, jgi|Crypa2|321005|fgenesh1_kg.2_	0.626045	0.768218
GO:0009108	coenzyme biosynthetic process	P	0	23	31	1549	0	1.48483	under		jgi|Crypa2|278775|estExt_Genewise1.C_52350, jgi|Crypa2|234662|gw1.1.3354.1, jgi|Crypa2|328153|fgenesh1_pg.3_	0.626045	0.768218
GO:0016798	hydrolase activity, acting on glycosyl bonds	F	0	23	31	1549	0	1.48483	under		jgi|Crypa2|274824|estExt_Genewise1.C_31569, jgi|Crypa2|325217|fgenesh1_pg.1_	0.626045	0.768218
GO:0016741	transferase activity, transferring one-carbon groups	F	0	23	31	1549	0	1.48483	under		jgi|Crypa2|330358|fgenesh1_pg.4_	0.626045	0.768218
GO:0031966	mitochondrial membrane	C	0	23	31	1549	0	1.48483	under		jgi|Crypa2|278775|estExt_Genewise1.C_52350, jgi|Crypa2|267488|e_gw1.9.165.1, jgi|Crypa2|58899|Crypa1.fgenesh1_pm.C_scaffold_1000136, jgi|Crypa2|258200|e_gw1.5.364.1, jgi|Crypa2|333035|fgenesh1_pg.7_	0.626045	0.768218
GO:0006119	oxidative phosphorylation	P	0	23	31	1549	0	1.48483	under		jgi|Crypa2|249681|e_gw1.2.1870.1, jgi|Crypa2|234662|gw1.1.3354.1, jgi|Crypa2|101333|Crypa1.estExt_fgenesh1_kg.C_20098, jgi|Crypa2|256828|e_gw1.4.1028.1, jgi|Crypa2|264827|e_gw1.7.2306.1, jgi|Crypa2|331548|fgenesh1_pg.5_	0.626045	0.768218
GO:0006399	tRNA metabolic process	P	0	28	31	1549	0	1.80762	under		jgi|Crypa2|272209|estExt_Genewise1.C_13434, jgi|Crypa2|331688|fgenesh1_pg.6_	0.56491	0.73106
GO:0015672	monovalent inorganic cation transport	P	0	27	31	1549	0	1.74306	under		jgi|Crypa2|348360|estExt_fgenesh1_pm.C_90416, jgi|Crypa2|234662|gw1.1.3354.1, jgi|Crypa2|101333|Crypa1.estExt_fgenesh1_kg.C_20098, jgi|Crypa2|264827|e_gw1.7.2306.1, jgi|Crypa2|331548|fgenesh1_pg.5_	0.576655	0.736156
GO:0005856	cytoskeleton	C	0	27	31	1549	0	1.74306	under		jgi|Crypa2|276718|estExt_Genewise1.C_41530, jgi|Crypa2|102150|Crypa1.estExt_fgenesh1_kg.C_30445, jgi|Crypa2|105584|Crypa1.estExt_fgenesh1_pg.C_11404, jgi|Crypa2|106122|Crypa1.estExt_fgenesh1_pg.C_20797, jgi|Crypa2|330325|fgenesh1_pg.4_	0.576655	0.736156
GO:0016616	oxidoreductase activity, acting on the CH-OH group of donors, NAD or NADP as acceptor	F	0	27	31	1549	0	1.74306	under		jgi|Crypa2|330698|fgenesh1_pg.5_	0.576655	0.736156
GO:0005740	mitochondrial envelope	C	0	27	31	1549	0	1.74306	under		jgi|Crypa2|278775|estExt_Genewise1.C_52350, jgi|Crypa2|264005|e_gw1.7.2331.1, jgi|Crypa2|267488|e_gw1.9.165.1, jgi|Crypa2|58899|Crypa1.fgenesh1_pm.C_scaffold_1000136, jgi|Crypa2|256828|e_gw1.4.1028.1, jgi|Crypa2|331548|fgenesh1_pg.5_	0.576655	0.736156
GO:0006818	hydrogen transport	P	0	27	31	1549	0	1.74306	under		jgi|Crypa2|348360|estExt_fgenesh1_pm.C_90416, jgi|Crypa2|234662|gw1.1.3354.1, jgi|Crypa2|101333|Crypa1.estExt_fgenesh1_kg.C_20098, jgi|Crypa2|264827|e_gw1.7.2306.1, jgi|Crypa2|331548|fgenesh1_pg.5_	0.576655	0.736156
GO:0006790	sulfur compound metabolic process	P	0	27	31	1549	0	1.74306	under		jgi|Crypa2|327242|fgenesh1_pg.2_	0.576655	0.736156
GO:0015992	proton transport	P	0	27	31	1549	0	1.74306	under		jgi|Crypa2|348360|estExt_fgenesh1_pm.C_90416, jgi|Crypa2|234662|gw1.1.3354.1, jgi|Crypa2|101333|Crypa1.estExt_fgenesh1_kg.C_20098, jgi|Crypa2|264827|e_gw1.7.2306.1, jgi|Crypa2|331548|fgenesh1_pg.5_	0.576655	0.736156
GO:0044707	single-multicellular organism process	P	1	70	31	1549	3.22581	4.51904	under	jgi|Crypa2|243874|gw1.4.3275.1	jgi|Crypa2|266868|e_gw1.8.1941.1, jgi|Crypa2|218268|gw1.3.437.1, jgi|Crypa2|324701|fgenesh1_kg.10_	0.352011	0.496443
GO:0043581	mycelium development	P	1	70	31	1549	3.22581	4.51904	under	jgi|Crypa2|243874|gw1.4.3275.1	jgi|Crypa2|266868|e_gw1.8.1941.1, jgi|Crypa2|218268|gw1.3.437.1, jgi|Crypa2|324701|fgenesh1_kg.10_	0.352011	0.496443
GO:0032501	multicellular organismal process	P	1	70	31	1549	3.22581	4.51904	under	jgi|Crypa2|243874|gw1.4.3275.1	jgi|Crypa2|266868|e_gw1.8.1941.1, jgi|Crypa2|218268|gw1.3.437.1, jgi|Crypa2|324701|fgenesh1_kg.10_	0.352011	0.496443
GO:0007275	multicellular organismal development	P	1	70	31	1549	3.22581	4.51904	under	jgi|Crypa2|243874|gw1.4.3275.1	jgi|Crypa2|266868|e_gw1.8.1941.1, jgi|Crypa2|218268|gw1.3.437.1, jgi|Crypa2|324701|fgenesh1_kg.10_	0.352011	0.496443
GO:0016192	vesicle-mediated transport	P	0	29	31	1549	0	1.87218	under		jgi|Crypa2|226297|gw1.2.1219.1, jgi|Crypa2|343564|fgenesh1_pm.11_	0.553397	0.717567
GO:0006355	regulation of transcription, DNA-dependent	P	0	29	31	1549	0	1.87218	under		jgi|Crypa2|216252|gw1.3.136.1, jgi|Crypa2|330330|fgenesh1_pg.4_	0.553397	0.717567
GO:0008233	peptidase activity	F	1	57	31	1549	3.22581	3.67979	under	jgi|Crypa2|326429|fgenesh1_pg.1_		0.373663	0.503302
GO:0022900	electron transport chain	P	0	12	31	1549	0	0.774693	under		jgi|Crypa2|58899|Crypa1.fgenesh1_pm.C_scaffold_1000136, jgi|Crypa2|234662|gw1.1.3354.1, jgi|Crypa2|256828|e_gw1.4.1028.1, jgi|Crypa2|331548|fgenesh1_pg.5_	0.783907	0.826483
GO:0005794	Golgi apparatus	C	0	12	31	1549	0	0.774693	under		jgi|Crypa2|226297|gw1.2.1219.1, jgi|Crypa2|264164|e_gw1.7.16.1, jgi|Crypa2|216788|gw1.5.170.1, jgi|Crypa2|261517|e_gw1.6.33.1, jgi|Crypa2|239163|gw1.8.1789.1, jgi|Crypa2|216149|gw1.3.118.1, jgi|Crypa2|236838|gw1.4.2473.1, jgi|Crypa2|106438|Crypa1.estExt_fgenesh1_pg.C_30301, jgi|Crypa2|332211|fgenesh1_pg.6_	0.783907	0.826483
GO:0046487	glyoxylate metabolic process	P	0	12	31	1549	0	0.774693	under		jgi|Crypa2|108144|Crypa1.estExt_fgenesh1_pg.C_70119, jgi|Crypa2|218348|gw1.2.257.1, jgi|Crypa2|249414|e_gw1.2.1778.1, jgi|Crypa2|259794|e_gw1.5.1332.1, jgi|Crypa2|272369|estExt_Genewise1.C_13660, jgi|Crypa2|216648|gw1.6.98.1, jgi|Crypa2|100550|Crypa1.estExt_fgenesh1_kg.C_10105, jgi|Crypa2|105976|Crypa1.estExt_fgenesh1_pg.C_20495, jgi|Crypa2|334465|fgenesh1_pg.9_	0.783907	0.826483
GO:0015935	small ribosomal subunit	C	0	12	31	1549	0	0.774693	under		jgi|Crypa2|224337|gw1.9.683.1, jgi|Crypa2|244514|e_gw1.1.4922.1, jgi|Crypa2|101628|Crypa1.estExt_fgenesh1_kg.C_20460, jgi|Crypa2|329413|fgenesh1_pg.4_	0.783907	0.826483
GO:0007015	actin filament organization	P	0	12	31	1549	0	0.774693	under		jgi|Crypa2|36484|Crypa1.e_gw1.2.2161.1, jgi|Crypa2|276718|estExt_Genewise1.C_41530, jgi|Crypa2|106122|Crypa1.estExt_fgenesh1_pg.C_20797, jgi|Crypa2|330325|fgenesh1_pg.4_	0.783907	0.826483
GO:0009894	regulation of catabolic process	P	0	12	31	1549	0	0.774693	under		jgi|Crypa2|221434|gw1.9.446.1, jgi|Crypa2|338364|fgenesh1_pm.3_	0.783907	0.826483
GO:0006553	lysine metabolic process	P	0	12	31	1549	0	0.774693	under		jgi|Crypa2|256328|e_gw1.4.1213.1, jgi|Crypa2|260861|e_gw1.6.2246.1, jgi|Crypa2|231255|gw1.8.1216.1, jgi|Crypa2|239463|gw1.2.2801.1, jgi|Crypa2|100169|Crypa1.estExt_fgenesh1_pm.C_110116, jgi|Crypa2|109170|Crypa1.estExt_fgenesh1_pg.C_110114, jgi|Crypa2|101097|Crypa1.estExt_fgenesh1_kg.C_10751, jgi|Crypa2|240275|gw1.7.1997.1, jgi|Crypa2|325952|fgenesh1_pg.1_	0.783907	0.826483
GO:2001141	regulation of RNA biosynthetic process	P	0	30	31	1549	0	1.93673	under		jgi|Crypa2|216252|gw1.3.136.1, jgi|Crypa2|330330|fgenesh1_pg.4_	0.54211	0.705706
GO:0022891	substrate-specific transmembrane transporter activity	F	0	30	31	1549	0	1.93673	under		jgi|Crypa2|267488|e_gw1.9.165.1, jgi|Crypa2|249709|e_gw1.2.341.1, jgi|Crypa2|101333|Crypa1.estExt_fgenesh1_kg.C_20098, jgi|Crypa2|264827|e_gw1.7.2306.1, jgi|Crypa2|331548|fgenesh1_pg.5_	0.54211	0.705706
GO:0070727	cellular macromolecule localization	P	0	30	31	1549	0	1.93673	under		jgi|Crypa2|226297|gw1.2.1219.1, jgi|Crypa2|343564|fgenesh1_pm.11_	0.54211	0.705706
GO:0006886	intracellular protein transport	P	0	30	31	1549	0	1.93673	under		jgi|Crypa2|226297|gw1.2.1219.1, jgi|Crypa2|343564|fgenesh1_pm.11_	0.54211	0.705706
GO:0034613	cellular protein localization	P	0	30	31	1549	0	1.93673	under		jgi|Crypa2|226297|gw1.2.1219.1, jgi|Crypa2|343564|fgenesh1_pm.11_	0.54211	0.705706
GO:0031975	envelope	C	0	30	31	1549	0	1.93673	under		jgi|Crypa2|278775|estExt_Genewise1.C_52350, jgi|Crypa2|264005|e_gw1.7.2331.1, jgi|Crypa2|248857|e_gw1.1.3474.1, jgi|Crypa2|267488|e_gw1.9.165.1, jgi|Crypa2|58899|Crypa1.fgenesh1_pm.C_scaffold_1000136, jgi|Crypa2|249709|e_gw1.2.341.1, jgi|Crypa2|256828|e_gw1.4.1028.1, jgi|Crypa2|331548|fgenesh1_pg.5_	0.54211	0.705706
GO:0031967	organelle envelope	C	0	30	31	1549	0	1.93673	under		jgi|Crypa2|278775|estExt_Genewise1.C_52350, jgi|Crypa2|264005|e_gw1.7.2331.1, jgi|Crypa2|248857|e_gw1.1.3474.1, jgi|Crypa2|267488|e_gw1.9.165.1, jgi|Crypa2|58899|Crypa1.fgenesh1_pm.C_scaffold_1000136, jgi|Crypa2|249709|e_gw1.2.341.1, jgi|Crypa2|256828|e_gw1.4.1028.1, jgi|Crypa2|331548|fgenesh1_pg.5_	0.54211	0.705706
GO:0051258	protein polymerization	P	0	11	31	1549	0	0.710136	under		jgi|Crypa2|106122|Crypa1.estExt_fgenesh1_pg.C_20797, jgi|Crypa2|330325|fgenesh1_pg.4_	0.800032	0.83153
GO:0048475	coated membrane	C	0	11	31	1549	0	0.710136	under		jgi|Crypa2|226297|gw1.2.1219.1, jgi|Crypa2|264164|e_gw1.7.16.1, jgi|Crypa2|269287|e_gw1.10.299.1, jgi|Crypa2|261517|e_gw1.6.33.1, jgi|Crypa2|216149|gw1.3.118.1, jgi|Crypa2|332211|fgenesh1_pg.6_	0.800032	0.83153
GO:0008654	phospholipid biosynthetic process	P	0	11	31	1549	0	0.710136	under		jgi|Crypa2|219031|gw1.1.768.1, jgi|Crypa2|239163|gw1.8.1789.1, jgi|Crypa2|253313|e_gw1.3.3290.1, jgi|Crypa2|105467|Crypa1.estExt_fgenesh1_pg.C_11144, jgi|Crypa2|268387|e_gw1.9.20.1, jgi|Crypa2|223716|gw1.7.693.1, jgi|Crypa2|326949|fgenesh1_pg.2_	0.800032	0.83153
GO:0016791	phosphatase activity	F	0	11	31	1549	0	0.710136	under		jgi|Crypa2|265707|e_gw1.8.1833.1, jgi|Crypa2|238781|gw1.10.684.1, jgi|Crypa2|244538|e_gw1.1.1314.1, jgi|Crypa2|221539|gw1.3.898.1, jgi|Crypa2|244532|e_gw1.1.2914.1, jgi|Crypa2|329720|fgenesh1_pg.4_	0.800032	0.83153
GO:0016765	transferase activity, transferring alkyl or aryl (other than methyl) groups	F	0	11	31	1549	0	0.710136	under		jgi|Crypa2|255554|e_gw1.4.1794.1, jgi|Crypa2|258088|e_gw1.5.499.1, jgi|Crypa2|325976|fgenesh1_pg.1_	0.800032	0.83153
GO:0004674	protein serine/threonine kinase activity	F	0	11	31	1549	0	0.710136	under		jgi|Crypa2|250764|e_gw1.2.1.1, jgi|Crypa2|248366|e_gw1.1.3598.1, jgi|Crypa2|102753|Crypa1.estExt_fgenesh1_kg.C_50082, jgi|Crypa2|263568|e_gw1.7.1642.1, jgi|Crypa2|331319|fgenesh1_pg.5_	0.800032	0.83153
GO:0019829	cation-transporting ATPase activity	F	0	11	31	1549	0	0.710136	under		jgi|Crypa2|101333|Crypa1.estExt_fgenesh1_kg.C_20098, jgi|Crypa2|236086|gw1.2.2429.1, jgi|Crypa2|254920|e_gw1.3.2581.1, jgi|Crypa2|223243|gw1.4.865.1, jgi|Crypa2|264597|e_gw1.7.1779.1, jgi|Crypa2|102840|Crypa1.estExt_fgenesh1_kg.C_50179, jgi|Crypa2|276697|estExt_Genewise1.C_41488, jgi|Crypa2|105974|Crypa1.estExt_fgenesh1_pg.C_20493, jgi|Crypa2|222081|gw1.2.579.1, jgi|Crypa2|325981|fgenesh1_pg.1_	0.800032	0.83153
GO:0030117	membrane coat	C	0	11	31	1549	0	0.710136	under		jgi|Crypa2|226297|gw1.2.1219.1, jgi|Crypa2|264164|e_gw1.7.16.1, jgi|Crypa2|269287|e_gw1.10.299.1, jgi|Crypa2|261517|e_gw1.6.33.1, jgi|Crypa2|216149|gw1.3.118.1, jgi|Crypa2|332211|fgenesh1_pg.6_	0.800032	0.83153
GO:0042625	ATPase activity, coupled to transmembrane movement of ions	F	0	11	31	1549	0	0.710136	under		jgi|Crypa2|101333|Crypa1.estExt_fgenesh1_kg.C_20098, jgi|Crypa2|236086|gw1.2.2429.1, jgi|Crypa2|254920|e_gw1.3.2581.1, jgi|Crypa2|223243|gw1.4.865.1, jgi|Crypa2|264597|e_gw1.7.1779.1, jgi|Crypa2|102840|Crypa1.estExt_fgenesh1_kg.C_50179, jgi|Crypa2|276697|estExt_Genewise1.C_41488, jgi|Crypa2|105974|Crypa1.estExt_fgenesh1_pg.C_20493, jgi|Crypa2|222081|gw1.2.579.1, jgi|Crypa2|325981|fgenesh1_pg.1_	0.800032	0.83153
GO:0008652	cellular amino acid biosynthetic process	P	1	61	31	1549	3.22581	3.93802	under	jgi|Crypa2|103155|Crypa1.estExt_fgenesh1_kg.C_60127	jgi|Crypa2|327242|fgenesh1_pg.2_	0.36865	0.503302
GO:1901566	organonitrogen compound biosynthetic process	P	2	108	31	1549	6.45161	6.97224	under	jgi|Crypa2|103155|Crypa1.estExt_fgenesh1_kg.C_60127, jgi|Crypa2|335787|fgenesh1_pm.1_		0.280532	0.42859
GO:1901605	alpha-amino acid metabolic process	P	2	119	31	1549	6.45161	7.68238	under	jgi|Crypa2|103155|Crypa1.estExt_fgenesh1_kg.C_60127, jgi|Crypa2|335787|fgenesh1_pm.1_		0.272357	0.422645
GO:0006531	aspartate metabolic process	P	0	13	31	1549	0	0.839251	under		jgi|Crypa2|331688|fgenesh1_pg.6_	0.768096	0.818972
GO:0006522	alanine metabolic process	P	0	13	31	1549	0	0.839251	under		jgi|Crypa2|331688|fgenesh1_pg.6_	0.768096	0.818972
GO:0008092	cytoskeletal protein binding	F	0	13	31	1549	0	0.839251	under		jgi|Crypa2|36484|Crypa1.e_gw1.2.2161.1, jgi|Crypa2|276718|estExt_Genewise1.C_41530, jgi|Crypa2|102150|Crypa1.estExt_fgenesh1_kg.C_30445, jgi|Crypa2|325300|fgenesh1_pg.1_	0.768096	0.818972
GO:0050790	regulation of catalytic activity	P	0	13	31	1549	0	0.839251	under		jgi|Crypa2|221434|gw1.9.446.1, jgi|Crypa2|105584|Crypa1.estExt_fgenesh1_pg.C_11404, jgi|Crypa2|338364|fgenesh1_pm.3_	0.768096	0.818972
GO:0009099	valine biosynthetic process	P	0	13	31	1549	0	0.839251	under		jgi|Crypa2|235859|gw1.7.1604.1, jgi|Crypa2|328153|fgenesh1_pg.3_	0.768096	0.818972
GO:0009098	leucine biosynthetic process	P	0	13	31	1549	0	0.839251	under		jgi|Crypa2|235859|gw1.7.1604.1, jgi|Crypa2|328153|fgenesh1_pg.3_	0.768096	0.818972
GO:0009078	pyruvate family amino acid metabolic process	P	0	13	31	1549	0	0.839251	under		jgi|Crypa2|331688|fgenesh1_pg.6_	0.768096	0.818972
GO:0009055	electron carrier activity	F	0	13	31	1549	0	0.839251	under		jgi|Crypa2|234662|gw1.1.3354.1, jgi|Crypa2|256828|e_gw1.4.1028.1, jgi|Crypa2|260143|e_gw1.5.2716.1, jgi|Crypa2|106756|Crypa1.estExt_fgenesh1_pg.C_30994, jgi|Crypa2|269246|e_gw1.10.858.1, jgi|Crypa2|221762|gw1.2.558.1, jgi|Crypa2|321471|fgenesh1_kg.3_	0.768096	0.818972
GO:0042398	cellular modified amino acid biosynthetic process	P	0	13	31	1549	0	0.839251	under		jgi|Crypa2|255554|e_gw1.4.1794.1, jgi|Crypa2|328153|fgenesh1_pg.3_	0.768096	0.818972
GO:0010181	FMN binding	F	0	13	31	1549	0	0.839251	under		jgi|Crypa2|251639|e_gw1.3.74.1, jgi|Crypa2|284247|estExt_Genewise1Plus.C_10865, jgi|Crypa2|334035|fgenesh1_pg.8_	0.768096	0.818972
GO:0006206	pyrimidine nucleobase metabolic process	P	0	13	31	1549	0	0.839251	under		jgi|Crypa2|332974|fgenesh1_pg.7_	0.768096	0.818972
GO:0044455	mitochondrial membrane part	C	0	13	31	1549	0	0.839251	under		jgi|Crypa2|58899|Crypa1.fgenesh1_pm.C_scaffold_1000136, jgi|Crypa2|258200|e_gw1.5.364.1, jgi|Crypa2|320865|fgenesh1_kg.2_	0.768096	0.818972
GO:0044451	nucleoplasm part	C	0	13	31	1549	0	0.839251	under		jgi|Crypa2|216252|gw1.3.136.1, jgi|Crypa2|258608|e_gw1.5.1551.1, jgi|Crypa2|265250|e_gw1.8.1961.1, jgi|Crypa2|247382|e_gw1.1.87.1, jgi|Crypa2|105219|Crypa1.estExt_fgenesh1_pg.C_10653, jgi|Crypa2|108452|Crypa1.estExt_fgenesh1_pg.C_80041, jgi|Crypa2|272654|estExt_Genewise1.C_14216, jgi|Crypa2|251130|e_gw1.2.2883.1, jgi|Crypa2|343040|fgenesh1_pm.9_	0.768096	0.818972
GO:0016620	oxidoreductase activity, acting on the aldehyde or oxo group of donors, NAD or NADP as acceptor	F	0	13	31	1549	0	0.839251	under		jgi|Crypa2|332547|fgenesh1_pg.7_	0.768096	0.818972
GO:0030246	carbohydrate binding	F	0	13	31	1549	0	0.839251	under		jgi|Crypa2|260788|e_gw1.5.2299.1, jgi|Crypa2|261992|e_gw1.6.1417.1, jgi|Crypa2|332958|fgenesh1_pg.7_	0.768096	0.818972
GO:0065009	regulation of molecular function	P	0	13	31	1549	0	0.839251	under		jgi|Crypa2|221434|gw1.9.446.1, jgi|Crypa2|105584|Crypa1.estExt_fgenesh1_pg.C_11404, jgi|Crypa2|338364|fgenesh1_pm.3_	0.768096	0.818972
GO:0005654	nucleoplasm	C	0	13	31	1549	0	0.839251	under		jgi|Crypa2|216252|gw1.3.136.1, jgi|Crypa2|258608|e_gw1.5.1551.1, jgi|Crypa2|265250|e_gw1.8.1961.1, jgi|Crypa2|247382|e_gw1.1.87.1, jgi|Crypa2|105219|Crypa1.estExt_fgenesh1_pg.C_10653, jgi|Crypa2|108452|Crypa1.estExt_fgenesh1_pg.C_80041, jgi|Crypa2|272654|estExt_Genewise1.C_14216, jgi|Crypa2|251130|e_gw1.2.2883.1, jgi|Crypa2|343040|fgenesh1_pm.9_	0.768096	0.818972
GO:0046486	glycerolipid metabolic process	P	0	13	31	1549	0	0.839251	under		jgi|Crypa2|265707|e_gw1.8.1833.1, jgi|Crypa2|219031|gw1.1.768.1, jgi|Crypa2|239163|gw1.8.1789.1, jgi|Crypa2|253313|e_gw1.3.3290.1, jgi|Crypa2|233295|gw1.1.3153.1, jgi|Crypa2|268387|e_gw1.9.20.1, jgi|Crypa2|223716|gw1.7.693.1, jgi|Crypa2|263561|e_gw1.7.1196.1, jgi|Crypa2|103071|Crypa1.estExt_fgenesh1_kg.C_60037, jgi|Crypa2|101848|Crypa1.estExt_fgenesh1_kg.C_30090, jgi|Crypa2|87396|Crypa1.estExt_Ge…	0.768096	0.818972
GO:0044272	sulfur compound biosynthetic process	P	0	13	31	1549	0	0.839251	under		jgi|Crypa2|327242|fgenesh1_pg.2_	0.768096	0.818972
GO:0006644	phospholipid metabolic process	P	0	13	31	1549	0	0.839251	under		jgi|Crypa2|265707|e_gw1.8.1833.1, jgi|Crypa2|219031|gw1.1.768.1, jgi|Crypa2|252904|e_gw1.3.1451.1, jgi|Crypa2|239163|gw1.8.1789.1, jgi|Crypa2|253313|e_gw1.3.3290.1, jgi|Crypa2|105467|Crypa1.estExt_fgenesh1_pg.C_11144, jgi|Crypa2|268387|e_gw1.9.20.1, jgi|Crypa2|223716|gw1.7.693.1, jgi|Crypa2|326949|fgenesh1_pg.2_	0.768096	0.818972
GO:0006633	fatty acid biosynthetic process	P	0	13	31	1549	0	0.839251	under		jgi|Crypa2|263130|e_gw1.7.33.1, jgi|Crypa2|104955|Crypa1.estExt_fgenesh1_pg.C_10091, jgi|Crypa2|235334|gw1.3.2624.1, jgi|Crypa2|338634|fgenesh1_pm.3_	0.768096	0.818972
GO:0005543	phospholipid binding	F	0	13	31	1549	0	0.839251	under		jgi|Crypa2|353129|estExt_fgenesh1_pg.C_80252, jgi|Crypa2|105584|Crypa1.estExt_fgenesh1_pg.C_11404, jgi|Crypa2|107477|Crypa1.estExt_fgenesh1_pg.C_50179, jgi|Crypa2|100024|Crypa1.estExt_fgenesh1_pm.C_100052, jgi|Crypa2|338200|fgenesh1_pm.3_	0.768096	0.818972
GO:0070469	respiratory chain	C	0	13	31	1549	0	0.839251	under		jgi|Crypa2|58899|Crypa1.fgenesh1_pm.C_scaffold_1000136, jgi|Crypa2|256828|e_gw1.4.1028.1, jgi|Crypa2|264827|e_gw1.7.2306.1, jgi|Crypa2|331548|fgenesh1_pg.5_	0.768096	0.818972
GO:0006555	methionine metabolic process	P	0	13	31	1549	0	0.839251	under		jgi|Crypa2|327242|fgenesh1_pg.2_	0.768096	0.818972
GO:0044699	single-organism process	P	6	312	31	1549	19.3548	20.142	under	jgi|Crypa2|103155|Crypa1.estExt_fgenesh1_kg.C_60127, jgi|Crypa2|243874|gw1.4.3275.1, jgi|Crypa2|258754|e_gw1.5.376.1, jgi|Crypa2|341176|fgenesh1_pm.6_		0.179401	0.358559
GO:0044283	small molecule biosynthetic process	P	2	97	31	1549	6.45161	6.2621	over	jgi|Crypa2|103155|Crypa1.estExt_fgenesh1_kg.C_60127, jgi|Crypa2|102434|Crypa1.estExt_fgenesh1_kg.C_40215	jgi|Crypa2|327242|fgenesh1_pg.2_	0.282445	0.428727
GO:0042592	homeostatic process	P	0	22	31	1549	0	1.42027	under		jgi|Crypa2|260788|e_gw1.5.2299.1, jgi|Crypa2|222065|gw1.9.491.1, jgi|Crypa2|332958|fgenesh1_pg.7_	0.639017	0.768218
GO:0012505	endomembrane system	C	0	22	31	1549	0	1.42027	under		jgi|Crypa2|226297|gw1.2.1219.1, jgi|Crypa2|326112|fgenesh1_pg.1_	0.639017	0.768218
GO:0006468	protein phosphorylation	P	0	22	31	1549	0	1.42027	under		jgi|Crypa2|257479|e_gw1.4.3286.1, jgi|Crypa2|105584|Crypa1.estExt_fgenesh1_pg.C_11404, jgi|Crypa2|247165|e_gw1.1.975.1, jgi|Crypa2|256657|e_gw1.4.1119.1, jgi|Crypa2|269967|e_gw1.11.35.1, jgi|Crypa2|258388|e_gw1.5.2059.1, jgi|Crypa2|248366|e_gw1.1.3598.1, jgi|Crypa2|251156|e_gw1.2.1406.1, jgi|Crypa2|102753|Crypa1.estExt_fgenesh1_kg.C_50082, jgi|Crypa2|263568|e_gw1.7.1642.1, jgi|Crypa2|326895|fgene…	0.639017	0.768218
GO:0006418	tRNA aminoacylation for protein translation	P	0	22	31	1549	0	1.42027	under		jgi|Crypa2|272209|estExt_Genewise1.C_13434, jgi|Crypa2|331688|fgenesh1_pg.6_	0.639017	0.768218
GO:0016876	ligase activity, forming aminoacyl-tRNA and related compounds	F	0	22	31	1549	0	1.42027	under		jgi|Crypa2|272209|estExt_Genewise1.C_13434, jgi|Crypa2|331688|fgenesh1_pg.6_	0.639017	0.768218
GO:0016875	ligase activity, forming carbon-oxygen bonds	F	0	22	31	1549	0	1.42027	under		jgi|Crypa2|272209|estExt_Genewise1.C_13434, jgi|Crypa2|331688|fgenesh1_pg.6_	0.639017	0.768218
GO:0004812	aminoacyl-tRNA ligase activity	F	0	22	31	1549	0	1.42027	under		jgi|Crypa2|272209|estExt_Genewise1.C_13434, jgi|Crypa2|331688|fgenesh1_pg.6_	0.639017	0.768218
GO:0015078	hydrogen ion transmembrane transporter activity	F	0	22	31	1549	0	1.42027	under		jgi|Crypa2|101333|Crypa1.estExt_fgenesh1_kg.C_20098, jgi|Crypa2|264827|e_gw1.7.2306.1, jgi|Crypa2|331548|fgenesh1_pg.5_	0.639017	0.768218
GO:0015077	monovalent inorganic cation transmembrane transporter activity	F	0	22	31	1549	0	1.42027	under		jgi|Crypa2|101333|Crypa1.estExt_fgenesh1_kg.C_20098, jgi|Crypa2|264827|e_gw1.7.2306.1, jgi|Crypa2|331548|fgenesh1_pg.5_	0.639017	0.768218
GO:0004553	hydrolase activity, hydrolyzing O-glycosyl compounds	F	0	22	31	1549	0	1.42027	under		jgi|Crypa2|274824|estExt_Genewise1.C_31569, jgi|Crypa2|325217|fgenesh1_pg.1_	0.639017	0.768218
GO:0043039	tRNA aminoacylation	P	0	22	31	1549	0	1.42027	under		jgi|Crypa2|272209|estExt_Genewise1.C_13434, jgi|Crypa2|331688|fgenesh1_pg.6_	0.639017	0.768218
GO:0043038	amino acid activation	P	0	22	31	1549	0	1.42027	under		jgi|Crypa2|272209|estExt_Genewise1.C_13434, jgi|Crypa2|331688|fgenesh1_pg.6_	0.639017	0.768218
GO:0022857	transmembrane transporter activity	F	0	35	31	1549	0	2.25952	under		jgi|Crypa2|330295|fgenesh1_pg.4_	0.488938	0.64799
GO:0006812	cation transport	P	0	35	31	1549	0	2.25952	under		jgi|Crypa2|337906|fgenesh1_pm.3_	0.488938	0.64799
GO:0043603	cellular amide metabolic process	P	0	18	31	1549	0	1.16204	under		jgi|Crypa2|326112|fgenesh1_pg.1_	0.693559	0.805896
GO:0009168	purine ribonucleoside monophosphate biosynthetic process	P	0	18	31	1549	0	1.16204	under		jgi|Crypa2|232941|gw1.4.2013.1, jgi|Crypa2|259290|e_gw1.5.1164.1, jgi|Crypa2|263847|e_gw1.7.966.1, jgi|Crypa2|258200|e_gw1.5.364.1, jgi|Crypa2|321005|fgenesh1_kg.2_	0.693559	0.805896
GO:0009156	ribonucleoside monophosphate biosynthetic process	P	0	18	31	1549	0	1.16204	under		jgi|Crypa2|232941|gw1.4.2013.1, jgi|Crypa2|259290|e_gw1.5.1164.1, jgi|Crypa2|263847|e_gw1.7.966.1, jgi|Crypa2|258200|e_gw1.5.364.1, jgi|Crypa2|321005|fgenesh1_kg.2_	0.693559	0.805896
GO:0009127	purine nucleoside monophosphate biosynthetic process	P	0	18	31	1549	0	1.16204	under		jgi|Crypa2|232941|gw1.4.2013.1, jgi|Crypa2|259290|e_gw1.5.1164.1, jgi|Crypa2|263847|e_gw1.7.966.1, jgi|Crypa2|258200|e_gw1.5.364.1, jgi|Crypa2|321005|fgenesh1_kg.2_	0.693559	0.805896
GO:0009124	nucleoside monophosphate biosynthetic process	P	0	18	31	1549	0	1.16204	under		jgi|Crypa2|232941|gw1.4.2013.1, jgi|Crypa2|259290|e_gw1.5.1164.1, jgi|Crypa2|263847|e_gw1.7.966.1, jgi|Crypa2|258200|e_gw1.5.364.1, jgi|Crypa2|321005|fgenesh1_kg.2_	0.693559	0.805896
GO:0016810	hydrolase activity, acting on carbon-nitrogen (but not peptide) bonds	F	0	18	31	1549	0	1.16204	under		jgi|Crypa2|258139|e_gw1.5.2914.1, jgi|Crypa2|255601|e_gw1.4.457.1, jgi|Crypa2|259290|e_gw1.5.1164.1, jgi|Crypa2|283322|estExt_Genewise1.C_100258, jgi|Crypa2|331919|fgenesh1_pg.6_	0.693559	0.805896
GO:0050660	flavin adenine dinucleotide binding	F	0	18	31	1549	0	1.16204	under		jgi|Crypa2|261112|e_gw1.6.373.1, jgi|Crypa2|326513|fgenesh1_pg.1_	0.693559	0.805896
GO:0046034	ATP metabolic process	P	0	18	31	1549	0	1.16204	under		jgi|Crypa2|221434|gw1.9.446.1, jgi|Crypa2|232941|gw1.4.2013.1, jgi|Crypa2|101333|Crypa1.estExt_fgenesh1_kg.C_20098, jgi|Crypa2|265740|e_gw1.8.1631.1, jgi|Crypa2|321005|fgenesh1_kg.2_	0.693559	0.805896
GO:0016054	organic acid catabolic process	P	0	18	31	1549	0	1.16204	under		jgi|Crypa2|256328|e_gw1.4.1213.1, jgi|Crypa2|260861|e_gw1.6.2246.1, jgi|Crypa2|223980|gw1.1.1683.1, jgi|Crypa2|218068|gw1.2.235.1, jgi|Crypa2|107559|Crypa1.estExt_fgenesh1_pg.C_50344, jgi|Crypa2|219104|gw1.6.295.1, jgi|Crypa2|218532|gw1.5.371.1, jgi|Crypa2|249981|e_gw1.2.50.1, jgi|Crypa2|109170|Crypa1.estExt_fgenesh1_pg.C_110114, jgi|Crypa2|240275|gw1.7.1997.1, jgi|Crypa2|325091|fgenesh1_pg.1_	0.693559	0.805896
GO:0000096	sulfur amino acid metabolic process	P	0	18	31	1549	0	1.16204	under		jgi|Crypa2|327242|fgenesh1_pg.2_	0.693559	0.805896
GO:0046395	carboxylic acid catabolic process	P	0	18	31	1549	0	1.16204	under		jgi|Crypa2|256328|e_gw1.4.1213.1, jgi|Crypa2|260861|e_gw1.6.2246.1, jgi|Crypa2|223980|gw1.1.1683.1, jgi|Crypa2|218068|gw1.2.235.1, jgi|Crypa2|107559|Crypa1.estExt_fgenesh1_pg.C_50344, jgi|Crypa2|219104|gw1.6.295.1, jgi|Crypa2|218532|gw1.5.371.1, jgi|Crypa2|249981|e_gw1.2.50.1, jgi|Crypa2|109170|Crypa1.estExt_fgenesh1_pg.C_110114, jgi|Crypa2|240275|gw1.7.1997.1, jgi|Crypa2|325091|fgenesh1_pg.1_	0.693559	0.805896
GO:0004386	helicase activity	F	0	18	31	1549	0	1.16204	under		jgi|Crypa2|102834|Crypa1.estExt_fgenesh1_kg.C_50171, jgi|Crypa2|216252|gw1.3.136.1, jgi|Crypa2|331845|fgenesh1_pg.6_	0.693559	0.805896
GO:0044712	single-organism catabolic process	P	0	20	31	1549	0	1.29116	under		jgi|Crypa2|256328|e_gw1.4.1213.1, jgi|Crypa2|260861|e_gw1.6.2246.1, jgi|Crypa2|223980|gw1.1.1683.1, jgi|Crypa2|218068|gw1.2.235.1, jgi|Crypa2|107559|Crypa1.estExt_fgenesh1_pg.C_50344, jgi|Crypa2|219104|gw1.6.295.1, jgi|Crypa2|218532|gw1.5.371.1, jgi|Crypa2|249981|e_gw1.2.50.1, jgi|Crypa2|109170|Crypa1.estExt_fgenesh1_pg.C_110114, jgi|Crypa2|216487|gw1.5.143.1, jgi|Crypa2|240275|gw1.7.1997.1, jgi|…	0.665748	0.790276
GO:0016757	transferase activity, transferring glycosyl groups	F	0	20	31	1549	0	1.29116	under		jgi|Crypa2|106034|Crypa1.estExt_fgenesh1_pg.C_20594, jgi|Crypa2|216788|gw1.5.170.1, jgi|Crypa2|104329|Crypa1.estExt_fgenesh1_kg.C_90442, jgi|Crypa2|262898|e_gw1.6.9.1, jgi|Crypa2|253168|e_gw1.3.2742.1, jgi|Crypa2|281816|estExt_Genewise1.C_81289, jgi|Crypa2|261967|e_gw1.6.1884.1, jgi|Crypa2|239163|gw1.8.1789.1, jgi|Crypa2|236838|gw1.4.2473.1, jgi|Crypa2|106438|Crypa1.estExt_fgenesh1_pg.C_30301, jg…	0.665748	0.790276
GO:0004672	protein kinase activity	F	0	20	31	1549	0	1.29116	under		jgi|Crypa2|257479|e_gw1.4.3286.1, jgi|Crypa2|250764|e_gw1.2.1.1, jgi|Crypa2|247165|e_gw1.1.975.1, jgi|Crypa2|256657|e_gw1.4.1119.1, jgi|Crypa2|269967|e_gw1.11.35.1, jgi|Crypa2|258388|e_gw1.5.2059.1, jgi|Crypa2|248366|e_gw1.1.3598.1, jgi|Crypa2|251156|e_gw1.2.1406.1, jgi|Crypa2|102753|Crypa1.estExt_fgenesh1_kg.C_50082, jgi|Crypa2|258486|e_gw1.5.38.1, jgi|Crypa2|263568|e_gw1.7.1642.1, jgi|Crypa2|32…	0.665748	0.790276
GO:0044282	small molecule catabolic process	P	0	20	31	1549	0	1.29116	under		jgi|Crypa2|256328|e_gw1.4.1213.1, jgi|Crypa2|260861|e_gw1.6.2246.1, jgi|Crypa2|223980|gw1.1.1683.1, jgi|Crypa2|218068|gw1.2.235.1, jgi|Crypa2|107559|Crypa1.estExt_fgenesh1_pg.C_50344, jgi|Crypa2|219104|gw1.6.295.1, jgi|Crypa2|218532|gw1.5.371.1, jgi|Crypa2|249981|e_gw1.2.50.1, jgi|Crypa2|109170|Crypa1.estExt_fgenesh1_pg.C_110114, jgi|Crypa2|216487|gw1.5.143.1, jgi|Crypa2|240275|gw1.7.1997.1, jgi|…	0.665748	0.790276
GO:0019725	cellular homeostasis	P	0	20	31	1549	0	1.29116	under		jgi|Crypa2|260788|e_gw1.5.2299.1, jgi|Crypa2|222065|gw1.9.491.1, jgi|Crypa2|332958|fgenesh1_pg.7_	0.665748	0.790276
GO:0035556	intracellular signal transduction	P	0	20	31	1549	0	1.29116	under		jgi|Crypa2|102464|Crypa1.estExt_fgenesh1_kg.C_40247, jgi|Crypa2|330150|fgenesh1_pg.4_	0.665748	0.790276
GO:0007010	cytoskeleton organization	P	0	20	31	1549	0	1.29116	under		jgi|Crypa2|353129|estExt_fgenesh1_pg.C_80252, jgi|Crypa2|36484|Crypa1.e_gw1.2.2161.1, jgi|Crypa2|276718|estExt_Genewise1.C_41530, jgi|Crypa2|102150|Crypa1.estExt_fgenesh1_kg.C_30445, jgi|Crypa2|105584|Crypa1.estExt_fgenesh1_pg.C_11404, jgi|Crypa2|106122|Crypa1.estExt_fgenesh1_pg.C_20797, jgi|Crypa2|330325|fgenesh1_pg.4_	0.665748	0.790276
GO:0090407	organophosphate biosynthetic process	P	0	39	31	1549	0	2.51775	under		jgi|Crypa2|232941|gw1.4.2013.1, jgi|Crypa2|259290|e_gw1.5.1164.1, jgi|Crypa2|219031|gw1.1.768.1, jgi|Crypa2|263847|e_gw1.7.966.1, jgi|Crypa2|108642|Crypa1.estExt_fgenesh1_pg.C_80478, jgi|Crypa2|258200|e_gw1.5.364.1, jgi|Crypa2|247527|e_gw1.1.1532.1, jgi|Crypa2|321005|fgenesh1_kg.2_	0.450069	0.600091
GO:0044255	cellular lipid metabolic process	P	0	39	31	1549	0	2.51775	under		jgi|Crypa2|258139|e_gw1.5.2914.1, jgi|Crypa2|265707|e_gw1.8.1833.1, jgi|Crypa2|263130|e_gw1.7.33.1, jgi|Crypa2|219031|gw1.1.768.1, jgi|Crypa2|265500|e_gw1.8.1081.1, jgi|Crypa2|104955|Crypa1.estExt_fgenesh1_pg.C_10091, jgi|Crypa2|235334|gw1.3.2624.1, jgi|Crypa2|277432|estExt_Genewise1.C_42759, jgi|Crypa2|252904|e_gw1.3.1451.1, jgi|Crypa2|239163|gw1.8.1789.1, jgi|Crypa2|340823|fgenesh1_pm.6_	0.450069	0.600091
GO:0005215	transporter activity	F	0	43	31	1549	0	2.77598	under		jgi|Crypa2|330295|fgenesh1_pg.4_	0.414197	0.554504
GO:0009097	isoleucine biosynthetic process	P	0	14	31	1549	0	0.903809	under		jgi|Crypa2|235859|gw1.7.1604.1, jgi|Crypa2|328153|fgenesh1_pg.3_	0.752594	0.818972
GO:0009067	aspartate family amino acid biosynthetic process	P	0	14	31	1549	0	0.903809	under		jgi|Crypa2|327242|fgenesh1_pg.2_	0.752594	0.818972
GO:1901606	alpha-amino acid catabolic process	P	0	14	31	1549	0	0.903809	under		jgi|Crypa2|256328|e_gw1.4.1213.1, jgi|Crypa2|260861|e_gw1.6.2246.1, jgi|Crypa2|223980|gw1.1.1683.1, jgi|Crypa2|218068|gw1.2.235.1, jgi|Crypa2|219104|gw1.6.295.1, jgi|Crypa2|249981|e_gw1.2.50.1, jgi|Crypa2|109170|Crypa1.estExt_fgenesh1_pg.C_110114, jgi|Crypa2|240275|gw1.7.1997.1, jgi|Crypa2|325091|fgenesh1_pg.1_	0.752594	0.818972
GO:0043492	ATPase activity, coupled to movement of substances	F	0	14	31	1549	0	0.903809	under		jgi|Crypa2|330295|fgenesh1_pg.4_	0.752594	0.818972
GO:0016705	oxidoreductase activity, acting on paired donors, with incorporation or reduction of molecular oxygen	F	0	14	31	1549	0	0.903809	under		jgi|Crypa2|251639|e_gw1.3.74.1, jgi|Crypa2|329834|fgenesh1_pg.4_	0.752594	0.818972
GO:0008289	lipid binding	F	0	14	31	1549	0	0.903809	under		jgi|Crypa2|353129|estExt_fgenesh1_pg.C_80252, jgi|Crypa2|105584|Crypa1.estExt_fgenesh1_pg.C_11404, jgi|Crypa2|107477|Crypa1.estExt_fgenesh1_pg.C_50179, jgi|Crypa2|100024|Crypa1.estExt_fgenesh1_pm.C_100052, jgi|Crypa2|338200|fgenesh1_pm.3_	0.752594	0.818972
GO:0006081	cellular aldehyde metabolic process	P	0	14	31	1549	0	0.903809	under		jgi|Crypa2|108144|Crypa1.estExt_fgenesh1_pg.C_70119, jgi|Crypa2|218348|gw1.2.257.1, jgi|Crypa2|249414|e_gw1.2.1778.1, jgi|Crypa2|259794|e_gw1.5.1332.1, jgi|Crypa2|272369|estExt_Genewise1.C_13660, jgi|Crypa2|216648|gw1.6.98.1, jgi|Crypa2|100550|Crypa1.estExt_fgenesh1_kg.C_10105, jgi|Crypa2|267778|e_gw1.9.240.1, jgi|Crypa2|105976|Crypa1.estExt_fgenesh1_pg.C_20495, jgi|Crypa2|334465|fgenesh1_pg.9_	0.752594	0.818972
GO:0005509	calcium ion binding	F	0	14	31	1549	0	0.903809	under		jgi|Crypa2|105958|Crypa1.estExt_fgenesh1_pg.C_20446, jgi|Crypa2|324701|fgenesh1_kg.10_	0.752594	0.818972
GO:0042626	ATPase activity, coupled to transmembrane movement of substances	F	0	14	31	1549	0	0.903809	under		jgi|Crypa2|330295|fgenesh1_pg.4_	0.752594	0.818972
GO:0006525	arginine metabolic process	P	0	9	31	1549	0	0.58102	under		jgi|Crypa2|245589|e_gw1.1.4091.1, jgi|Crypa2|216344|gw1.2.83.1, jgi|Crypa2|246747|e_gw1.1.480.1, jgi|Crypa2|342777|fgenesh1_pm.9_	0.833252	0.833252
GO:0001071	nucleic acid binding transcription factor activity	F	0	9	31	1549	0	0.58102	under		jgi|Crypa2|330330|fgenesh1_pg.4_	0.833252	0.833252
GO:0044769	ATPase activity, coupled to transmembrane movement of ions, rotational mechanism	F	0	9	31	1549	0	0.58102	under		jgi|Crypa2|101333|Crypa1.estExt_fgenesh1_kg.C_20098, jgi|Crypa2|254920|e_gw1.3.2581.1, jgi|Crypa2|223243|gw1.4.865.1, jgi|Crypa2|264597|e_gw1.7.1779.1, jgi|Crypa2|102840|Crypa1.estExt_fgenesh1_kg.C_50179, jgi|Crypa2|276697|estExt_Genewise1.C_41488, jgi|Crypa2|222081|gw1.2.579.1, jgi|Crypa2|325981|fgenesh1_pg.1_	0.833252	0.833252
GO:0016209	antioxidant activity	F	0	9	31	1549	0	0.58102	under		jgi|Crypa2|222065|gw1.9.491.1, jgi|Crypa2|251932|e_gw1.3.1539.1, jgi|Crypa2|278859|estExt_Genewise1.C_52494, jgi|Crypa2|256757|e_gw1.4.3153.1, jgi|Crypa2|255327|e_gw1.4.2455.1, jgi|Crypa2|246566|e_gw1.1.3308.1, jgi|Crypa2|256301|e_gw1.4.850.1, jgi|Crypa2|260218|e_gw1.5.2692.1, jgi|Crypa2|341448|fgenesh1_pm.7_	0.833252	0.833252
GO:0051130	positive regulation of cellular component organization	P	0	9	31	1549	0	0.58102	under		jgi|Crypa2|106122|Crypa1.estExt_fgenesh1_pg.C_20797, jgi|Crypa2|330325|fgenesh1_pg.4_	0.833252	0.833252
GO:0003700	sequence-specific DNA binding transcription factor activity	F	0	9	31	1549	0	0.58102	under		jgi|Crypa2|330330|fgenesh1_pg.4_	0.833252	0.833252
GO:0004190	aspartic-type endopeptidase activity	F	0	9	31	1549	0	0.58102	under		jgi|Crypa2|67838|Crypa1.fgenesh1_pg.C_scaffold_2000113, jgi|Crypa2|279082|estExt_Genewise1.C_60113, jgi|Crypa2|331311|fgenesh1_pg.5_	0.833252	0.833252
GO:0015630	microtubule cytoskeleton	C	0	9	31	1549	0	0.58102	under		jgi|Crypa2|102411|Crypa1.estExt_fgenesh1_kg.C_40188, jgi|Crypa2|215598|gw1.4.37.1, jgi|Crypa2|239321|gw1.4.2770.1, jgi|Crypa2|272654|estExt_Genewise1.C_14216, jgi|Crypa2|105876|Crypa1.estExt_fgenesh1_pg.C_20256, jgi|Crypa2|107611|Crypa1.estExt_fgenesh1_pg.C_50461, jgi|Crypa2|333500|fgenesh1_pg.8_	0.833252	0.833252
GO:0016071	mRNA metabolic process	P	0	9	31	1549	0	0.58102	under		jgi|Crypa2|102834|Crypa1.estExt_fgenesh1_kg.C_50171, jgi|Crypa2|264529|e_gw1.7.1337.1, jgi|Crypa2|285425|estExt_Genewise1Plus.C_12914, jgi|Crypa2|248324|e_gw1.1.3449.1, jgi|Crypa2|342332|fgenesh1_pm.8_	0.833252	0.833252
GO:0016667	oxidoreductase activity, acting on a sulfur group of donors	F	0	9	31	1549	0	0.58102	under		jgi|Crypa2|260143|e_gw1.5.2716.1, jgi|Crypa2|269246|e_gw1.10.858.1, jgi|Crypa2|321471|fgenesh1_kg.3_	0.833252	0.833252
GO:0016651	oxidoreductase activity, acting on NAD(P)H	F	0	9	31	1549	0	0.58102	under		jgi|Crypa2|251639|e_gw1.3.74.1, jgi|Crypa2|234662|gw1.1.3354.1, jgi|Crypa2|282435|estExt_Genewise1.C_90540, jgi|Crypa2|219104|gw1.6.295.1, jgi|Crypa2|106622|Crypa1.estExt_fgenesh1_pg.C_30733, jgi|Crypa2|351195|estExt_fgenesh1_pg.C_40521, jgi|Crypa2|332395|fgenesh1_pg.6_	0.833252	0.833252
GO:0052689	carboxylic ester hydrolase activity	F	0	9	31	1549	0	0.58102	under		jgi|Crypa2|235859|gw1.7.1604.1, jgi|Crypa2|222999|gw1.4.838.1, jgi|Crypa2|261936|e_gw1.6.1113.1, jgi|Crypa2|327867|fgenesh1_pg.3_	0.833252	0.833252
GO:0070001	aspartic-type peptidase activity	F	0	9	31	1549	0	0.58102	under		jgi|Crypa2|67838|Crypa1.fgenesh1_pg.C_scaffold_2000113, jgi|Crypa2|279082|estExt_Genewise1.C_60113, jgi|Crypa2|331311|fgenesh1_pg.5_	0.833252	0.833252
GO:0031329	regulation of cellular catabolic process	P	0	9	31	1549	0	0.58102	under		jgi|Crypa2|221434|gw1.9.446.1, jgi|Crypa2|338364|fgenesh1_pm.3_	0.833252	0.833252
GO:0070647	protein modification by small protein conjugation or removal	P	0	9	31	1549	0	0.58102	under		jgi|Crypa2|326383|fgenesh1_pg.1_	0.833252	0.833252
GO:0006140	regulation of nucleotide metabolic process	P	0	9	31	1549	0	0.58102	under		jgi|Crypa2|221434|gw1.9.446.1, jgi|Crypa2|338364|fgenesh1_pm.3_	0.833252	0.833252
GO:0006754	ATP biosynthetic process	P	0	9	31	1549	0	0.58102	under		jgi|Crypa2|321005|fgenesh1_kg.2_	0.833252	0.833252
GO:0005657	replication fork	C	0	9	31	1549	0	0.58102	under		jgi|Crypa2|216252|gw1.3.136.1, jgi|Crypa2|329756|fgenesh1_pg.4_	0.833252	0.833252
GO:0032259	methylation	P	0	9	31	1549	0	0.58102	under		jgi|Crypa2|330358|fgenesh1_pg.4_	0.833252	0.833252
GO:0015991	ATP hydrolysis coupled proton transport	P	0	9	31	1549	0	0.58102	under		jgi|Crypa2|101333|Crypa1.estExt_fgenesh1_kg.C_20098, jgi|Crypa2|258599|e_gw1.5.2537.1, jgi|Crypa2|254920|e_gw1.3.2581.1, jgi|Crypa2|353852|estExt_fgenesh1_pg.C_100173, jgi|Crypa2|264597|e_gw1.7.1779.1, jgi|Crypa2|102840|Crypa1.estExt_fgenesh1_kg.C_50179, jgi|Crypa2|276697|estExt_Genewise1.C_41488, jgi|Crypa2|216410|gw1.4.128.1, jgi|Crypa2|249880|e_gw1.2.348.1	0.833252	0.833252
GO:0006605	protein targeting	P	0	9	31	1549	0	0.58102	under		jgi|Crypa2|343564|fgenesh1_pm.11_	0.833252	0.833252
GO:0015988	energy coupled proton transmembrane transport, against electrochemical gradient	P	0	9	31	1549	0	0.58102	under		jgi|Crypa2|101333|Crypa1.estExt_fgenesh1_kg.C_20098, jgi|Crypa2|258599|e_gw1.5.2537.1, jgi|Crypa2|254920|e_gw1.3.2581.1, jgi|Crypa2|353852|estExt_fgenesh1_pg.C_100173, jgi|Crypa2|264597|e_gw1.7.1779.1, jgi|Crypa2|102840|Crypa1.estExt_fgenesh1_kg.C_50179, jgi|Crypa2|276697|estExt_Genewise1.C_41488, jgi|Crypa2|216410|gw1.4.128.1, jgi|Crypa2|249880|e_gw1.2.348.1	0.833252	0.833252
GO:0051336	regulation of hydrolase activity	P	0	9	31	1549	0	0.58102	under		jgi|Crypa2|221434|gw1.9.446.1, jgi|Crypa2|338364|fgenesh1_pm.3_	0.833252	0.833252
GO:0008154	actin polymerization or depolymerization	P	0	9	31	1549	0	0.58102	under		jgi|Crypa2|276718|estExt_Genewise1.C_41530, jgi|Crypa2|106122|Crypa1.estExt_fgenesh1_pg.C_20797, jgi|Crypa2|330325|fgenesh1_pg.4_	0.833252	0.833252
GO:0048519	negative regulation of biological process	P	0	9	31	1549	0	0.58102	under		jgi|Crypa2|216252|gw1.3.136.1, jgi|Crypa2|259901|e_gw1.5.1507.1, jgi|Crypa2|246554|e_gw1.1.2600.1, jgi|Crypa2|258492|e_gw1.5.129.1, jgi|Crypa2|107116|Crypa1.estExt_fgenesh1_pg.C_40412, jgi|Crypa2|234009|gw1.5.1921.1, jgi|Crypa2|102917|Crypa1.estExt_fgenesh1_kg.C_50260, jgi|Crypa2|265458|e_gw1.8.550.1, jgi|Crypa2|324965|fgenesh1_pg.1_	0.833252	0.833252
GO:0072527	pyrimidine-containing compound metabolic process	P	0	15	31	1549	0	0.968367	under		jgi|Crypa2|332974|fgenesh1_pg.7_	0.737395	0.818972
GO:0009163	nucleoside biosynthetic process	P	0	15	31	1549	0	0.968367	under		jgi|Crypa2|232941|gw1.4.2013.1, jgi|Crypa2|258200|e_gw1.5.364.1, jgi|Crypa2|247527|e_gw1.1.1532.1, jgi|Crypa2|321005|fgenesh1_kg.2_	0.737395	0.818972
GO:0006446	regulation of translational initiation	P	0	15	31	1549	0	0.968367	under		jgi|Crypa2|237861|gw1.2.2647.1, jgi|Crypa2|220392|gw1.7.426.1, jgi|Crypa2|108273|Crypa1.estExt_fgenesh1_pg.C_70370, jgi|Crypa2|267396|e_gw1.9.428.1, jgi|Crypa2|263743|e_gw1.7.1677.1, jgi|Crypa2|273329|estExt_Genewise1.C_21244, jgi|Crypa2|100415|Crypa1.estExt_fgenesh1_pm.C_170010, jgi|Crypa2|252354|e_gw1.3.1001.1, jgi|Crypa2|218938|gw1.2.305.1, jgi|Crypa2|328911|fgenesh1_pg.3_	0.737395	0.818972
GO:0051174	regulation of phosphorus metabolic process	P	0	15	31	1549	0	0.968367	under		jgi|Crypa2|221434|gw1.9.446.1, jgi|Crypa2|105584|Crypa1.estExt_fgenesh1_pg.C_11404, jgi|Crypa2|338364|fgenesh1_pm.3_	0.737395	0.818972
GO:0042455	ribonucleoside biosynthetic process	P	0	15	31	1549	0	0.968367	under		jgi|Crypa2|232941|gw1.4.2013.1, jgi|Crypa2|258200|e_gw1.5.364.1, jgi|Crypa2|247527|e_gw1.1.1532.1, jgi|Crypa2|321005|fgenesh1_kg.2_	0.737395	0.818972
GO:0042451	purine nucleoside biosynthetic process	P	0	15	31	1549	0	0.968367	under		jgi|Crypa2|232941|gw1.4.2013.1, jgi|Crypa2|258200|e_gw1.5.364.1, jgi|Crypa2|247527|e_gw1.1.1532.1, jgi|Crypa2|321005|fgenesh1_kg.2_	0.737395	0.818972
GO:0009082	branched-chain amino acid biosynthetic process	P	0	15	31	1549	0	0.968367	under		jgi|Crypa2|231255|gw1.8.1216.1, jgi|Crypa2|235859|gw1.7.1604.1, jgi|Crypa2|328153|fgenesh1_pg.3_	0.737395	0.818972
GO:0003743	translation initiation factor activity	F	0	15	31	1549	0	0.968367	under		jgi|Crypa2|237861|gw1.2.2647.1, jgi|Crypa2|220392|gw1.7.426.1, jgi|Crypa2|108273|Crypa1.estExt_fgenesh1_pg.C_70370, jgi|Crypa2|267396|e_gw1.9.428.1, jgi|Crypa2|263743|e_gw1.7.1677.1, jgi|Crypa2|273329|estExt_Genewise1.C_21244, jgi|Crypa2|100415|Crypa1.estExt_fgenesh1_pm.C_170010, jgi|Crypa2|252354|e_gw1.3.1001.1, jgi|Crypa2|218938|gw1.2.305.1, jgi|Crypa2|328911|fgenesh1_pg.3_	0.737395	0.818972
GO:0046129	purine ribonucleoside biosynthetic process	P	0	15	31	1549	0	0.968367	under		jgi|Crypa2|232941|gw1.4.2013.1, jgi|Crypa2|258200|e_gw1.5.364.1, jgi|Crypa2|247527|e_gw1.1.1532.1, jgi|Crypa2|321005|fgenesh1_kg.2_	0.737395	0.818972
GO:0016758	transferase activity, transferring hexosyl groups	F	0	15	31	1549	0	0.968367	under		jgi|Crypa2|106034|Crypa1.estExt_fgenesh1_pg.C_20594, jgi|Crypa2|216788|gw1.5.170.1, jgi|Crypa2|262898|e_gw1.6.9.1, jgi|Crypa2|253168|e_gw1.3.2742.1, jgi|Crypa2|261967|e_gw1.6.1884.1, jgi|Crypa2|239163|gw1.8.1789.1, jgi|Crypa2|236838|gw1.4.2473.1, jgi|Crypa2|106438|Crypa1.estExt_fgenesh1_pg.C_30301, jgi|Crypa2|225412|gw1.3.1383.1, jgi|Crypa2|215459|gw1.7.19.1, jgi|Crypa2|251602|e_gw1.3.19.1, jgi|C…	0.737395	0.818972
GO:0072330	monocarboxylic acid biosynthetic process	P	0	15	31	1549	0	0.968367	under		jgi|Crypa2|263130|e_gw1.7.33.1, jgi|Crypa2|104955|Crypa1.estExt_fgenesh1_pg.C_10091, jgi|Crypa2|235334|gw1.3.2624.1, jgi|Crypa2|331746|fgenesh1_pg.6_	0.737395	0.818972
GO:0031406	carboxylic acid binding	F	0	15	31	1549	0	0.968367	under		jgi|Crypa2|263130|e_gw1.7.33.1, jgi|Crypa2|331746|fgenesh1_pg.6_	0.737395	0.818972
GO:0051540	metal cluster binding	F	0	15	31	1549	0	0.968367	under		jgi|Crypa2|108144|Crypa1.estExt_fgenesh1_pg.C_70119, jgi|Crypa2|333888|fgenesh1_pg.8_	0.737395	0.818972
GO:0018193	peptidyl-amino acid modification	P	0	15	31	1549	0	0.968367	under		jgi|Crypa2|255554|e_gw1.4.1794.1, jgi|Crypa2|330358|fgenesh1_pg.4_	0.737395	0.818972
GO:0051536	iron-sulfur cluster binding	F	0	15	31	1549	0	0.968367	under		jgi|Crypa2|108144|Crypa1.estExt_fgenesh1_pg.C_70119, jgi|Crypa2|333888|fgenesh1_pg.8_	0.737395	0.818972
GO:0019220	regulation of phosphate metabolic process	P	0	15	31	1549	0	0.968367	under		jgi|Crypa2|221434|gw1.9.446.1, jgi|Crypa2|105584|Crypa1.estExt_fgenesh1_pg.C_11404, jgi|Crypa2|338364|fgenesh1_pm.3_	0.737395	0.818972
GO:0045454	cell redox homeostasis	P	0	15	31	1549	0	0.968367	under		jgi|Crypa2|222065|gw1.9.491.1, jgi|Crypa2|260143|e_gw1.5.2716.1, jgi|Crypa2|269246|e_gw1.10.858.1, jgi|Crypa2|216148|gw1.9.46.1, jgi|Crypa2|321471|fgenesh1_kg.3_	0.737395	0.818972
GO:0043177	organic acid binding	F	0	15	31	1549	0	0.968367	under		jgi|Crypa2|263130|e_gw1.7.33.1, jgi|Crypa2|331746|fgenesh1_pg.6_	0.737395	0.818972
GO:0044711	single-organism biosynthetic process	P	2	98	31	1549	6.45161	6.32666	over	jgi|Crypa2|103155|Crypa1.estExt_fgenesh1_kg.C_60127, jgi|Crypa2|102434|Crypa1.estExt_fgenesh1_kg.C_40215	jgi|Crypa2|327242|fgenesh1_pg.2_	0.28257	0.428727
GO:0016887	ATPase activity	F	0	36	31	1549	0	2.32408	under		jgi|Crypa2|337906|fgenesh1_pm.3_	0.478927	0.637281
GO:0022892	substrate-specific transporter activity	F	0	34	31	1549	0	2.19496	under		jgi|Crypa2|267488|e_gw1.9.165.1, jgi|Crypa2|249709|e_gw1.2.341.1, jgi|Crypa2|101333|Crypa1.estExt_fgenesh1_kg.C_20098, jgi|Crypa2|264827|e_gw1.7.2306.1, jgi|Crypa2|331548|fgenesh1_pg.5_	0.499152	0.6602
GO:0006508	proteolysis	P	1	58	31	1549	3.22581	3.74435	under	jgi|Crypa2|326429|fgenesh1_pg.1_		0.372574	0.503302
GO:0050662	coenzyme binding	F	1	58	31	1549	3.22581	3.74435	under	jgi|Crypa2|252290|e_gw1.3.436.1	jgi|Crypa2|256328|e_gw1.4.1213.1, jgi|Crypa2|330698|fgenesh1_pg.5_	0.372574	0.503302
