# Supplementary material for: Comparative acetylomic analysis reveals differentially acetylated proteins regulating fungal metabolism in hypovirus‐infected chestnut blight fungus
Source: Mol Plant Pathol. 2023 Jun 6;24(9):1126–38. doi: 10.1111/mpp.13358 (PMC10423328; doi:10.1111/mpp.13358)
Supplement: Supplementary file 14 — Table S7 GO annotation of down‐regulated Kac proteins [file MPP-24-1126-s004.xlsx]

## Sheet: TopBlastHits
Sequence name	Sequence desc.	Sequence length	Hit desc.	Hit ACC	E-Value	Similarity	Bit-Score	Alignment length	Positives
jgi|Crypa2|334011|fgenesh1_pg.8_#_707	hypothetical protein GGTG_13884	179	gi|402072857|gb|EJT68538.1|hypothetical protein GGTG_13884 [Gaeumannomyces graminis var. tritici R3-111a-1]	EJT68538	2.30075e-67	82	214.542	151	125
jgi|Crypa2|104409|Crypa1.estExt_fgenesh1_kg.C_100020	histone h2b	138	gi|500259780|gb|EOO02542.1|putative histone h2b protein [Togninia minima UCRPA7]	EOO02542	2.67223e-88	98	264.618	138	136
jgi|Crypa2|253316|e_gw1.3.2787.1	heat shock protein hsp88	804	gi|440470956|gb|ELQ39995.1|heat shock protein Hsp88 [Magnaporthe oryzae Y34] >gi|440488275|gb|ELQ68006.1| heat shock protein Hsp88 [Magnaporthe oryzae P131]	ELQ39995	0	83	1156.74	776	650
jgi|Crypa2|265329|e_gw1.8.2107.1	hypothetical protein UCRPA7_8283	154	gi|500252384|gb|EON96221.1|hypothetical protein UCRPA7_8283 [Togninia minima UCRPA7]	EON96221	1.83654e-73	86	228.024	152	131
jgi|Crypa2|215908|gw1.3.81.1	elongation factor 3	1056	gi|367046236|ref|XP_003653498.1|hypothetical protein THITE_2115984 [Thielavia terrestris NRRL 8126] >gi|347000760|gb|AEO67162.1| hypothetical protein THITE_2115984 [Thielavia terrestris NRRL 8126]	XP_003653498	0	87	1698.72	1054	925
jgi|Crypa2|249681|e_gw1.2.1870.1	inorganic pyrophosphatase	288	gi|475664094|gb|EMT61889.1|Inorganic pyrophosphatase [Fusarium oxysporum f. sp. cubense race 4]	EMT61889	0	95	556.214	286	272
jgi|Crypa2|279131|estExt_Genewise1.C_60195	#NAME?	529	gi|500259136|gb|EOO01975.1|putative -bisphosphoglycerate-independent phosphoglycerate mutase protein [Togninia minima UCRPA7]	EOO01975	0	95	976.852	521	496
jgi|Crypa2|226763|gw1.4.1289.1	5-methyltetrahydropteroyltriglutamate-homocysteine s-methyltransferase	766	gi|500256063|gb|EON99381.1|putative 5-methyltetrahydropteroyltriglutamate-homocysteine s-methyltransferase protein [Togninia minima UCRPA7]	EON99381	0	94	1437.94	766	724
jgi|Crypa2|233295|gw1.1.3153.1	triosephosphate isomerase	249	gi|346971275|gb|EGY14727.1|triosephosphate isomerase [Verticillium dahliae VdLs.17]	EGY14727	2.30882e-145	90	418.313	249	226
jgi|Crypa2|240041|gw1.4.2840.1	60s ribosomal protein l3	391	gi|367054940|ref|XP_003657848.1|60S ribosomal protein L3 [Thielavia terrestris NRRL 8126] >gi|347005114|gb|AEO71512.1| hypothetical protein THITE_2123969 [Thielavia terrestris NRRL 8126]	XP_003657848	0	97	752.281	391	380
jgi|Crypa2|335787|fgenesh1_pm.1_#_477	5-aminolevulinate synthase protein	661	gi|500260114|gb|EOO02817.1|putative 5-aminolevulinate synthase protein [Togninia minima UCRPA7]	EOO02817	0	85	1008.44	652	556
jgi|Crypa2|238526|gw1.4.2663.1	udp-galactopyranose mutase protein	498	gi|500256847|gb|EOO00088.1|putative udp-galactopyranose mutase protein [Togninia minima UCRPA7]	EOO00088	0	91	898.656	492	451
jgi|Crypa2|100385|Crypa1.estExt_fgenesh1_pm.C_160035	succinyl- ligase subunit alpha	336	gi|500255339|gb|EON98733.1|putative succinyl- ligase subunit alpha protein [Togninia minima UCRPA7]	EON98733	0	93	572.007	336	314
jgi|Crypa2|101014|Crypa1.estExt_fgenesh1_kg.C_10653	glucose-repressible protein	71	gi|328856296|gb|EGG05418.1|hypothetical protein MELLADRAFT_88096 [Melampsora larici-populina 98AG31]	EGG05418	1.3146e-20	76	87.0409	71	54
jgi|Crypa2|224339|gw1.4.982.1	hta1 protein	143	gi|85068323|ref|XP_963338.1|hypothetical protein NCU05347 [Neurospora crassa OR74A] >gi|336263808|ref|XP_003346683.1| HTA1 protein [Sordaria macrospora k-hell] >gi|74663599|sp|Q873G4.1|H2AZ_NEUCR RecName: Full=Histone H2A.Z >gi|28881341|emb|CAD70344.1| probable histone H2A F/Z family member HTZ1 [Neurospora crassa] >gi|336468703|gb|EGO56866.1| hypothetical protein NEUTE1DRAFT_84413 [Neurospora te…	XP_963338	9.29367e-81	99	246.128	122	121
jgi|Crypa2|101684|Crypa1.estExt_fgenesh1_kg.C_20528	glyceraldehyde-3-phosphate dehydrogenase	337	gi|120690|sp|P19089.1|G3P_CRYPARecName: Full=Glyceraldehyde-3-phosphate dehydrogenase; Short=GAPDH; AltName: Full=GPD-1 >gi|295939|emb|CAA37943.1| glyceraldehyde-3-phosphate dehydrogenase [Cryphonectria parasitica]	P19089	0	99	686.026	337	335
jgi|Crypa2|222795|gw1.1.1488.1	40s ribosomal protein s3	261	gi|402086493|gb|EJT81391.1|40S ribosomal protein S3 [Gaeumannomyces graminis var. tritici R3-111a-1]	EJT81391	9.77515e-172	97	486.493	245	240
jgi|Crypa2|253937|e_gw1.3.1387.1	dead deah box	1722	gi|440470959|gb|ELQ39998.1|hypothetical protein OOU_Y34scaffold00464g80 [Magnaporthe oryzae Y34] >gi|440488272|gb|ELQ68003.1| hypothetical protein OOW_P131scaffold00270g8 [Magnaporthe oryzae P131]	ELQ39998	0	72	1966.81	1733	1257
jgi|Crypa2|328634|fgenesh1_pg.3_#_872	cell division control protein 3	537	gi|336270542|ref|XP_003350030.1|hypothetical protein SMAC_00919 [Sordaria macrospora k-hell]	XP_003350030	0	81	828.935	567	464
jgi|Crypa2|261508|e_gw1.6.94.1	xylulose-5-phosphate phosphoketolase	825	gi|500259132|gb|EOO01971.1|putative xylulose-5-phosphate phosphoketolase protein [Togninia minima UCRPA7]	EOO01971	0	94	1503.03	811	765
jgi|Crypa2|349625|estExt_fgenesh1_pg.C_11712	defective in methylation-7 protein	576	gi|336257911|ref|XP_003343777.1|hypothetical protein SMAC_04435 [Sordaria macrospora k-hell] >gi|380091594|emb|CCC10726.1| unnamed protein product [Sordaria macrospora k-hell]	XP_003343777	2.51953e-90	52	303.138	594	314
jgi|Crypa2|258492|e_gw1.5.129.1	transcription factor (snd1 p100) protein	887	gi|500256312|gb|EON99583.1|putative transcription factor (snd1 p100) protein [Togninia minima UCRPA7]	EON99583	0	84	1300.42	882	743
jgi|Crypa2|325735|fgenesh1_pg.1_#_811	superoxide dismutase copper chaperone	359	gi|358383725|gb|EHK21387.1|hypothetical protein TRIVIDRAFT_59828 [Trichoderma virens Gv29-8]	EHK21387	5.25627e-79	76	253.832	196	149
jgi|Crypa2|103071|Crypa1.estExt_fgenesh1_kg.C_60037	xylose reductase	322	gi|171695324|ref|XP_001912586.1|hypothetical protein [Podospora anserina S mat+] >gi|170947904|emb|CAP60068.1| unnamed protein product [Podospora anserina S mat+]	XP_001912586	0	87	526.168	321	280
jgi|Crypa2|245560|e_gw1.1.1267.1	dihydrodipicolinate synthase	324	gi|340959894|gb|EGS21075.1|hypothetical protein CTHT_0029160 [Chaetomium thermophilum var. thermophilum DSM 1495]	EGS21075	0	89	523.087	320	286
jgi|Crypa2|101333|Crypa1.estExt_fgenesh1_kg.C_20098	vacuolar atp synthase subunit b	508	gi|85109951|ref|XP_963165.1|vacuolar ATP synthase subunit B [Neurospora crassa OR74A] >gi|137468|sp|P11593.1|VATB_NEUCR RecName: Full=V-type proton ATPase subunit B; Short=V-ATPase subunit B; AltName: Full=V-ATPase 57 kDa subunit; AltName: Full=Vacuolar proton pump subunit B >gi|168928|gb|AAA33622.1| vacuolar ATPase vma-2 [Neurospora crassa] >gi|28924830|gb|EAA33929.1| vacuolar membrane ATPase 2 …	XP_963165	0	94	948.732	514	484
jgi|Crypa2|247896|e_gw1.1.4516.1	hypothetical protein TRIVIDRAFT_62836	251	gi|358389455|gb|EHK27047.1|hypothetical protein TRIVIDRAFT_62836 [Trichoderma virens Gv29-8]	EHK27047	4.1436e-23	48	103.99	240	117
jgi|Crypa2|263743|e_gw1.7.1677.1	eukaryotic translation initiation factor 3	754	gi|171680683|ref|XP_001905286.1|hypothetical protein [Podospora anserina S mat+] >gi|170939969|emb|CAP65195.1| unnamed protein product, partial [Podospora anserina S mat+]	XP_001905286	0	89	1207.2	737	659
jgi|Crypa2|251720|e_gw1.3.2316.1	pyridoxine biosynthesis protein	327	gi|500258143|gb|EOO01203.1|putative pyridoxine biosynthesis protein [Togninia minima UCRPA7]	EOO01203	0	90	548.125	329	297
jgi|Crypa2|223301|gw1.9.603.1	60s ribosomal protein l10	219	gi|367026107|ref|XP_003662338.1|hypothetical protein MYCTH_2314934 [Myceliophthora thermophila ATCC 42464] >gi|347009606|gb|AEO57093.1| hypothetical protein MYCTH_2314934 [Myceliophthora thermophila ATCC 42464]	XP_003662338	6.37684e-155	98	440.269	219	215
jgi|Crypa2|101776|Crypa1.estExt_fgenesh1_kg.C_30008	60s ribosomal protein l28	148	gi|512187061|gb|EPE02844.1|60s ribosomal protein l28 [Ophiostoma piceae UAMH 11346]	EPE02844	8.00742e-83	89	251.521	149	133
jgi|Crypa2|221705|gw1.5.739.1	probable transaldolase	326	gi|399165577|emb|CCE33511.1|probable transaldolase [Claviceps purpurea 20.1]	CCE33511	0	93	574.704	326	306
jgi|Crypa2|325727|fgenesh1_pg.1_#_803	40s ribosomal protein s16 protein	168	gi|500257571|gb|EOO00659.1|putative 40s ribosomal protein s16 protein [Togninia minima UCRPA7]	EOO00659	9.17483e-78	77	239.58	168	131
jgi|Crypa2|221261|gw1.9.438.1	myg1 protein	359	gi|500261076|gb|EOO03479.1|putative myg1 protein [Togninia minima UCRPA7]	EOO03479	0	88	568.926	361	319

## Sheet: protein2GO
SeqName	Hit-Desc	GO-Group	GO-ID	Term
jgi|Crypa2|104409|Crypa1.estExt_fgenesh1_kg.C_100020	histone h2b	C	GO:0000786	nucleosome
jgi|Crypa2|104409|Crypa1.estExt_fgenesh1_kg.C_100020	histone h2b	F	GO:0003677	DNA binding
jgi|Crypa2|104409|Crypa1.estExt_fgenesh1_kg.C_100020	histone h2b	P	GO:0006334	nucleosome assembly
jgi|Crypa2|104409|Crypa1.estExt_fgenesh1_kg.C_100020	histone h2b	C	GO:0005634	nucleus
jgi|Crypa2|104409|Crypa1.estExt_fgenesh1_kg.C_100020	histone h2b	F	GO:0046982	protein heterodimerization activity
jgi|Crypa2|253316|e_gw1.3.2787.1	heat shock protein hsp88	F	GO:0005524	ATP binding
jgi|Crypa2|215908|gw1.3.81.1	elongation factor 3	C	GO:0005840	ribosome
jgi|Crypa2|215908|gw1.3.81.1	elongation factor 3	P	GO:0006412	translation
jgi|Crypa2|215908|gw1.3.81.1	elongation factor 3	F	GO:0016887	ATPase activity
jgi|Crypa2|215908|gw1.3.81.1	elongation factor 3	F	GO:0005524	ATP binding
jgi|Crypa2|249681|e_gw1.2.1870.1	inorganic pyrophosphatase	F	GO:0004427	inorganic diphosphatase activity
jgi|Crypa2|249681|e_gw1.2.1870.1	inorganic pyrophosphatase	C	GO:0005737	cytoplasm
jgi|Crypa2|249681|e_gw1.2.1870.1	inorganic pyrophosphatase	F	GO:0000287	magnesium ion binding
jgi|Crypa2|249681|e_gw1.2.1870.1	inorganic pyrophosphatase	P	GO:0006119	oxidative phosphorylation
jgi|Crypa2|279131|estExt_Genewise1.C_60195	#NAME?	C	GO:0005737	cytoplasm
jgi|Crypa2|279131|estExt_Genewise1.C_60195	#NAME?	F	GO:0004619	phosphoglycerate mutase activity
jgi|Crypa2|279131|estExt_Genewise1.C_60195	#NAME?	F	GO:0030145	manganese ion binding
jgi|Crypa2|279131|estExt_Genewise1.C_60195	#NAME?	P	GO:0006094	gluconeogenesis
jgi|Crypa2|279131|estExt_Genewise1.C_60195	#NAME?	P	GO:0006096	glycolysis
jgi|Crypa2|226763|gw1.4.1289.1	5-methyltetrahydropteroyltriglutamate-homocysteine s-methyltransferase	C	GO:0005737	cytoplasm
jgi|Crypa2|226763|gw1.4.1289.1	5-methyltetrahydropteroyltriglutamate-homocysteine s-methyltransferase	P	GO:0043581	mycelium development
jgi|Crypa2|226763|gw1.4.1289.1	5-methyltetrahydropteroyltriglutamate-homocysteine s-methyltransferase	P	GO:0009086	methionine biosynthetic process
jgi|Crypa2|226763|gw1.4.1289.1	5-methyltetrahydropteroyltriglutamate-homocysteine s-methyltransferase	P	GO:0032259	methylation
jgi|Crypa2|226763|gw1.4.1289.1	5-methyltetrahydropteroyltriglutamate-homocysteine s-methyltransferase	F	GO:0008270	zinc ion binding
jgi|Crypa2|226763|gw1.4.1289.1	5-methyltetrahydropteroyltriglutamate-homocysteine s-methyltransferase	F	GO:0003871	5-methyltetrahydropteroyltriglutamate-homocysteine S-methyltransferase activity
jgi|Crypa2|233295|gw1.1.3153.1	triosephosphate isomerase	F	GO:0004807	triose-phosphate isomerase activity
jgi|Crypa2|233295|gw1.1.3153.1	triosephosphate isomerase	P	GO:0006096	glycolysis
jgi|Crypa2|233295|gw1.1.3153.1	triosephosphate isomerase	P	GO:0006000	fructose metabolic process
jgi|Crypa2|233295|gw1.1.3153.1	triosephosphate isomerase	P	GO:0006013	mannose metabolic process
jgi|Crypa2|233295|gw1.1.3153.1	triosephosphate isomerase	P	GO:0006020	inositol metabolic process
jgi|Crypa2|233295|gw1.1.3153.1	triosephosphate isomerase	P	GO:0006094	gluconeogenesis
jgi|Crypa2|233295|gw1.1.3153.1	triosephosphate isomerase	P	GO:0015976	carbon utilization
jgi|Crypa2|233295|gw1.1.3153.1	triosephosphate isomerase	P	GO:0046486	glycerolipid metabolic process
jgi|Crypa2|240041|gw1.4.2840.1	60s ribosomal protein l3	C	GO:0005840	ribosome
jgi|Crypa2|240041|gw1.4.2840.1	60s ribosomal protein l3	F	GO:0003735	structural constituent of ribosome
jgi|Crypa2|240041|gw1.4.2840.1	60s ribosomal protein l3	P	GO:0006412	translation
jgi|Crypa2|240041|gw1.4.2840.1	60s ribosomal protein l3	P	GO:0042254	ribosome biogenesis
jgi|Crypa2|335787|fgenesh1_pm.1_#_477	5-aminolevulinate synthase protein	F	GO:0003870	5-aminolevulinate synthase activity
jgi|Crypa2|335787|fgenesh1_pm.1_#_477	5-aminolevulinate synthase protein	F	GO:0030170	pyridoxal phosphate binding
jgi|Crypa2|335787|fgenesh1_pm.1_#_477	5-aminolevulinate synthase protein	P	GO:0006544	glycine metabolic process
jgi|Crypa2|335787|fgenesh1_pm.1_#_477	5-aminolevulinate synthase protein	P	GO:0006563	L-serine metabolic process
jgi|Crypa2|335787|fgenesh1_pm.1_#_477	5-aminolevulinate synthase protein	P	GO:0006566	threonine metabolic process
jgi|Crypa2|335787|fgenesh1_pm.1_#_477	5-aminolevulinate synthase protein	P	GO:0006783	heme biosynthetic process
jgi|Crypa2|335787|fgenesh1_pm.1_#_477	5-aminolevulinate synthase protein	P	GO:0042967	acyl-carrier-protein biosynthetic process
jgi|Crypa2|238526|gw1.4.2663.1	udp-galactopyranose mutase protein	P	GO:0055114	oxidation-reduction process
jgi|Crypa2|238526|gw1.4.2663.1	udp-galactopyranose mutase protein	F	GO:0016491	oxidoreductase activity
jgi|Crypa2|100385|Crypa1.estExt_fgenesh1_pm.C_160035	succinyl- ligase subunit alpha	C	GO:0005739	mitochondrion
jgi|Crypa2|100385|Crypa1.estExt_fgenesh1_pm.C_160035	succinyl- ligase subunit alpha	F	GO:0016874	ligase activity
jgi|Crypa2|100385|Crypa1.estExt_fgenesh1_pm.C_160035	succinyl- ligase subunit alpha	F	GO:0000166	nucleotide binding
jgi|Crypa2|100385|Crypa1.estExt_fgenesh1_pm.C_160035	succinyl- ligase subunit alpha	P	GO:0044237	cellular metabolic process
jgi|Crypa2|100385|Crypa1.estExt_fgenesh1_pm.C_160035	succinyl- ligase subunit alpha	F	GO:0048037	cofactor binding
jgi|Crypa2|224339|gw1.4.982.1	hta1 protein	P	GO:0016568	chromatin modification
jgi|Crypa2|224339|gw1.4.982.1	hta1 protein	C	GO:0000786	nucleosome
jgi|Crypa2|224339|gw1.4.982.1	hta1 protein	P	GO:0006355	regulation of transcription, DNA-dependent
jgi|Crypa2|224339|gw1.4.982.1	hta1 protein	F	GO:0003677	DNA binding
jgi|Crypa2|224339|gw1.4.982.1	hta1 protein	P	GO:0006334	nucleosome assembly
jgi|Crypa2|224339|gw1.4.982.1	hta1 protein	F	GO:0046982	protein heterodimerization activity
jgi|Crypa2|224339|gw1.4.982.1	hta1 protein	C	GO:0005634	nucleus
jgi|Crypa2|101684|Crypa1.estExt_fgenesh1_kg.C_20528	glyceraldehyde-3-phosphate dehydrogenase	C	GO:0005737	cytoplasm
jgi|Crypa2|101684|Crypa1.estExt_fgenesh1_kg.C_20528	glyceraldehyde-3-phosphate dehydrogenase	F	GO:0051287	NAD binding
jgi|Crypa2|101684|Crypa1.estExt_fgenesh1_kg.C_20528	glyceraldehyde-3-phosphate dehydrogenase	F	GO:0050661	NADP binding
jgi|Crypa2|101684|Crypa1.estExt_fgenesh1_kg.C_20528	glyceraldehyde-3-phosphate dehydrogenase	P	GO:0006096	glycolysis
jgi|Crypa2|101684|Crypa1.estExt_fgenesh1_kg.C_20528	glyceraldehyde-3-phosphate dehydrogenase	F	GO:0004365	glyceraldehyde-3-phosphate dehydrogenase (NAD+) (phosphorylating) activity
jgi|Crypa2|101684|Crypa1.estExt_fgenesh1_kg.C_20528	glyceraldehyde-3-phosphate dehydrogenase	P	GO:0055114	oxidation-reduction process
jgi|Crypa2|101684|Crypa1.estExt_fgenesh1_kg.C_20528	glyceraldehyde-3-phosphate dehydrogenase	P	GO:0006094	gluconeogenesis
jgi|Crypa2|222795|gw1.1.1488.1	40s ribosomal protein s3	F	GO:0003735	structural constituent of ribosome
jgi|Crypa2|222795|gw1.1.1488.1	40s ribosomal protein s3	F	GO:0003723	RNA binding
jgi|Crypa2|222795|gw1.1.1488.1	40s ribosomal protein s3	C	GO:0015935	small ribosomal subunit
jgi|Crypa2|222795|gw1.1.1488.1	40s ribosomal protein s3	P	GO:0006412	translation
jgi|Crypa2|222795|gw1.1.1488.1	40s ribosomal protein s3	P	GO:0042254	ribosome biogenesis
jgi|Crypa2|253937|e_gw1.3.1387.1	dead deah box	F	GO:0016787	hydrolase activity
jgi|Crypa2|253937|e_gw1.3.1387.1	dead deah box	P	GO:0046907	intracellular transport
jgi|Crypa2|253937|e_gw1.3.1387.1	dead deah box	F	GO:0005524	ATP binding
jgi|Crypa2|253937|e_gw1.3.1387.1	dead deah box	F	GO:0003676	nucleic acid binding
jgi|Crypa2|328634|fgenesh1_pg.3_#_872	cell division control protein 3	P	GO:0031106	septin ring organization
jgi|Crypa2|328634|fgenesh1_pg.3_#_872	cell division control protein 3	C	GO:0044448	cell cortex part
jgi|Crypa2|328634|fgenesh1_pg.3_#_872	cell division control protein 3	C	GO:0032156	septin cytoskeleton
jgi|Crypa2|328634|fgenesh1_pg.3_#_872	cell division control protein 3	C	GO:0044430	cytoskeletal part
jgi|Crypa2|328634|fgenesh1_pg.3_#_872	cell division control protein 3	F	GO:0005525	GTP binding
jgi|Crypa2|261508|e_gw1.6.94.1	xylulose-5-phosphate phosphoketolase	F	GO:0016832	aldehyde-lyase activity
jgi|Crypa2|261508|e_gw1.6.94.1	xylulose-5-phosphate phosphoketolase	P	GO:0005975	carbohydrate metabolic process
jgi|Crypa2|258492|e_gw1.5.129.1	transcription factor (snd1 p100) protein	F	GO:0016788	hydrolase activity, acting on ester bonds
jgi|Crypa2|258492|e_gw1.5.129.1	transcription factor (snd1 p100) protein	F	GO:0003676	nucleic acid binding
jgi|Crypa2|258492|e_gw1.5.129.1	transcription factor (snd1 p100) protein	C	GO:0016442	RISC complex
jgi|Crypa2|258492|e_gw1.5.129.1	transcription factor (snd1 p100) protein	P	GO:0035194	posttranscriptional gene silencing by RNA
jgi|Crypa2|258492|e_gw1.5.129.1	transcription factor (snd1 p100) protein	F	GO:0003712	transcription cofactor activity
jgi|Crypa2|258492|e_gw1.5.129.1	transcription factor (snd1 p100) protein	C	GO:0005667	transcription factor complex
jgi|Crypa2|258492|e_gw1.5.129.1	transcription factor (snd1 p100) protein	P	GO:0045449	regulation of transcription, DNA-dependent
jgi|Crypa2|325735|fgenesh1_pg.1_#_811	superoxide dismutase copper chaperone	P	GO:0055114	oxidation-reduction process
jgi|Crypa2|325735|fgenesh1_pg.1_#_811	superoxide dismutase copper chaperone	P	GO:0006801	superoxide metabolic process
jgi|Crypa2|325735|fgenesh1_pg.1_#_811	superoxide dismutase copper chaperone	F	GO:0016532	superoxide dismutase copper chaperone activity
jgi|Crypa2|325735|fgenesh1_pg.1_#_811	superoxide dismutase copper chaperone	P	GO:0006825	copper ion transport
jgi|Crypa2|103071|Crypa1.estExt_fgenesh1_kg.C_60037	xylose reductase	P	GO:0019323	pentose catabolic process
jgi|Crypa2|103071|Crypa1.estExt_fgenesh1_kg.C_60037	xylose reductase	F	GO:0004032	alditol:NADP+ 1-oxidoreductase activity
jgi|Crypa2|103071|Crypa1.estExt_fgenesh1_kg.C_60037	xylose reductase	P	GO:0055114	oxidation-reduction process
jgi|Crypa2|103071|Crypa1.estExt_fgenesh1_kg.C_60037	xylose reductase	P	GO:0006000	fructose metabolic process
jgi|Crypa2|103071|Crypa1.estExt_fgenesh1_kg.C_60037	xylose reductase	P	GO:0006012	galactose metabolic process
jgi|Crypa2|103071|Crypa1.estExt_fgenesh1_kg.C_60037	xylose reductase	P	GO:0006013	mannose metabolic process
jgi|Crypa2|103071|Crypa1.estExt_fgenesh1_kg.C_60037	xylose reductase	P	GO:0006090	pyruvate metabolic process
jgi|Crypa2|103071|Crypa1.estExt_fgenesh1_kg.C_60037	xylose reductase	P	GO:0046486	glycerolipid metabolic process
jgi|Crypa2|245560|e_gw1.1.1267.1	dihydrodipicolinate synthase	F	GO:0016829	lyase activity
jgi|Crypa2|245560|e_gw1.1.1267.1	dihydrodipicolinate synthase	P	GO:0008152	metabolic process
jgi|Crypa2|101333|Crypa1.estExt_fgenesh1_kg.C_20098	vacuolar atp synthase subunit b	F	GO:0046961	proton-transporting ATPase activity, rotational mechanism
jgi|Crypa2|101333|Crypa1.estExt_fgenesh1_kg.C_20098	vacuolar atp synthase subunit b	P	GO:0046034	ATP metabolic process
jgi|Crypa2|101333|Crypa1.estExt_fgenesh1_kg.C_20098	vacuolar atp synthase subunit b	P	GO:0006874	cellular calcium ion homeostasis
jgi|Crypa2|101333|Crypa1.estExt_fgenesh1_kg.C_20098	vacuolar atp synthase subunit b	C	GO:0000329	fungal-type vacuole membrane
jgi|Crypa2|101333|Crypa1.estExt_fgenesh1_kg.C_20098	vacuolar atp synthase subunit b	P	GO:0015991	ATP hydrolysis coupled proton transport
jgi|Crypa2|101333|Crypa1.estExt_fgenesh1_kg.C_20098	vacuolar atp synthase subunit b	P	GO:0007035	vacuolar acidification
jgi|Crypa2|101333|Crypa1.estExt_fgenesh1_kg.C_20098	vacuolar atp synthase subunit b	C	GO:0000221	vacuolar proton-transporting V-type ATPase, V1 domain
jgi|Crypa2|101333|Crypa1.estExt_fgenesh1_kg.C_20098	vacuolar atp synthase subunit b	F	GO:0005524	ATP binding
jgi|Crypa2|101333|Crypa1.estExt_fgenesh1_kg.C_20098	vacuolar atp synthase subunit b	P	GO:0006119	oxidative phosphorylation
jgi|Crypa2|247896|e_gw1.1.4516.1	hypothetical protein TRIVIDRAFT_62836	F	GO:0008080	N-acetyltransferase activity
jgi|Crypa2|247896|e_gw1.1.4516.1	hypothetical protein TRIVIDRAFT_62836	P	GO:0042967	acyl-carrier-protein biosynthetic process
jgi|Crypa2|263743|e_gw1.7.1677.1	eukaryotic translation initiation factor 3	C	GO:0070993	translation preinitiation complex
jgi|Crypa2|263743|e_gw1.7.1677.1	eukaryotic translation initiation factor 3	C	GO:0005852	eukaryotic translation initiation factor 3 complex
jgi|Crypa2|263743|e_gw1.7.1677.1	eukaryotic translation initiation factor 3	F	GO:0031369	translation initiation factor binding
jgi|Crypa2|263743|e_gw1.7.1677.1	eukaryotic translation initiation factor 3	F	GO:0003743	translation initiation factor activity
jgi|Crypa2|263743|e_gw1.7.1677.1	eukaryotic translation initiation factor 3	F	GO:0000166	nucleotide binding
jgi|Crypa2|263743|e_gw1.7.1677.1	eukaryotic translation initiation factor 3	C	GO:0005840	ribosome
jgi|Crypa2|263743|e_gw1.7.1677.1	eukaryotic translation initiation factor 3	P	GO:0006446	regulation of translational initiation
jgi|Crypa2|251720|e_gw1.3.2316.1	pyridoxine biosynthesis protein	P	GO:0042819	vitamin B6 biosynthetic process
jgi|Crypa2|251720|e_gw1.3.2316.1	pyridoxine biosynthesis protein	P	GO:0042823	pyridoxal phosphate biosynthetic process
jgi|Crypa2|251720|e_gw1.3.2316.1	pyridoxine biosynthesis protein	F	GO:0003824	catalytic activity
jgi|Crypa2|223301|gw1.9.603.1	60s ribosomal protein l10	C	GO:0005840	ribosome
jgi|Crypa2|223301|gw1.9.603.1	60s ribosomal protein l10	P	GO:0043581	mycelium development
jgi|Crypa2|223301|gw1.9.603.1	60s ribosomal protein l10	F	GO:0003735	structural constituent of ribosome
jgi|Crypa2|223301|gw1.9.603.1	60s ribosomal protein l10	P	GO:0006412	translation
jgi|Crypa2|223301|gw1.9.603.1	60s ribosomal protein l10	P	GO:0042254	ribosome biogenesis
jgi|Crypa2|101776|Crypa1.estExt_fgenesh1_kg.C_30008	60s ribosomal protein l28	P	GO:0006412	translation
jgi|Crypa2|101776|Crypa1.estExt_fgenesh1_kg.C_30008	60s ribosomal protein l28	F	GO:0003735	structural constituent of ribosome
jgi|Crypa2|101776|Crypa1.estExt_fgenesh1_kg.C_30008	60s ribosomal protein l28	C	GO:0015934	large ribosomal subunit
jgi|Crypa2|101776|Crypa1.estExt_fgenesh1_kg.C_30008	60s ribosomal protein l28	P	GO:0042254	ribosome biogenesis
jgi|Crypa2|221705|gw1.5.739.1	probable transaldolase	C	GO:0005737	cytoplasm
jgi|Crypa2|221705|gw1.5.739.1	probable transaldolase	F	GO:0004801	sedoheptulose-7-phosphate:D-glyceraldehyde-3-phosphate glyceronetransferase activity
jgi|Crypa2|221705|gw1.5.739.1	probable transaldolase	P	GO:0006098	pentose-phosphate shunt
jgi|Crypa2|325727|fgenesh1_pg.1_#_803	40s ribosomal protein s16 protein	C	GO:0005840	ribosome
jgi|Crypa2|325727|fgenesh1_pg.1_#_803	40s ribosomal protein s16 protein	P	GO:0006412	translation
jgi|Crypa2|325727|fgenesh1_pg.1_#_803	40s ribosomal protein s16 protein	F	GO:0003735	structural constituent of ribosome
jgi|Crypa2|325727|fgenesh1_pg.1_#_803	40s ribosomal protein s16 protein	P	GO:0042254	ribosome biogenesis

## Sheet: BP
Level	GO ID	Term	Type	#Seqs	Sequences
4	GO:0042440	pigment metabolic process	biological_process	1	jgi|Crypa2|335787|fgenesh1_pm.1_#_477
6	GO:0010556	regulation of macromolecule biosynthetic process	biological_process	3	jgi|Crypa2|224339|gw1.4.982.1, jgi|Crypa2|263743|e_gw1.7.1677.1, jgi|Crypa2|258492|e_gw1.5.129.1
3	GO:0051234	establishment of localization	biological_process	3	jgi|Crypa2|253937|e_gw1.3.1387.1, jgi|Crypa2|101333|Crypa1.estExt_fgenesh1_kg.C_20098, jgi|Crypa2|325735|fgenesh1_pg.1_#_811
6	GO:0055082	cellular chemical homeostasis	biological_process	1	jgi|Crypa2|101333|Crypa1.estExt_fgenesh1_kg.C_20098
6	GO:0072525	pyridine-containing compound biosynthetic process	biological_process	1	jgi|Crypa2|251720|e_gw1.3.2316.1
7	GO:0046364	monosaccharide biosynthetic process	biological_process	3	jgi|Crypa2|279131|estExt_Genewise1.C_60195, jgi|Crypa2|233295|gw1.1.3153.1, jgi|Crypa2|101684|Crypa1.estExt_fgenesh1_kg.C_20528
9	GO:0031047	gene silencing by RNA	biological_process	1	jgi|Crypa2|258492|e_gw1.5.129.1
11	GO:0006563	L-serine metabolic process	biological_process	1	jgi|Crypa2|335787|fgenesh1_pm.1_#_477
5	GO:0007010	cytoskeleton organization	biological_process	1	jgi|Crypa2|328634|fgenesh1_pg.3_#_872
9	GO:0006351	transcription, DNA-dependent	biological_process	2	jgi|Crypa2|224339|gw1.4.982.1, jgi|Crypa2|258492|e_gw1.5.129.1
4	GO:0006810	transport	biological_process	3	jgi|Crypa2|253937|e_gw1.3.1387.1, jgi|Crypa2|101333|Crypa1.estExt_fgenesh1_kg.C_20098, jgi|Crypa2|325735|fgenesh1_pg.1_#_811
7	GO:0006020	inositol metabolic process	biological_process	1	jgi|Crypa2|233295|gw1.1.3153.1
3	GO:0044763	single-organism cellular process	biological_process	6	jgi|Crypa2|101333|Crypa1.estExt_fgenesh1_kg.C_20098, jgi|Crypa2|224339|gw1.4.982.1, jgi|Crypa2|258492|e_gw1.5.129.1, jgi|Crypa2|253937|e_gw1.3.1387.1, jgi|Crypa2|328634|fgenesh1_pg.3_#_872, jgi|Crypa2|104409|Crypa1.estExt_fgenesh1_kg.C_100020
3	GO:0071704	organic substance metabolic process	biological_process	21	jgi|Crypa2|233295|gw1.1.3153.1, jgi|Crypa2|251720|e_gw1.3.2316.1, jgi|Crypa2|215908|gw1.3.81.1, jgi|Crypa2|240041|gw1.4.2840.1, jgi|Crypa2|222795|gw1.1.1488.1, jgi|Crypa2|223301|gw1.9.603.1, jgi|Crypa2|101776|Crypa1.estExt_fgenesh1_kg.C_30008, jgi|Crypa2|325727|fgenesh1_pg.1_#_803, jgi|Crypa2|101333|Crypa1.estExt_fgenesh1_kg.C_20098, jgi|Crypa2|226763|gw1.4.1289.1, jgi|Crypa2|103071|Crypa1.estExt…
5	GO:0044260	cellular macromolecule metabolic process	biological_process	12	jgi|Crypa2|215908|gw1.3.81.1, jgi|Crypa2|240041|gw1.4.2840.1, jgi|Crypa2|222795|gw1.1.1488.1, jgi|Crypa2|223301|gw1.9.603.1, jgi|Crypa2|101776|Crypa1.estExt_fgenesh1_kg.C_30008, jgi|Crypa2|325727|fgenesh1_pg.1_#_803, jgi|Crypa2|335787|fgenesh1_pm.1_#_477, jgi|Crypa2|247896|e_gw1.1.4516.1, jgi|Crypa2|224339|gw1.4.982.1, jgi|Crypa2|263743|e_gw1.7.1677.1, jgi|Crypa2|104409|Crypa1.estExt_fgenesh1_kg.…
13	GO:0006098	pentose-phosphate shunt	biological_process	1	jgi|Crypa2|221705|gw1.5.739.1
9	GO:0006094	gluconeogenesis	biological_process	3	jgi|Crypa2|279131|estExt_Genewise1.C_60195, jgi|Crypa2|233295|gw1.1.3153.1, jgi|Crypa2|101684|Crypa1.estExt_fgenesh1_kg.C_20528
8	GO:0006413	translational initiation	biological_process	1	jgi|Crypa2|263743|e_gw1.7.1677.1
5	GO:0006732	coenzyme metabolic process	biological_process	2	jgi|Crypa2|221705|gw1.5.739.1, jgi|Crypa2|251720|e_gw1.3.2316.1
8	GO:0015672	monovalent inorganic cation transport	biological_process	1	jgi|Crypa2|101333|Crypa1.estExt_fgenesh1_kg.C_20098
5	GO:0080090	regulation of primary metabolic process	biological_process	3	jgi|Crypa2|224339|gw1.4.982.1, jgi|Crypa2|263743|e_gw1.7.1677.1, jgi|Crypa2|258492|e_gw1.5.129.1
4	GO:1901615	organic hydroxy compound metabolic process	biological_process	1	jgi|Crypa2|233295|gw1.1.3153.1
9	GO:0000096	sulfur amino acid metabolic process	biological_process	1	jgi|Crypa2|226763|gw1.4.1289.1
9	GO:0009199	ribonucleoside triphosphate metabolic process	biological_process	1	jgi|Crypa2|101333|Crypa1.estExt_fgenesh1_kg.C_20098
8	GO:0009119	ribonucleoside metabolic process	biological_process	1	jgi|Crypa2|101333|Crypa1.estExt_fgenesh1_kg.C_20098
9	GO:0015992	proton transport	biological_process	1	jgi|Crypa2|101333|Crypa1.estExt_fgenesh1_kg.C_20098
10	GO:0009150	purine ribonucleotide metabolic process	biological_process	1	jgi|Crypa2|101333|Crypa1.estExt_fgenesh1_kg.C_20098
7	GO:0046365	monosaccharide catabolic process	biological_process	5	jgi|Crypa2|103071|Crypa1.estExt_fgenesh1_kg.C_60037, jgi|Crypa2|221705|gw1.5.739.1, jgi|Crypa2|279131|estExt_Genewise1.C_60195, jgi|Crypa2|233295|gw1.1.3153.1, jgi|Crypa2|101684|Crypa1.estExt_fgenesh1_kg.C_20528
6	GO:0090407	organophosphate biosynthetic process	biological_process	1	jgi|Crypa2|251720|e_gw1.3.2316.1
10	GO:0045851	pH reduction	biological_process	1	jgi|Crypa2|101333|Crypa1.estExt_fgenesh1_kg.C_20098
6	GO:0032185	septin cytoskeleton organization	biological_process	1	jgi|Crypa2|328634|fgenesh1_pg.3_#_872
4	GO:0034641	cellular nitrogen compound metabolic process	biological_process	7	jgi|Crypa2|251720|e_gw1.3.2316.1, jgi|Crypa2|101333|Crypa1.estExt_fgenesh1_kg.C_20098, jgi|Crypa2|224339|gw1.4.982.1, jgi|Crypa2|104409|Crypa1.estExt_fgenesh1_kg.C_100020, jgi|Crypa2|258492|e_gw1.5.129.1, jgi|Crypa2|335787|fgenesh1_pm.1_#_477, jgi|Crypa2|221705|gw1.5.739.1
7	GO:0009116	nucleoside metabolic process	biological_process	1	jgi|Crypa2|101333|Crypa1.estExt_fgenesh1_kg.C_20098
9	GO:0009144	purine nucleoside triphosphate metabolic process	biological_process	1	jgi|Crypa2|101333|Crypa1.estExt_fgenesh1_kg.C_20098
4	GO:0042592	homeostatic process	biological_process	1	jgi|Crypa2|101333|Crypa1.estExt_fgenesh1_kg.C_20098
9	GO:0072503	cellular divalent inorganic cation homeostasis	biological_process	1	jgi|Crypa2|101333|Crypa1.estExt_fgenesh1_kg.C_20098
2	GO:0044699	single-organism process	biological_process	10	jgi|Crypa2|101333|Crypa1.estExt_fgenesh1_kg.C_20098, jgi|Crypa2|224339|gw1.4.982.1, jgi|Crypa2|226763|gw1.4.1289.1, jgi|Crypa2|223301|gw1.9.603.1, jgi|Crypa2|258492|e_gw1.5.129.1, jgi|Crypa2|253937|e_gw1.3.1387.1, jgi|Crypa2|328634|fgenesh1_pg.3_#_872, jgi|Crypa2|233295|gw1.1.3153.1, jgi|Crypa2|104409|Crypa1.estExt_fgenesh1_kg.C_100020, jgi|Crypa2|325735|fgenesh1_pg.1_#_811
4	GO:0051641	cellular localization	biological_process	1	jgi|Crypa2|253937|e_gw1.3.1387.1
11	GO:0046034	ATP metabolic process	biological_process	1	jgi|Crypa2|101333|Crypa1.estExt_fgenesh1_kg.C_20098
8	GO:0016458	gene silencing	biological_process	1	jgi|Crypa2|258492|e_gw1.5.129.1
4	GO:0006793	phosphorus metabolic process	biological_process	4	jgi|Crypa2|101333|Crypa1.estExt_fgenesh1_kg.C_20098, jgi|Crypa2|249681|e_gw1.2.1870.1, jgi|Crypa2|221705|gw1.5.739.1, jgi|Crypa2|251720|e_gw1.3.2316.1
8	GO:0055065	metal ion homeostasis	biological_process	1	jgi|Crypa2|101333|Crypa1.estExt_fgenesh1_kg.C_20098
10	GO:0015988	energy coupled proton transmembrane transport, against electrochemical gradient	biological_process	1	jgi|Crypa2|101333|Crypa1.estExt_fgenesh1_kg.C_20098
7	GO:0042816	vitamin B6 metabolic process	biological_process	1	jgi|Crypa2|251720|e_gw1.3.2316.1
4	GO:0007275	multicellular organismal development	biological_process	2	jgi|Crypa2|226763|gw1.4.1289.1, jgi|Crypa2|223301|gw1.9.603.1
4	GO:0048519	negative regulation of biological process	biological_process	1	jgi|Crypa2|258492|e_gw1.5.129.1
6	GO:0010605	negative regulation of macromolecule metabolic process	biological_process	1	jgi|Crypa2|258492|e_gw1.5.129.1
10	GO:0006874	cellular calcium ion homeostasis	biological_process	1	jgi|Crypa2|101333|Crypa1.estExt_fgenesh1_kg.C_20098
6	GO:0006818	hydrogen transport	biological_process	1	jgi|Crypa2|101333|Crypa1.estExt_fgenesh1_kg.C_20098
6	GO:0006767	water-soluble vitamin metabolic process	biological_process	1	jgi|Crypa2|251720|e_gw1.3.2316.1
5	GO:0010467	gene expression	biological_process	9	jgi|Crypa2|215908|gw1.3.81.1, jgi|Crypa2|240041|gw1.4.2840.1, jgi|Crypa2|222795|gw1.1.1488.1, jgi|Crypa2|223301|gw1.9.603.1, jgi|Crypa2|101776|Crypa1.estExt_fgenesh1_kg.C_30008, jgi|Crypa2|325727|fgenesh1_pg.1_#_803, jgi|Crypa2|258492|e_gw1.5.129.1, jgi|Crypa2|224339|gw1.4.982.1, jgi|Crypa2|263743|e_gw1.7.1677.1
8	GO:0030001	metal ion transport	biological_process	1	jgi|Crypa2|325735|fgenesh1_pg.1_#_811
9	GO:0006885	regulation of pH	biological_process	1	jgi|Crypa2|101333|Crypa1.estExt_fgenesh1_kg.C_20098
9	GO:0046128	purine ribonucleoside metabolic process	biological_process	1	jgi|Crypa2|101333|Crypa1.estExt_fgenesh1_kg.C_20098
5	GO:0071824	protein-DNA complex subunit organization	biological_process	2	jgi|Crypa2|104409|Crypa1.estExt_fgenesh1_kg.C_100020, jgi|Crypa2|224339|gw1.4.982.1
7	GO:0006779	porphyrin-containing compound biosynthetic process	biological_process	1	jgi|Crypa2|335787|fgenesh1_pm.1_#_477
7	GO:0042364	water-soluble vitamin biosynthetic process	biological_process	1	jgi|Crypa2|251720|e_gw1.3.2316.1
4	GO:1901657	glycosyl compound metabolic process	biological_process	1	jgi|Crypa2|101333|Crypa1.estExt_fgenesh1_kg.C_20098
7	GO:0055080	cation homeostasis	biological_process	1	jgi|Crypa2|101333|Crypa1.estExt_fgenesh1_kg.C_20098
5	GO:0044272	sulfur compound biosynthetic process	biological_process	1	jgi|Crypa2|226763|gw1.4.1289.1
9	GO:0006323	DNA packaging	biological_process	2	jgi|Crypa2|104409|Crypa1.estExt_fgenesh1_kg.C_100020, jgi|Crypa2|224339|gw1.4.982.1
3	GO:0065008	regulation of biological quality	biological_process	1	jgi|Crypa2|101333|Crypa1.estExt_fgenesh1_kg.C_20098
8	GO:0019319	hexose biosynthetic process	biological_process	3	jgi|Crypa2|279131|estExt_Genewise1.C_60195, jgi|Crypa2|233295|gw1.1.3153.1, jgi|Crypa2|101684|Crypa1.estExt_fgenesh1_kg.C_20528
6	GO:0006461	protein complex assembly	biological_process	2	jgi|Crypa2|104409|Crypa1.estExt_fgenesh1_kg.C_100020, jgi|Crypa2|224339|gw1.4.982.1
7	GO:0006412	translation	biological_process	7	jgi|Crypa2|215908|gw1.3.81.1, jgi|Crypa2|240041|gw1.4.2840.1, jgi|Crypa2|222795|gw1.1.1488.1, jgi|Crypa2|223301|gw1.9.603.1, jgi|Crypa2|101776|Crypa1.estExt_fgenesh1_kg.C_30008, jgi|Crypa2|325727|fgenesh1_pg.1_#_803, jgi|Crypa2|263743|e_gw1.7.1677.1
4	GO:0022613	ribonucleoprotein complex biogenesis	biological_process	5	jgi|Crypa2|240041|gw1.4.2840.1, jgi|Crypa2|222795|gw1.1.1488.1, jgi|Crypa2|223301|gw1.9.603.1, jgi|Crypa2|101776|Crypa1.estExt_fgenesh1_kg.C_30008, jgi|Crypa2|325727|fgenesh1_pg.1_#_803
10	GO:1901607	alpha-amino acid biosynthetic process	biological_process	1	jgi|Crypa2|226763|gw1.4.1289.1
8	GO:0019323	pentose catabolic process	biological_process	1	jgi|Crypa2|103071|Crypa1.estExt_fgenesh1_kg.C_60037
8	GO:0030003	cellular cation homeostasis	biological_process	1	jgi|Crypa2|101333|Crypa1.estExt_fgenesh1_kg.C_20098
6	GO:0090304	nucleic acid metabolic process	biological_process	3	jgi|Crypa2|224339|gw1.4.982.1, jgi|Crypa2|104409|Crypa1.estExt_fgenesh1_kg.C_100020, jgi|Crypa2|258492|e_gw1.5.129.1
11	GO:0006555	methionine metabolic process	biological_process	1	jgi|Crypa2|226763|gw1.4.1289.1
8	GO:0042819	vitamin B6 biosynthetic process	biological_process	1	jgi|Crypa2|251720|e_gw1.3.2316.1
7	GO:0010629	negative regulation of gene expression	biological_process	1	jgi|Crypa2|258492|e_gw1.5.129.1
5	GO:0018130	heterocycle biosynthetic process	biological_process	4	jgi|Crypa2|251720|e_gw1.3.2316.1, jgi|Crypa2|224339|gw1.4.982.1, jgi|Crypa2|258492|e_gw1.5.129.1, jgi|Crypa2|335787|fgenesh1_pm.1_#_477
5	GO:0051171	regulation of nitrogen compound metabolic process	biological_process	2	jgi|Crypa2|224339|gw1.4.982.1, jgi|Crypa2|258492|e_gw1.5.129.1
8	GO:0009141	nucleoside triphosphate metabolic process	biological_process	1	jgi|Crypa2|101333|Crypa1.estExt_fgenesh1_kg.C_20098
7	GO:0042967	acyl-carrier-protein biosynthetic process	biological_process	2	jgi|Crypa2|335787|fgenesh1_pm.1_#_477, jgi|Crypa2|247896|e_gw1.1.4516.1
6	GO:0043436	oxoacid metabolic process	biological_process	3	jgi|Crypa2|226763|gw1.4.1289.1, jgi|Crypa2|335787|fgenesh1_pm.1_#_477, jgi|Crypa2|103071|Crypa1.estExt_fgenesh1_kg.C_60037
5	GO:0016052	carbohydrate catabolic process	biological_process	5	jgi|Crypa2|103071|Crypa1.estExt_fgenesh1_kg.C_60037, jgi|Crypa2|221705|gw1.5.739.1, jgi|Crypa2|279131|estExt_Genewise1.C_60195, jgi|Crypa2|233295|gw1.1.3153.1, jgi|Crypa2|101684|Crypa1.estExt_fgenesh1_kg.C_20528
8	GO:0006783	heme biosynthetic process	biological_process	1	jgi|Crypa2|335787|fgenesh1_pm.1_#_477
10	GO:0035194	posttranscriptional gene silencing by RNA	biological_process	1	jgi|Crypa2|258492|e_gw1.5.129.1
11	GO:0051453	regulation of intracellular pH	biological_process	1	jgi|Crypa2|101333|Crypa1.estExt_fgenesh1_kg.C_20098
9	GO:0006007	glucose catabolic process	biological_process	4	jgi|Crypa2|221705|gw1.5.739.1, jgi|Crypa2|279131|estExt_Genewise1.C_60195, jgi|Crypa2|233295|gw1.1.3153.1, jgi|Crypa2|101684|Crypa1.estExt_fgenesh1_kg.C_20528
6	GO:0051246	regulation of protein metabolic process	biological_process	1	jgi|Crypa2|263743|e_gw1.7.1677.1
9	GO:2001141	regulation of RNA biosynthetic process	biological_process	2	jgi|Crypa2|224339|gw1.4.982.1, jgi|Crypa2|258492|e_gw1.5.129.1
5	GO:0044255	cellular lipid metabolic process	biological_process	2	jgi|Crypa2|233295|gw1.1.3153.1, jgi|Crypa2|103071|Crypa1.estExt_fgenesh1_kg.C_60037
8	GO:0019320	hexose catabolic process	biological_process	4	jgi|Crypa2|221705|gw1.5.739.1, jgi|Crypa2|279131|estExt_Genewise1.C_60195, jgi|Crypa2|233295|gw1.1.3153.1, jgi|Crypa2|101684|Crypa1.estExt_fgenesh1_kg.C_20528
10	GO:0006355	regulation of transcription, DNA-dependent	biological_process	2	jgi|Crypa2|224339|gw1.4.982.1, jgi|Crypa2|258492|e_gw1.5.129.1
8	GO:0046394	carboxylic acid biosynthetic process	biological_process	1	jgi|Crypa2|226763|gw1.4.1289.1
5	GO:0006066	alcohol metabolic process	biological_process	1	jgi|Crypa2|233295|gw1.1.3153.1
9	GO:0006090	pyruvate metabolic process	biological_process	1	jgi|Crypa2|103071|Crypa1.estExt_fgenesh1_kg.C_60037
5	GO:0046148	pigment biosynthetic process	biological_process	1	jgi|Crypa2|335787|fgenesh1_pm.1_#_477
5	GO:0031323	regulation of cellular metabolic process	biological_process	3	jgi|Crypa2|224339|gw1.4.982.1, jgi|Crypa2|263743|e_gw1.7.1677.1, jgi|Crypa2|258492|e_gw1.5.129.1
6	GO:0050801	ion homeostasis	biological_process	1	jgi|Crypa2|101333|Crypa1.estExt_fgenesh1_kg.C_20098
5	GO:0006766	vitamin metabolic process	biological_process	1	jgi|Crypa2|251720|e_gw1.3.2316.1
3	GO:0044237	cellular metabolic process	biological_process	23	jgi|Crypa2|100385|Crypa1.estExt_fgenesh1_pm.C_160035, jgi|Crypa2|233295|gw1.1.3153.1, jgi|Crypa2|251720|e_gw1.3.2316.1, jgi|Crypa2|215908|gw1.3.81.1, jgi|Crypa2|240041|gw1.4.2840.1, jgi|Crypa2|222795|gw1.1.1488.1, jgi|Crypa2|223301|gw1.9.603.1, jgi|Crypa2|101776|Crypa1.estExt_fgenesh1_kg.C_30008, jgi|Crypa2|325727|fgenesh1_pg.1_#_803, jgi|Crypa2|101333|Crypa1.estExt_fgenesh1_kg.C_20098, jgi|Crypa…
9	GO:0009161	ribonucleoside monophosphate metabolic process	biological_process	1	jgi|Crypa2|101333|Crypa1.estExt_fgenesh1_kg.C_20098
8	GO:0055067	monovalent inorganic cation homeostasis	biological_process	1	jgi|Crypa2|101333|Crypa1.estExt_fgenesh1_kg.C_20098
6	GO:0006778	porphyrin-containing compound metabolic process	biological_process	1	jgi|Crypa2|335787|fgenesh1_pm.1_#_477
4	GO:1901135	carbohydrate derivative metabolic process	biological_process	1	jgi|Crypa2|101333|Crypa1.estExt_fgenesh1_kg.C_20098
3	GO:0015976	carbon utilization	biological_process	1	jgi|Crypa2|233295|gw1.1.3153.1
5	GO:0009889	regulation of biosynthetic process	biological_process	3	jgi|Crypa2|224339|gw1.4.982.1, jgi|Crypa2|263743|e_gw1.7.1677.1, jgi|Crypa2|258492|e_gw1.5.129.1
11	GO:0015991	ATP hydrolysis coupled proton transport	biological_process	1	jgi|Crypa2|101333|Crypa1.estExt_fgenesh1_kg.C_20098
7	GO:0006333	chromatin assembly or disassembly	biological_process	2	jgi|Crypa2|104409|Crypa1.estExt_fgenesh1_kg.C_100020, jgi|Crypa2|224339|gw1.4.982.1
6	GO:0042822	pyridoxal phosphate metabolic process	biological_process	1	jgi|Crypa2|251720|e_gw1.3.2316.1
3	GO:0006807	nitrogen compound metabolic process	biological_process	8	jgi|Crypa2|251720|e_gw1.3.2316.1, jgi|Crypa2|101333|Crypa1.estExt_fgenesh1_kg.C_20098, jgi|Crypa2|226763|gw1.4.1289.1, jgi|Crypa2|335787|fgenesh1_pm.1_#_477, jgi|Crypa2|224339|gw1.4.982.1, jgi|Crypa2|104409|Crypa1.estExt_fgenesh1_kg.C_100020, jgi|Crypa2|258492|e_gw1.5.129.1, jgi|Crypa2|221705|gw1.5.739.1
6	GO:0010468	regulation of gene expression	biological_process	3	jgi|Crypa2|258492|e_gw1.5.129.1, jgi|Crypa2|224339|gw1.4.982.1, jgi|Crypa2|263743|e_gw1.7.1677.1
11	GO:0006739	NADP metabolic process	biological_process	1	jgi|Crypa2|221705|gw1.5.739.1
3	GO:0044707	single-multicellular organism process	biological_process	2	jgi|Crypa2|226763|gw1.4.1289.1, jgi|Crypa2|223301|gw1.9.603.1
7	GO:0042823	pyridoxal phosphate biosynthetic process	biological_process	1	jgi|Crypa2|251720|e_gw1.3.2316.1
8	GO:0006000	fructose metabolic process	biological_process	2	jgi|Crypa2|233295|gw1.1.3153.1, jgi|Crypa2|103071|Crypa1.estExt_fgenesh1_kg.C_60037
5	GO:0051649	establishment of localization in cell	biological_process	1	jgi|Crypa2|253937|e_gw1.3.1387.1
8	GO:0006013	mannose metabolic process	biological_process	2	jgi|Crypa2|233295|gw1.1.3153.1, jgi|Crypa2|103071|Crypa1.estExt_fgenesh1_kg.C_60037
5	GO:0051276	chromosome organization	biological_process	2	jgi|Crypa2|224339|gw1.4.982.1, jgi|Crypa2|104409|Crypa1.estExt_fgenesh1_kg.C_100020
7	GO:0034728	nucleosome organization	biological_process	2	jgi|Crypa2|104409|Crypa1.estExt_fgenesh1_kg.C_100020, jgi|Crypa2|224339|gw1.4.982.1
6	GO:0044267	cellular protein metabolic process	biological_process	7	jgi|Crypa2|215908|gw1.3.81.1, jgi|Crypa2|240041|gw1.4.2840.1, jgi|Crypa2|222795|gw1.1.1488.1, jgi|Crypa2|223301|gw1.9.603.1, jgi|Crypa2|101776|Crypa1.estExt_fgenesh1_kg.C_30008, jgi|Crypa2|325727|fgenesh1_pg.1_#_803, jgi|Crypa2|263743|e_gw1.7.1677.1
4	GO:1901576	organic substance biosynthetic process	biological_process	16	jgi|Crypa2|251720|e_gw1.3.2316.1, jgi|Crypa2|215908|gw1.3.81.1, jgi|Crypa2|240041|gw1.4.2840.1, jgi|Crypa2|222795|gw1.1.1488.1, jgi|Crypa2|223301|gw1.9.603.1, jgi|Crypa2|101776|Crypa1.estExt_fgenesh1_kg.C_30008, jgi|Crypa2|325727|fgenesh1_pg.1_#_803, jgi|Crypa2|226763|gw1.4.1289.1, jgi|Crypa2|335787|fgenesh1_pm.1_#_477, jgi|Crypa2|247896|e_gw1.1.4516.1, jgi|Crypa2|224339|gw1.4.982.1, jgi|Crypa2|2…
6	GO:0046486	glycerolipid metabolic process	biological_process	2	jgi|Crypa2|233295|gw1.1.3153.1, jgi|Crypa2|103071|Crypa1.estExt_fgenesh1_kg.C_60037
6	GO:0016310	phosphorylation	biological_process	2	jgi|Crypa2|249681|e_gw1.2.1870.1, jgi|Crypa2|101333|Crypa1.estExt_fgenesh1_kg.C_20098
5	GO:1901362	organic cyclic compound biosynthetic process	biological_process	4	jgi|Crypa2|251720|e_gw1.3.2316.1, jgi|Crypa2|224339|gw1.4.982.1, jgi|Crypa2|258492|e_gw1.5.129.1, jgi|Crypa2|335787|fgenesh1_pm.1_#_477
5	GO:0048878	chemical homeostasis	biological_process	1	jgi|Crypa2|101333|Crypa1.estExt_fgenesh1_kg.C_20098
7	GO:0065004	protein-DNA complex assembly	biological_process	2	jgi|Crypa2|104409|Crypa1.estExt_fgenesh1_kg.C_100020, jgi|Crypa2|224339|gw1.4.982.1
7	GO:0006259	DNA metabolic process	biological_process	2	jgi|Crypa2|104409|Crypa1.estExt_fgenesh1_kg.C_100020, jgi|Crypa2|224339|gw1.4.982.1
4	GO:0006091	generation of precursor metabolites and energy	biological_process	5	jgi|Crypa2|249681|e_gw1.2.1870.1, jgi|Crypa2|101333|Crypa1.estExt_fgenesh1_kg.C_20098, jgi|Crypa2|279131|estExt_Genewise1.C_60195, jgi|Crypa2|233295|gw1.1.3153.1, jgi|Crypa2|101684|Crypa1.estExt_fgenesh1_kg.C_20528
12	GO:0009086	methionine biosynthetic process	biological_process	1	jgi|Crypa2|226763|gw1.4.1289.1
5	GO:0044262	cellular carbohydrate metabolic process	biological_process	1	jgi|Crypa2|233295|gw1.1.3153.1
6	GO:0019219	regulation of nucleobase-containing compound metabolic process	biological_process	2	jgi|Crypa2|224339|gw1.4.982.1, jgi|Crypa2|258492|e_gw1.5.129.1
5	GO:0051188	cofactor biosynthetic process	biological_process	2	jgi|Crypa2|335787|fgenesh1_pm.1_#_477, jgi|Crypa2|251720|e_gw1.3.2316.1
5	GO:0006796	phosphate-containing compound metabolic process	biological_process	4	jgi|Crypa2|101333|Crypa1.estExt_fgenesh1_kg.C_20098, jgi|Crypa2|249681|e_gw1.2.1870.1, jgi|Crypa2|221705|gw1.5.739.1, jgi|Crypa2|251720|e_gw1.3.2316.1
3	GO:0009058	biosynthetic process	biological_process	16	jgi|Crypa2|251720|e_gw1.3.2316.1, jgi|Crypa2|215908|gw1.3.81.1, jgi|Crypa2|240041|gw1.4.2840.1, jgi|Crypa2|222795|gw1.1.1488.1, jgi|Crypa2|223301|gw1.9.603.1, jgi|Crypa2|101776|Crypa1.estExt_fgenesh1_kg.C_30008, jgi|Crypa2|325727|fgenesh1_pg.1_#_803, jgi|Crypa2|226763|gw1.4.1289.1, jgi|Crypa2|335787|fgenesh1_pm.1_#_477, jgi|Crypa2|247896|e_gw1.1.4516.1, jgi|Crypa2|224339|gw1.4.982.1, jgi|Crypa2|2…
6	GO:0005996	monosaccharide metabolic process	biological_process	5	jgi|Crypa2|233295|gw1.1.3153.1, jgi|Crypa2|103071|Crypa1.estExt_fgenesh1_kg.C_60037, jgi|Crypa2|221705|gw1.5.739.1, jgi|Crypa2|279131|estExt_Genewise1.C_60195, jgi|Crypa2|101684|Crypa1.estExt_fgenesh1_kg.C_20528
6	GO:0009108	coenzyme biosynthetic process	biological_process	1	jgi|Crypa2|251720|e_gw1.3.2316.1
13	GO:0007035	vacuolar acidification	biological_process	1	jgi|Crypa2|101333|Crypa1.estExt_fgenesh1_kg.C_20098
7	GO:0006753	nucleoside phosphate metabolic process	biological_process	2	jgi|Crypa2|101333|Crypa1.estExt_fgenesh1_kg.C_20098, jgi|Crypa2|221705|gw1.5.739.1
7	GO:0006119	oxidative phosphorylation	biological_process	2	jgi|Crypa2|249681|e_gw1.2.1870.1, jgi|Crypa2|101333|Crypa1.estExt_fgenesh1_kg.C_20098
4	GO:0022607	cellular component assembly	biological_process	2	jgi|Crypa2|104409|Crypa1.estExt_fgenesh1_kg.C_100020, jgi|Crypa2|224339|gw1.4.982.1
9	GO:0055074	calcium ion homeostasis	biological_process	1	jgi|Crypa2|101333|Crypa1.estExt_fgenesh1_kg.C_20098
6	GO:0009110	vitamin biosynthetic process	biological_process	1	jgi|Crypa2|251720|e_gw1.3.2316.1
2	GO:0051179	localization	biological_process	3	jgi|Crypa2|253937|e_gw1.3.1387.1, jgi|Crypa2|101333|Crypa1.estExt_fgenesh1_kg.C_20098, jgi|Crypa2|325735|fgenesh1_pg.1_#_811
7	GO:0016070	RNA metabolic process	biological_process	2	jgi|Crypa2|224339|gw1.4.982.1, jgi|Crypa2|258492|e_gw1.5.129.1
5	GO:0044271	cellular nitrogen compound biosynthetic process	biological_process	4	jgi|Crypa2|251720|e_gw1.3.2316.1, jgi|Crypa2|224339|gw1.4.982.1, jgi|Crypa2|258492|e_gw1.5.129.1, jgi|Crypa2|335787|fgenesh1_pm.1_#_477
6	GO:0044724	single-organism carbohydrate catabolic process	biological_process	5	jgi|Crypa2|103071|Crypa1.estExt_fgenesh1_kg.C_60037, jgi|Crypa2|221705|gw1.5.739.1, jgi|Crypa2|279131|estExt_Genewise1.C_60195, jgi|Crypa2|233295|gw1.1.3153.1, jgi|Crypa2|101684|Crypa1.estExt_fgenesh1_kg.C_20528
7	GO:0042168	heme metabolic process	biological_process	1	jgi|Crypa2|335787|fgenesh1_pm.1_#_477
5	GO:0044283	small molecule biosynthetic process	biological_process	2	jgi|Crypa2|251720|e_gw1.3.2316.1, jgi|Crypa2|226763|gw1.4.1289.1
4	GO:0006996	organelle organization	biological_process	3	jgi|Crypa2|224339|gw1.4.982.1, jgi|Crypa2|328634|fgenesh1_pg.3_#_872, jgi|Crypa2|104409|Crypa1.estExt_fgenesh1_kg.C_100020
9	GO:0019362	pyridine nucleotide metabolic process	biological_process	1	jgi|Crypa2|221705|gw1.5.739.1
2	GO:0071840	cellular component organization or biogenesis	biological_process	8	jgi|Crypa2|224339|gw1.4.982.1, jgi|Crypa2|328634|fgenesh1_pg.3_#_872, jgi|Crypa2|240041|gw1.4.2840.1, jgi|Crypa2|222795|gw1.1.1488.1, jgi|Crypa2|223301|gw1.9.603.1, jgi|Crypa2|101776|Crypa1.estExt_fgenesh1_kg.C_30008, jgi|Crypa2|325727|fgenesh1_pg.1_#_803, jgi|Crypa2|104409|Crypa1.estExt_fgenesh1_kg.C_100020
5	GO:0009059	macromolecule biosynthetic process	biological_process	11	jgi|Crypa2|215908|gw1.3.81.1, jgi|Crypa2|240041|gw1.4.2840.1, jgi|Crypa2|222795|gw1.1.1488.1, jgi|Crypa2|223301|gw1.9.603.1, jgi|Crypa2|101776|Crypa1.estExt_fgenesh1_kg.C_30008, jgi|Crypa2|325727|fgenesh1_pg.1_#_803, jgi|Crypa2|335787|fgenesh1_pm.1_#_477, jgi|Crypa2|247896|e_gw1.1.4516.1, jgi|Crypa2|224339|gw1.4.982.1, jgi|Crypa2|263743|e_gw1.7.1677.1, jgi|Crypa2|258492|e_gw1.5.129.1
4	GO:0005975	carbohydrate metabolic process	biological_process	6	jgi|Crypa2|233295|gw1.1.3153.1, jgi|Crypa2|103071|Crypa1.estExt_fgenesh1_kg.C_60037, jgi|Crypa2|221705|gw1.5.739.1, jgi|Crypa2|279131|estExt_Genewise1.C_60195, jgi|Crypa2|101684|Crypa1.estExt_fgenesh1_kg.C_20528, jgi|Crypa2|261508|e_gw1.6.94.1
9	GO:0016441	posttranscriptional gene silencing	biological_process	1	jgi|Crypa2|258492|e_gw1.5.129.1
10	GO:0031497	chromatin assembly	biological_process	2	jgi|Crypa2|104409|Crypa1.estExt_fgenesh1_kg.C_100020, jgi|Crypa2|224339|gw1.4.982.1
8	GO:0051252	regulation of RNA metabolic process	biological_process	2	jgi|Crypa2|224339|gw1.4.982.1, jgi|Crypa2|258492|e_gw1.5.129.1
8	GO:0072507	divalent inorganic cation homeostasis	biological_process	1	jgi|Crypa2|101333|Crypa1.estExt_fgenesh1_kg.C_20098
4	GO:0070271	protein complex biogenesis	biological_process	2	jgi|Crypa2|104409|Crypa1.estExt_fgenesh1_kg.C_100020, jgi|Crypa2|224339|gw1.4.982.1
9	GO:0009126	purine nucleoside monophosphate metabolic process	biological_process	1	jgi|Crypa2|101333|Crypa1.estExt_fgenesh1_kg.C_20098
10	GO:0009167	purine ribonucleoside monophosphate metabolic process	biological_process	1	jgi|Crypa2|101333|Crypa1.estExt_fgenesh1_kg.C_20098
3	GO:0044085	cellular component biogenesis	biological_process	7	jgi|Crypa2|240041|gw1.4.2840.1, jgi|Crypa2|222795|gw1.1.1488.1, jgi|Crypa2|223301|gw1.9.603.1, jgi|Crypa2|101776|Crypa1.estExt_fgenesh1_kg.C_30008, jgi|Crypa2|325727|fgenesh1_pg.1_#_803, jgi|Crypa2|104409|Crypa1.estExt_fgenesh1_kg.C_100020, jgi|Crypa2|224339|gw1.4.982.1
7	GO:0006812	cation transport	biological_process	2	jgi|Crypa2|101333|Crypa1.estExt_fgenesh1_kg.C_20098, jgi|Crypa2|325735|fgenesh1_pg.1_#_811
5	GO:0019637	organophosphate metabolic process	biological_process	3	jgi|Crypa2|101333|Crypa1.estExt_fgenesh1_kg.C_20098, jgi|Crypa2|221705|gw1.5.739.1, jgi|Crypa2|251720|e_gw1.3.2316.1
5	GO:0072521	purine-containing compound metabolic process	biological_process	1	jgi|Crypa2|101333|Crypa1.estExt_fgenesh1_kg.C_20098
10	GO:0006096	glycolysis	biological_process	3	jgi|Crypa2|279131|estExt_Genewise1.C_60195, jgi|Crypa2|233295|gw1.1.3153.1, jgi|Crypa2|101684|Crypa1.estExt_fgenesh1_kg.C_20528
3	GO:0048856	anatomical structure development	biological_process	2	jgi|Crypa2|226763|gw1.4.1289.1, jgi|Crypa2|223301|gw1.9.603.1
9	GO:0008652	cellular amino acid biosynthetic process	biological_process	1	jgi|Crypa2|226763|gw1.4.1289.1
7	GO:0019321	pentose metabolic process	biological_process	1	jgi|Crypa2|103071|Crypa1.estExt_fgenesh1_kg.C_60037
6	GO:0034645	cellular macromolecule biosynthetic process	biological_process	11	jgi|Crypa2|215908|gw1.3.81.1, jgi|Crypa2|240041|gw1.4.2840.1, jgi|Crypa2|222795|gw1.1.1488.1, jgi|Crypa2|223301|gw1.9.603.1, jgi|Crypa2|101776|Crypa1.estExt_fgenesh1_kg.C_30008, jgi|Crypa2|325727|fgenesh1_pg.1_#_803, jgi|Crypa2|335787|fgenesh1_pm.1_#_477, jgi|Crypa2|247896|e_gw1.1.4516.1, jgi|Crypa2|224339|gw1.4.982.1, jgi|Crypa2|263743|e_gw1.7.1677.1, jgi|Crypa2|258492|e_gw1.5.129.1
5	GO:0043581	mycelium development	biological_process	2	jgi|Crypa2|226763|gw1.4.1289.1, jgi|Crypa2|223301|gw1.9.603.1
5	GO:0033013	tetrapyrrole metabolic process	biological_process	1	jgi|Crypa2|335787|fgenesh1_pm.1_#_477
6	GO:0055086	nucleobase-containing small molecule metabolic process	biological_process	2	jgi|Crypa2|101333|Crypa1.estExt_fgenesh1_kg.C_20098, jgi|Crypa2|221705|gw1.5.739.1
4	GO:0006629	lipid metabolic process	biological_process	2	jgi|Crypa2|233295|gw1.1.3153.1, jgi|Crypa2|103071|Crypa1.estExt_fgenesh1_kg.C_60037
6	GO:0016051	carbohydrate biosynthetic process	biological_process	3	jgi|Crypa2|279131|estExt_Genewise1.C_60195, jgi|Crypa2|233295|gw1.1.3153.1, jgi|Crypa2|101684|Crypa1.estExt_fgenesh1_kg.C_20528
3	GO:0044710	single-organism metabolic process	biological_process	10	jgi|Crypa2|233295|gw1.1.3153.1, jgi|Crypa2|251720|e_gw1.3.2316.1, jgi|Crypa2|101333|Crypa1.estExt_fgenesh1_kg.C_20098, jgi|Crypa2|226763|gw1.4.1289.1, jgi|Crypa2|103071|Crypa1.estExt_fgenesh1_kg.C_60037, jgi|Crypa2|238526|gw1.4.2663.1, jgi|Crypa2|101684|Crypa1.estExt_fgenesh1_kg.C_20528, jgi|Crypa2|325735|fgenesh1_pg.1_#_811, jgi|Crypa2|335787|fgenesh1_pm.1_#_477, jgi|Crypa2|221705|gw1.5.739.1
5	GO:0065003	macromolecular complex assembly	biological_process	2	jgi|Crypa2|104409|Crypa1.estExt_fgenesh1_kg.C_100020, jgi|Crypa2|224339|gw1.4.982.1
5	GO:0019725	cellular homeostasis	biological_process	1	jgi|Crypa2|101333|Crypa1.estExt_fgenesh1_kg.C_20098
11	GO:0006544	glycine metabolic process	biological_process	1	jgi|Crypa2|335787|fgenesh1_pm.1_#_477
4	GO:0006790	sulfur compound metabolic process	biological_process	1	jgi|Crypa2|226763|gw1.4.1289.1
4	GO:0044711	single-organism biosynthetic process	biological_process	2	jgi|Crypa2|251720|e_gw1.3.2316.1, jgi|Crypa2|226763|gw1.4.1289.1
8	GO:0006006	glucose metabolic process	biological_process	4	jgi|Crypa2|221705|gw1.5.739.1, jgi|Crypa2|279131|estExt_Genewise1.C_60195, jgi|Crypa2|233295|gw1.1.3153.1, jgi|Crypa2|101684|Crypa1.estExt_fgenesh1_kg.C_20528
8	GO:0006520	cellular amino acid metabolic process	biological_process	2	jgi|Crypa2|226763|gw1.4.1289.1, jgi|Crypa2|335787|fgenesh1_pm.1_#_477
3	GO:0009056	catabolic process	biological_process	5	jgi|Crypa2|103071|Crypa1.estExt_fgenesh1_kg.C_60037, jgi|Crypa2|221705|gw1.5.739.1, jgi|Crypa2|279131|estExt_Genewise1.C_60195, jgi|Crypa2|233295|gw1.1.3153.1, jgi|Crypa2|101684|Crypa1.estExt_fgenesh1_kg.C_20528
9	GO:0006446	regulation of translational initiation	biological_process	1	jgi|Crypa2|263743|e_gw1.7.1677.1
8	GO:0006417	regulation of translation	biological_process	1	jgi|Crypa2|263743|e_gw1.7.1677.1
6	GO:0034654	nucleobase-containing compound biosynthetic process	biological_process	2	jgi|Crypa2|224339|gw1.4.982.1, jgi|Crypa2|258492|e_gw1.5.129.1
5	GO:0044765	single-organism transport	biological_process	2	jgi|Crypa2|101333|Crypa1.estExt_fgenesh1_kg.C_20098, jgi|Crypa2|325735|fgenesh1_pg.1_#_811
7	GO:0019318	hexose metabolic process	biological_process	5	jgi|Crypa2|233295|gw1.1.3153.1, jgi|Crypa2|103071|Crypa1.estExt_fgenesh1_kg.C_60037, jgi|Crypa2|221705|gw1.5.739.1, jgi|Crypa2|279131|estExt_Genewise1.C_60195, jgi|Crypa2|101684|Crypa1.estExt_fgenesh1_kg.C_20528
3	GO:0044238	primary metabolic process	biological_process	20	jgi|Crypa2|233295|gw1.1.3153.1, jgi|Crypa2|215908|gw1.3.81.1, jgi|Crypa2|240041|gw1.4.2840.1, jgi|Crypa2|222795|gw1.1.1488.1, jgi|Crypa2|223301|gw1.9.603.1, jgi|Crypa2|101776|Crypa1.estExt_fgenesh1_kg.C_30008, jgi|Crypa2|325727|fgenesh1_pg.1_#_803, jgi|Crypa2|101333|Crypa1.estExt_fgenesh1_kg.C_20098, jgi|Crypa2|226763|gw1.4.1289.1, jgi|Crypa2|103071|Crypa1.estExt_fgenesh1_kg.C_60037, jgi|Crypa2|3…
3	GO:0050789	regulation of biological process	biological_process	3	jgi|Crypa2|258492|e_gw1.5.129.1, jgi|Crypa2|224339|gw1.4.982.1, jgi|Crypa2|263743|e_gw1.7.1677.1
9	GO:1901605	alpha-amino acid metabolic process	biological_process	2	jgi|Crypa2|226763|gw1.4.1289.1, jgi|Crypa2|335787|fgenesh1_pm.1_#_477
10	GO:0009069	serine family amino acid metabolic process	biological_process	1	jgi|Crypa2|335787|fgenesh1_pm.1_#_477
8	GO:0032774	RNA biosynthetic process	biological_process	2	jgi|Crypa2|224339|gw1.4.982.1, jgi|Crypa2|258492|e_gw1.5.129.1
8	GO:0032787	monocarboxylic acid metabolic process	biological_process	1	jgi|Crypa2|103071|Crypa1.estExt_fgenesh1_kg.C_60037
3	GO:0016043	cellular component organization	biological_process	3	jgi|Crypa2|224339|gw1.4.982.1, jgi|Crypa2|328634|fgenesh1_pg.3_#_872, jgi|Crypa2|104409|Crypa1.estExt_fgenesh1_kg.C_100020
3	GO:0032259	methylation	biological_process	1	jgi|Crypa2|226763|gw1.4.1289.1
12	GO:0051452	intracellular pH reduction	biological_process	1	jgi|Crypa2|101333|Crypa1.estExt_fgenesh1_kg.C_20098
4	GO:0044281	small molecule metabolic process	biological_process	7	jgi|Crypa2|233295|gw1.1.3153.1, jgi|Crypa2|251720|e_gw1.3.2316.1, jgi|Crypa2|101333|Crypa1.estExt_fgenesh1_kg.C_20098, jgi|Crypa2|226763|gw1.4.1289.1, jgi|Crypa2|335787|fgenesh1_pm.1_#_477, jgi|Crypa2|221705|gw1.5.739.1, jgi|Crypa2|103071|Crypa1.estExt_fgenesh1_kg.C_60037
7	GO:0034220	ion transmembrane transport	biological_process	1	jgi|Crypa2|101333|Crypa1.estExt_fgenesh1_kg.C_20098
7	GO:0010608	posttranscriptional regulation of gene expression	biological_process	2	jgi|Crypa2|258492|e_gw1.5.129.1, jgi|Crypa2|263743|e_gw1.7.1677.1
5	GO:0006139	nucleobase-containing compound metabolic process	biological_process	5	jgi|Crypa2|101333|Crypa1.estExt_fgenesh1_kg.C_20098, jgi|Crypa2|224339|gw1.4.982.1, jgi|Crypa2|104409|Crypa1.estExt_fgenesh1_kg.C_100020, jgi|Crypa2|258492|e_gw1.5.129.1, jgi|Crypa2|221705|gw1.5.739.1
4	GO:0051186	cofactor metabolic process	biological_process	3	jgi|Crypa2|335787|fgenesh1_pm.1_#_477, jgi|Crypa2|221705|gw1.5.739.1, jgi|Crypa2|251720|e_gw1.3.2316.1
4	GO:0050794	regulation of cellular process	biological_process	3	jgi|Crypa2|224339|gw1.4.982.1, jgi|Crypa2|263743|e_gw1.7.1677.1, jgi|Crypa2|258492|e_gw1.5.129.1
6	GO:0006811	ion transport	biological_process	2	jgi|Crypa2|101333|Crypa1.estExt_fgenesh1_kg.C_20098, jgi|Crypa2|325735|fgenesh1_pg.1_#_811
4	GO:0006725	cellular aromatic compound metabolic process	biological_process	6	jgi|Crypa2|101333|Crypa1.estExt_fgenesh1_kg.C_20098, jgi|Crypa2|224339|gw1.4.982.1, jgi|Crypa2|104409|Crypa1.estExt_fgenesh1_kg.C_100020, jgi|Crypa2|258492|e_gw1.5.129.1, jgi|Crypa2|335787|fgenesh1_pm.1_#_477, jgi|Crypa2|221705|gw1.5.739.1
5	GO:0071822	protein complex subunit organization	biological_process	2	jgi|Crypa2|104409|Crypa1.estExt_fgenesh1_kg.C_100020, jgi|Crypa2|224339|gw1.4.982.1
4	GO:0019222	regulation of metabolic process	biological_process	3	jgi|Crypa2|258492|e_gw1.5.129.1, jgi|Crypa2|224339|gw1.4.982.1, jgi|Crypa2|263743|e_gw1.7.1677.1
5	GO:0006801	superoxide metabolic process	biological_process	1	jgi|Crypa2|325735|fgenesh1_pg.1_#_811
9	GO:0000041	transition metal ion transport	biological_process	1	jgi|Crypa2|325735|fgenesh1_pg.1_#_811
4	GO:1901575	organic substance catabolic process	biological_process	5	jgi|Crypa2|103071|Crypa1.estExt_fgenesh1_kg.C_60037, jgi|Crypa2|221705|gw1.5.739.1, jgi|Crypa2|279131|estExt_Genewise1.C_60195, jgi|Crypa2|233295|gw1.1.3153.1, jgi|Crypa2|101684|Crypa1.estExt_fgenesh1_kg.C_20528
3	GO:0044767	single-organism developmental process	biological_process	2	jgi|Crypa2|226763|gw1.4.1289.1, jgi|Crypa2|223301|gw1.9.603.1
10	GO:0000097	sulfur amino acid biosynthetic process	biological_process	1	jgi|Crypa2|226763|gw1.4.1289.1
10	GO:0030641	regulation of cellular pH	biological_process	1	jgi|Crypa2|101333|Crypa1.estExt_fgenesh1_kg.C_20098
4	GO:0046483	heterocycle metabolic process	biological_process	7	jgi|Crypa2|251720|e_gw1.3.2316.1, jgi|Crypa2|101333|Crypa1.estExt_fgenesh1_kg.C_20098, jgi|Crypa2|224339|gw1.4.982.1, jgi|Crypa2|104409|Crypa1.estExt_fgenesh1_kg.C_100020, jgi|Crypa2|258492|e_gw1.5.129.1, jgi|Crypa2|335787|fgenesh1_pm.1_#_477, jgi|Crypa2|221705|gw1.5.739.1
5	GO:0044723	single-organism carbohydrate metabolic process	biological_process	5	jgi|Crypa2|233295|gw1.1.3153.1, jgi|Crypa2|103071|Crypa1.estExt_fgenesh1_kg.C_60037, jgi|Crypa2|221705|gw1.5.739.1, jgi|Crypa2|279131|estExt_Genewise1.C_60195, jgi|Crypa2|101684|Crypa1.estExt_fgenesh1_kg.C_20528
9	GO:0030004	cellular monovalent inorganic cation homeostasis	biological_process	1	jgi|Crypa2|101333|Crypa1.estExt_fgenesh1_kg.C_20098
6	GO:0016053	organic acid biosynthetic process	biological_process	1	jgi|Crypa2|226763|gw1.4.1289.1
5	GO:0009892	negative regulation of metabolic process	biological_process	1	jgi|Crypa2|258492|e_gw1.5.129.1
4	GO:1901360	organic cyclic compound metabolic process	biological_process	7	jgi|Crypa2|251720|e_gw1.3.2316.1, jgi|Crypa2|101333|Crypa1.estExt_fgenesh1_kg.C_20098, jgi|Crypa2|224339|gw1.4.982.1, jgi|Crypa2|104409|Crypa1.estExt_fgenesh1_kg.C_100020, jgi|Crypa2|258492|e_gw1.5.129.1, jgi|Crypa2|335787|fgenesh1_pm.1_#_477, jgi|Crypa2|221705|gw1.5.739.1
12	GO:0006740	NADPH regeneration	biological_process	1	jgi|Crypa2|221705|gw1.5.739.1
6	GO:0055085	transmembrane transport	biological_process	1	jgi|Crypa2|101333|Crypa1.estExt_fgenesh1_kg.C_20098
4	GO:0072593	reactive oxygen species metabolic process	biological_process	1	jgi|Crypa2|325735|fgenesh1_pg.1_#_811
4	GO:0055114	oxidation-reduction process	biological_process	5	jgi|Crypa2|238526|gw1.4.2663.1, jgi|Crypa2|101684|Crypa1.estExt_fgenesh1_kg.C_20528, jgi|Crypa2|325735|fgenesh1_pg.1_#_811, jgi|Crypa2|103071|Crypa1.estExt_fgenesh1_kg.C_60037, jgi|Crypa2|221705|gw1.5.739.1
5	GO:0072524	pyridine-containing compound metabolic process	biological_process	2	jgi|Crypa2|251720|e_gw1.3.2316.1, jgi|Crypa2|221705|gw1.5.739.1
4	GO:0043170	macromolecule metabolic process	biological_process	12	jgi|Crypa2|215908|gw1.3.81.1, jgi|Crypa2|240041|gw1.4.2840.1, jgi|Crypa2|222795|gw1.1.1488.1, jgi|Crypa2|223301|gw1.9.603.1, jgi|Crypa2|101776|Crypa1.estExt_fgenesh1_kg.C_30008, jgi|Crypa2|325727|fgenesh1_pg.1_#_803, jgi|Crypa2|335787|fgenesh1_pm.1_#_477, jgi|Crypa2|247896|e_gw1.1.4516.1, jgi|Crypa2|258492|e_gw1.5.129.1, jgi|Crypa2|224339|gw1.4.982.1, jgi|Crypa2|263743|e_gw1.7.1677.1, jgi|Crypa2|…
9	GO:0006163	purine nucleotide metabolic process	biological_process	1	jgi|Crypa2|101333|Crypa1.estExt_fgenesh1_kg.C_20098
2	GO:0009987	cellular process	biological_process	25	jgi|Crypa2|101333|Crypa1.estExt_fgenesh1_kg.C_20098, jgi|Crypa2|100385|Crypa1.estExt_fgenesh1_pm.C_160035, jgi|Crypa2|224339|gw1.4.982.1, jgi|Crypa2|233295|gw1.1.3153.1, jgi|Crypa2|251720|e_gw1.3.2316.1, jgi|Crypa2|215908|gw1.3.81.1, jgi|Crypa2|240041|gw1.4.2840.1, jgi|Crypa2|222795|gw1.1.1488.1, jgi|Crypa2|223301|gw1.9.603.1, jgi|Crypa2|101776|Crypa1.estExt_fgenesh1_kg.C_30008, jgi|Crypa2|325727…
5	GO:0006082	organic acid metabolic process	biological_process	3	jgi|Crypa2|226763|gw1.4.1289.1, jgi|Crypa2|335787|fgenesh1_pm.1_#_477, jgi|Crypa2|103071|Crypa1.estExt_fgenesh1_kg.C_60037
2	GO:0065007	biological regulation	biological_process	4	jgi|Crypa2|101333|Crypa1.estExt_fgenesh1_kg.C_20098, jgi|Crypa2|258492|e_gw1.5.129.1, jgi|Crypa2|224339|gw1.4.982.1, jgi|Crypa2|263743|e_gw1.7.1677.1
6	GO:0046907	intracellular transport	biological_process	1	jgi|Crypa2|253937|e_gw1.3.1387.1
7	GO:0032268	regulation of cellular protein metabolic process	biological_process	1	jgi|Crypa2|263743|e_gw1.7.1677.1
6	GO:0033014	tetrapyrrole biosynthetic process	biological_process	1	jgi|Crypa2|335787|fgenesh1_pm.1_#_477
7	GO:0031106	septin ring organization	biological_process	1	jgi|Crypa2|328634|fgenesh1_pg.3_#_872
7	GO:0006873	cellular ion homeostasis	biological_process	1	jgi|Crypa2|101333|Crypa1.estExt_fgenesh1_kg.C_20098
7	GO:2000112	regulation of cellular macromolecule biosynthetic process	biological_process	3	jgi|Crypa2|224339|gw1.4.982.1, jgi|Crypa2|263743|e_gw1.7.1677.1, jgi|Crypa2|258492|e_gw1.5.129.1
8	GO:0071103	DNA conformation change	biological_process	2	jgi|Crypa2|104409|Crypa1.estExt_fgenesh1_kg.C_100020, jgi|Crypa2|224339|gw1.4.982.1
10	GO:0046496	nicotinamide nucleotide metabolic process	biological_process	1	jgi|Crypa2|221705|gw1.5.739.1
10	GO:0009205	purine ribonucleoside triphosphate metabolic process	biological_process	1	jgi|Crypa2|101333|Crypa1.estExt_fgenesh1_kg.C_20098
11	GO:0006334	nucleosome assembly	biological_process	2	jgi|Crypa2|104409|Crypa1.estExt_fgenesh1_kg.C_100020, jgi|Crypa2|224339|gw1.4.982.1
6	GO:0034622	cellular macromolecular complex assembly	biological_process	2	jgi|Crypa2|104409|Crypa1.estExt_fgenesh1_kg.C_100020, jgi|Crypa2|224339|gw1.4.982.1
11	GO:0009067	aspartate family amino acid biosynthetic process	biological_process	1	jgi|Crypa2|226763|gw1.4.1289.1
10	GO:0006825	copper ion transport	biological_process	1	jgi|Crypa2|325735|fgenesh1_pg.1_#_811
4	GO:1901564	organonitrogen compound metabolic process	biological_process	5	jgi|Crypa2|251720|e_gw1.3.2316.1, jgi|Crypa2|101333|Crypa1.estExt_fgenesh1_kg.C_20098, jgi|Crypa2|226763|gw1.4.1289.1, jgi|Crypa2|335787|fgenesh1_pm.1_#_477, jgi|Crypa2|221705|gw1.5.739.1
11	GO:0006566	threonine metabolic process	biological_process	1	jgi|Crypa2|335787|fgenesh1_pm.1_#_477
7	GO:0016568	chromatin modification	biological_process	1	jgi|Crypa2|224339|gw1.4.982.1
5	GO:0019438	aromatic compound biosynthetic process	biological_process	3	jgi|Crypa2|224339|gw1.4.982.1, jgi|Crypa2|258492|e_gw1.5.129.1, jgi|Crypa2|335787|fgenesh1_pm.1_#_477
2	GO:0008152	metabolic process	biological_process	26	jgi|Crypa2|100385|Crypa1.estExt_fgenesh1_pm.C_160035, jgi|Crypa2|233295|gw1.1.3153.1, jgi|Crypa2|251720|e_gw1.3.2316.1, jgi|Crypa2|215908|gw1.3.81.1, jgi|Crypa2|240041|gw1.4.2840.1, jgi|Crypa2|222795|gw1.1.1488.1, jgi|Crypa2|223301|gw1.9.603.1, jgi|Crypa2|101776|Crypa1.estExt_fgenesh1_kg.C_30008, jgi|Crypa2|325727|fgenesh1_pg.1_#_803, jgi|Crypa2|101333|Crypa1.estExt_fgenesh1_kg.C_20098, jgi|Crypa…
7	GO:0040029	regulation of gene expression, epigenetic	biological_process	1	jgi|Crypa2|258492|e_gw1.5.129.1
2	GO:0032502	developmental process	biological_process	2	jgi|Crypa2|226763|gw1.4.1289.1, jgi|Crypa2|223301|gw1.9.603.1
8	GO:0009123	nucleoside monophosphate metabolic process	biological_process	1	jgi|Crypa2|101333|Crypa1.estExt_fgenesh1_kg.C_20098
5	GO:0042254	ribosome biogenesis	biological_process	5	jgi|Crypa2|240041|gw1.4.2840.1, jgi|Crypa2|222795|gw1.1.1488.1, jgi|Crypa2|223301|gw1.9.603.1, jgi|Crypa2|101776|Crypa1.estExt_fgenesh1_kg.C_30008, jgi|Crypa2|325727|fgenesh1_pg.1_#_803
8	GO:0042278	purine nucleoside metabolic process	biological_process	1	jgi|Crypa2|101333|Crypa1.estExt_fgenesh1_kg.C_20098
5	GO:1901566	organonitrogen compound biosynthetic process	biological_process	3	jgi|Crypa2|251720|e_gw1.3.2316.1, jgi|Crypa2|226763|gw1.4.1289.1, jgi|Crypa2|335787|fgenesh1_pm.1_#_477
4	GO:0044249	cellular biosynthetic process	biological_process	13	jgi|Crypa2|251720|e_gw1.3.2316.1, jgi|Crypa2|215908|gw1.3.81.1, jgi|Crypa2|240041|gw1.4.2840.1, jgi|Crypa2|222795|gw1.1.1488.1, jgi|Crypa2|223301|gw1.9.603.1, jgi|Crypa2|101776|Crypa1.estExt_fgenesh1_kg.C_30008, jgi|Crypa2|325727|fgenesh1_pg.1_#_803, jgi|Crypa2|226763|gw1.4.1289.1, jgi|Crypa2|335787|fgenesh1_pm.1_#_477, jgi|Crypa2|247896|e_gw1.1.4516.1, jgi|Crypa2|224339|gw1.4.982.1, jgi|Crypa2|2…
4	GO:0043933	macromolecular complex subunit organization	biological_process	2	jgi|Crypa2|104409|Crypa1.estExt_fgenesh1_kg.C_100020, jgi|Crypa2|224339|gw1.4.982.1
5	GO:0060255	regulation of macromolecule metabolic process	biological_process	3	jgi|Crypa2|258492|e_gw1.5.129.1, jgi|Crypa2|224339|gw1.4.982.1, jgi|Crypa2|263743|e_gw1.7.1677.1
6	GO:0006325	chromatin organization	biological_process	2	jgi|Crypa2|224339|gw1.4.982.1, jgi|Crypa2|104409|Crypa1.estExt_fgenesh1_kg.C_100020
8	GO:0006012	galactose metabolic process	biological_process	1	jgi|Crypa2|103071|Crypa1.estExt_fgenesh1_kg.C_60037
9	GO:0009259	ribonucleotide metabolic process	biological_process	1	jgi|Crypa2|101333|Crypa1.estExt_fgenesh1_kg.C_20098
6	GO:0019751	polyol metabolic process	biological_process	1	jgi|Crypa2|233295|gw1.1.3153.1
6	GO:0006733	oxidoreduction coenzyme metabolic process	biological_process	1	jgi|Crypa2|221705|gw1.5.739.1
9	GO:0006875	cellular metal ion homeostasis	biological_process	1	jgi|Crypa2|101333|Crypa1.estExt_fgenesh1_kg.C_20098
2	GO:0032501	multicellular organismal process	biological_process	2	jgi|Crypa2|226763|gw1.4.1289.1, jgi|Crypa2|223301|gw1.9.603.1
10	GO:0009066	aspartate family amino acid metabolic process	biological_process	2	jgi|Crypa2|226763|gw1.4.1289.1, jgi|Crypa2|335787|fgenesh1_pm.1_#_477
6	GO:0019693	ribose phosphate metabolic process	biological_process	1	jgi|Crypa2|101333|Crypa1.estExt_fgenesh1_kg.C_20098
5	GO:0019538	protein metabolic process	biological_process	9	jgi|Crypa2|215908|gw1.3.81.1, jgi|Crypa2|240041|gw1.4.2840.1, jgi|Crypa2|222795|gw1.1.1488.1, jgi|Crypa2|223301|gw1.9.603.1, jgi|Crypa2|101776|Crypa1.estExt_fgenesh1_kg.C_30008, jgi|Crypa2|325727|fgenesh1_pg.1_#_803, jgi|Crypa2|335787|fgenesh1_pm.1_#_477, jgi|Crypa2|247896|e_gw1.1.4516.1, jgi|Crypa2|263743|e_gw1.7.1677.1
7	GO:0019752	carboxylic acid metabolic process	biological_process	3	jgi|Crypa2|226763|gw1.4.1289.1, jgi|Crypa2|335787|fgenesh1_pm.1_#_477, jgi|Crypa2|103071|Crypa1.estExt_fgenesh1_kg.C_60037
6	GO:0031326	regulation of cellular biosynthetic process	biological_process	3	jgi|Crypa2|224339|gw1.4.982.1, jgi|Crypa2|263743|e_gw1.7.1677.1, jgi|Crypa2|258492|e_gw1.5.129.1
8	GO:0009117	nucleotide metabolic process	biological_process	2	jgi|Crypa2|101333|Crypa1.estExt_fgenesh1_kg.C_20098, jgi|Crypa2|221705|gw1.5.739.1

## Sheet: MF
Level	GO ID	Term	Type	#Seqs	Sequences
7	GO:0003743	translation initiation factor activity	molecular_function	1	jgi|Crypa2|263743|e_gw1.7.1677.1
6	GO:0032553	ribonucleotide binding	molecular_function	5	jgi|Crypa2|328634|fgenesh1_pg.3_#_872, jgi|Crypa2|253316|e_gw1.3.2787.1, jgi|Crypa2|215908|gw1.3.81.1, jgi|Crypa2|253937|e_gw1.3.1387.1, jgi|Crypa2|101333|Crypa1.estExt_fgenesh1_kg.C_20098
6	GO:0051287	NAD binding	molecular_function	1	jgi|Crypa2|101684|Crypa1.estExt_fgenesh1_kg.C_20528
3	GO:0000989	transcription factor binding transcription factor activity	molecular_function	1	jgi|Crypa2|258492|e_gw1.5.129.1
7	GO:0005507	copper ion binding	molecular_function	1	jgi|Crypa2|325735|fgenesh1_pg.1_#_811
4	GO:0022804	active transmembrane transporter activity	molecular_function	1	jgi|Crypa2|101333|Crypa1.estExt_fgenesh1_kg.C_20098
7	GO:0017111	nucleoside-triphosphatase activity	molecular_function	2	jgi|Crypa2|101333|Crypa1.estExt_fgenesh1_kg.C_20098, jgi|Crypa2|215908|gw1.3.81.1
4	GO:0043169	cation binding	molecular_function	4	jgi|Crypa2|226763|gw1.4.1289.1, jgi|Crypa2|325735|fgenesh1_pg.1_#_811, jgi|Crypa2|249681|e_gw1.2.1870.1, jgi|Crypa2|279131|estExt_Genewise1.C_60195
8	GO:0004032	alditol:NADP+ 1-oxidoreductase activity	molecular_function	1	jgi|Crypa2|103071|Crypa1.estExt_fgenesh1_kg.C_60037
9	GO:0015078	hydrogen ion transmembrane transporter activity	molecular_function	1	jgi|Crypa2|101333|Crypa1.estExt_fgenesh1_kg.C_20098
6	GO:0032550	purine ribonucleoside binding	molecular_function	5	jgi|Crypa2|328634|fgenesh1_pg.3_#_872, jgi|Crypa2|253316|e_gw1.3.2787.1, jgi|Crypa2|215908|gw1.3.81.1, jgi|Crypa2|253937|e_gw1.3.1387.1, jgi|Crypa2|101333|Crypa1.estExt_fgenesh1_kg.C_20098
5	GO:0003723	RNA binding	molecular_function	2	jgi|Crypa2|263743|e_gw1.7.1677.1, jgi|Crypa2|222795|gw1.1.1488.1
10	GO:0043492	ATPase activity, coupled to movement of substances	molecular_function	1	jgi|Crypa2|101333|Crypa1.estExt_fgenesh1_kg.C_20098
12	GO:0042625	ATPase activity, coupled to transmembrane movement of ions	molecular_function	1	jgi|Crypa2|101333|Crypa1.estExt_fgenesh1_kg.C_20098
2	GO:0005488	binding	molecular_function	17	jgi|Crypa2|104409|Crypa1.estExt_fgenesh1_kg.C_100020, jgi|Crypa2|224339|gw1.4.982.1, jgi|Crypa2|101684|Crypa1.estExt_fgenesh1_kg.C_20528, jgi|Crypa2|100385|Crypa1.estExt_fgenesh1_pm.C_160035, jgi|Crypa2|263743|e_gw1.7.1677.1, jgi|Crypa2|226763|gw1.4.1289.1, jgi|Crypa2|335787|fgenesh1_pm.1_#_477, jgi|Crypa2|325735|fgenesh1_pg.1_#_811, jgi|Crypa2|222795|gw1.1.1488.1, jgi|Crypa2|249681|e_gw1.2.1870.…
4	GO:0003712	transcription cofactor activity	molecular_function	1	jgi|Crypa2|258492|e_gw1.5.129.1
6	GO:0008172	S-methyltransferase activity	molecular_function	1	jgi|Crypa2|226763|gw1.4.1289.1
5	GO:0016747	transferase activity, transferring acyl groups other than amino-acyl groups	molecular_function	2	jgi|Crypa2|247896|e_gw1.1.4516.1, jgi|Crypa2|335787|fgenesh1_pm.1_#_477
7	GO:0030554	adenyl nucleotide binding	molecular_function	4	jgi|Crypa2|253316|e_gw1.3.2787.1, jgi|Crypa2|215908|gw1.3.81.1, jgi|Crypa2|253937|e_gw1.3.1387.1, jgi|Crypa2|101333|Crypa1.estExt_fgenesh1_kg.C_20098
4	GO:0043168	anion binding	molecular_function	6	jgi|Crypa2|335787|fgenesh1_pm.1_#_477, jgi|Crypa2|328634|fgenesh1_pg.3_#_872, jgi|Crypa2|253316|e_gw1.3.2787.1, jgi|Crypa2|215908|gw1.3.81.1, jgi|Crypa2|253937|e_gw1.3.1387.1, jgi|Crypa2|101333|Crypa1.estExt_fgenesh1_kg.C_20098
4	GO:0016788	hydrolase activity, acting on ester bonds	molecular_function	1	jgi|Crypa2|258492|e_gw1.5.129.1
7	GO:0008270	zinc ion binding	molecular_function	1	jgi|Crypa2|226763|gw1.4.1289.1
3	GO:0016829	lyase activity	molecular_function	2	jgi|Crypa2|261508|e_gw1.6.94.1, jgi|Crypa2|245560|e_gw1.1.1267.1
4	GO:0003676	nucleic acid binding	molecular_function	6	jgi|Crypa2|263743|e_gw1.7.1677.1, jgi|Crypa2|222795|gw1.1.1488.1, jgi|Crypa2|104409|Crypa1.estExt_fgenesh1_kg.C_100020, jgi|Crypa2|224339|gw1.4.982.1, jgi|Crypa2|253937|e_gw1.3.1387.1, jgi|Crypa2|258492|e_gw1.5.129.1
4	GO:0016741	transferase activity, transferring one-carbon groups	molecular_function	1	jgi|Crypa2|226763|gw1.4.1289.1
5	GO:0016832	aldehyde-lyase activity	molecular_function	1	jgi|Crypa2|261508|e_gw1.6.94.1
3	GO:0022892	substrate-specific transporter activity	molecular_function	1	jgi|Crypa2|101333|Crypa1.estExt_fgenesh1_kg.C_20098
4	GO:0016830	carbon-carbon lyase activity	molecular_function	1	jgi|Crypa2|261508|e_gw1.6.94.1
7	GO:0030145	manganese ion binding	molecular_function	1	jgi|Crypa2|279131|estExt_Genewise1.C_60195
11	GO:0042626	ATPase activity, coupled to transmembrane movement of substances	molecular_function	1	jgi|Crypa2|101333|Crypa1.estExt_fgenesh1_kg.C_20098
7	GO:0016749	N-succinyltransferase activity	molecular_function	1	jgi|Crypa2|335787|fgenesh1_pm.1_#_477
5	GO:0016620	oxidoreductase activity, acting on the aldehyde or oxo group of donors, NAD or NADP as acceptor	molecular_function	1	jgi|Crypa2|101684|Crypa1.estExt_fgenesh1_kg.C_20528
5	GO:0016868	intramolecular transferase activity, phosphotransferases	molecular_function	1	jgi|Crypa2|279131|estExt_Genewise1.C_60195
6	GO:0046914	transition metal ion binding	molecular_function	3	jgi|Crypa2|226763|gw1.4.1289.1, jgi|Crypa2|325735|fgenesh1_pg.1_#_811, jgi|Crypa2|279131|estExt_Genewise1.C_60195
5	GO:0046872	metal ion binding	molecular_function	4	jgi|Crypa2|226763|gw1.4.1289.1, jgi|Crypa2|325735|fgenesh1_pg.1_#_811, jgi|Crypa2|249681|e_gw1.2.1870.1, jgi|Crypa2|279131|estExt_Genewise1.C_60195
8	GO:0003870	5-aminolevulinate synthase activity	molecular_function	1	jgi|Crypa2|335787|fgenesh1_pm.1_#_477
9	GO:0042623	ATPase activity, coupled	molecular_function	1	jgi|Crypa2|101333|Crypa1.estExt_fgenesh1_kg.C_20098
7	GO:0032555	purine ribonucleotide binding	molecular_function	5	jgi|Crypa2|328634|fgenesh1_pg.3_#_872, jgi|Crypa2|253316|e_gw1.3.2787.1, jgi|Crypa2|215908|gw1.3.81.1, jgi|Crypa2|253937|e_gw1.3.1387.1, jgi|Crypa2|101333|Crypa1.estExt_fgenesh1_kg.C_20098
3	GO:0097159	organic cyclic compound binding	molecular_function	12	jgi|Crypa2|101684|Crypa1.estExt_fgenesh1_kg.C_20528, jgi|Crypa2|100385|Crypa1.estExt_fgenesh1_pm.C_160035, jgi|Crypa2|263743|e_gw1.7.1677.1, jgi|Crypa2|222795|gw1.1.1488.1, jgi|Crypa2|328634|fgenesh1_pg.3_#_872, jgi|Crypa2|253316|e_gw1.3.2787.1, jgi|Crypa2|215908|gw1.3.81.1, jgi|Crypa2|253937|e_gw1.3.1387.1, jgi|Crypa2|101333|Crypa1.estExt_fgenesh1_kg.C_20098, jgi|Crypa2|104409|Crypa1.estExt_fgen…
3	GO:0003735	structural constituent of ribosome	molecular_function	5	jgi|Crypa2|240041|gw1.4.2840.1, jgi|Crypa2|222795|gw1.1.1488.1, jgi|Crypa2|223301|gw1.9.603.1, jgi|Crypa2|101776|Crypa1.estExt_fgenesh1_kg.C_30008, jgi|Crypa2|325727|fgenesh1_pg.1_#_803
6	GO:0016407	acetyltransferase activity	molecular_function	1	jgi|Crypa2|247896|e_gw1.1.4516.1
4	GO:0022891	substrate-specific transmembrane transporter activity	molecular_function	1	jgi|Crypa2|101333|Crypa1.estExt_fgenesh1_kg.C_20098
5	GO:0016616	oxidoreductase activity, acting on the CH-OH group of donors, NAD or NADP as acceptor	molecular_function	1	jgi|Crypa2|103071|Crypa1.estExt_fgenesh1_kg.C_60037
4	GO:0016817	hydrolase activity, acting on acid anhydrides	molecular_function	3	jgi|Crypa2|101333|Crypa1.estExt_fgenesh1_kg.C_20098, jgi|Crypa2|215908|gw1.3.81.1, jgi|Crypa2|249681|e_gw1.2.1870.1
4	GO:0016866	intramolecular transferase activity	molecular_function	1	jgi|Crypa2|279131|estExt_Genewise1.C_60195
3	GO:0022857	transmembrane transporter activity	molecular_function	1	jgi|Crypa2|101333|Crypa1.estExt_fgenesh1_kg.C_20098
2	GO:0016530	metallochaperone activity	molecular_function	1	jgi|Crypa2|325735|fgenesh1_pg.1_#_811
5	GO:0004801	sedoheptulose-7-phosphate:D-glyceraldehyde-3-phosphate glyceronetransferase activity	molecular_function	1	jgi|Crypa2|221705|gw1.5.739.1
4	GO:1901265	nucleoside phosphate binding	molecular_function	8	jgi|Crypa2|101684|Crypa1.estExt_fgenesh1_kg.C_20528, jgi|Crypa2|100385|Crypa1.estExt_fgenesh1_pm.C_160035, jgi|Crypa2|263743|e_gw1.7.1677.1, jgi|Crypa2|328634|fgenesh1_pg.3_#_872, jgi|Crypa2|253316|e_gw1.3.2787.1, jgi|Crypa2|215908|gw1.3.81.1, jgi|Crypa2|253937|e_gw1.3.1387.1, jgi|Crypa2|101333|Crypa1.estExt_fgenesh1_kg.C_20098
8	GO:0015077	monovalent inorganic cation transmembrane transporter activity	molecular_function	1	jgi|Crypa2|101333|Crypa1.estExt_fgenesh1_kg.C_20098
5	GO:0001883	purine nucleoside binding	molecular_function	5	jgi|Crypa2|328634|fgenesh1_pg.3_#_872, jgi|Crypa2|253316|e_gw1.3.2787.1, jgi|Crypa2|215908|gw1.3.81.1, jgi|Crypa2|253937|e_gw1.3.1387.1, jgi|Crypa2|101333|Crypa1.estExt_fgenesh1_kg.C_20098
3	GO:0016874	ligase activity	molecular_function	1	jgi|Crypa2|100385|Crypa1.estExt_fgenesh1_pm.C_160035
5	GO:0016861	intramolecular oxidoreductase activity, interconverting aldoses and ketoses	molecular_function	1	jgi|Crypa2|233295|gw1.1.3153.1
8	GO:0016531	copper chaperone activity	molecular_function	1	jgi|Crypa2|325735|fgenesh1_pg.1_#_811
4	GO:0001882	nucleoside binding	molecular_function	5	jgi|Crypa2|328634|fgenesh1_pg.3_#_872, jgi|Crypa2|253316|e_gw1.3.2787.1, jgi|Crypa2|215908|gw1.3.81.1, jgi|Crypa2|253937|e_gw1.3.1387.1, jgi|Crypa2|101333|Crypa1.estExt_fgenesh1_kg.C_20098
4	GO:0016746	transferase activity, transferring acyl groups	molecular_function	2	jgi|Crypa2|247896|e_gw1.1.4516.1, jgi|Crypa2|335787|fgenesh1_pm.1_#_477
7	GO:0003871	5-methyltetrahydropteroyltriglutamate-homocysteine S-methyltransferase activity	molecular_function	1	jgi|Crypa2|226763|gw1.4.1289.1
13	GO:0044769	ATPase activity, coupled to transmembrane movement of ions, rotational mechanism	molecular_function	1	jgi|Crypa2|101333|Crypa1.estExt_fgenesh1_kg.C_20098
4	GO:0016614	oxidoreductase activity, acting on CH-OH group of donors	molecular_function	1	jgi|Crypa2|103071|Crypa1.estExt_fgenesh1_kg.C_60037
5	GO:0003677	DNA binding	molecular_function	2	jgi|Crypa2|104409|Crypa1.estExt_fgenesh1_kg.C_100020, jgi|Crypa2|224339|gw1.4.982.1
7	GO:0019001	guanyl nucleotide binding	molecular_function	1	jgi|Crypa2|328634|fgenesh1_pg.3_#_872
4	GO:0016903	oxidoreductase activity, acting on the aldehyde or oxo group of donors	molecular_function	1	jgi|Crypa2|101684|Crypa1.estExt_fgenesh1_kg.C_20528
7	GO:0008080	N-acetyltransferase activity	molecular_function	1	jgi|Crypa2|247896|e_gw1.1.4516.1
3	GO:0016491	oxidoreductase activity	molecular_function	3	jgi|Crypa2|101684|Crypa1.estExt_fgenesh1_kg.C_20528, jgi|Crypa2|238526|gw1.4.2663.1, jgi|Crypa2|103071|Crypa1.estExt_fgenesh1_kg.C_60037
4	GO:0016860	intramolecular oxidoreductase activity	molecular_function	1	jgi|Crypa2|233295|gw1.1.3153.1
6	GO:0008135	translation factor activity, nucleic acid binding	molecular_function	1	jgi|Crypa2|263743|e_gw1.7.1677.1
13	GO:0019829	cation-transporting ATPase activity	molecular_function	1	jgi|Crypa2|101333|Crypa1.estExt_fgenesh1_kg.C_20098
6	GO:0008324	cation transmembrane transporter activity	molecular_function	1	jgi|Crypa2|101333|Crypa1.estExt_fgenesh1_kg.C_20098
9	GO:0005524	ATP binding	molecular_function	4	jgi|Crypa2|253316|e_gw1.3.2787.1, jgi|Crypa2|215908|gw1.3.81.1, jgi|Crypa2|253937|e_gw1.3.1387.1, jgi|Crypa2|101333|Crypa1.estExt_fgenesh1_kg.C_20098
5	GO:0035639	purine ribonucleoside triphosphate binding	molecular_function	5	jgi|Crypa2|328634|fgenesh1_pg.3_#_872, jgi|Crypa2|253316|e_gw1.3.2787.1, jgi|Crypa2|215908|gw1.3.81.1, jgi|Crypa2|253937|e_gw1.3.1387.1, jgi|Crypa2|101333|Crypa1.estExt_fgenesh1_kg.C_20098
3	GO:0016740	transferase activity	molecular_function	4	jgi|Crypa2|221705|gw1.5.739.1, jgi|Crypa2|247896|e_gw1.1.4516.1, jgi|Crypa2|226763|gw1.4.1289.1, jgi|Crypa2|335787|fgenesh1_pm.1_#_477
5	GO:0016820	hydrolase activity, acting on acid anhydrides, catalyzing transmembrane movement of substances	molecular_function	1	jgi|Crypa2|101333|Crypa1.estExt_fgenesh1_kg.C_20098
8	GO:0032561	guanyl ribonucleotide binding	molecular_function	1	jgi|Crypa2|328634|fgenesh1_pg.3_#_872
8	GO:0016887	ATPase activity	molecular_function	2	jgi|Crypa2|101333|Crypa1.estExt_fgenesh1_kg.C_20098, jgi|Crypa2|215908|gw1.3.81.1
6	GO:0004807	triose-phosphate isomerase activity	molecular_function	1	jgi|Crypa2|233295|gw1.1.3153.1
6	GO:0004619	phosphoglycerate mutase activity	molecular_function	1	jgi|Crypa2|279131|estExt_Genewise1.C_60195
6	GO:0017076	purine nucleotide binding	molecular_function	5	jgi|Crypa2|328634|fgenesh1_pg.3_#_872, jgi|Crypa2|253316|e_gw1.3.2787.1, jgi|Crypa2|215908|gw1.3.81.1, jgi|Crypa2|253937|e_gw1.3.1387.1, jgi|Crypa2|101333|Crypa1.estExt_fgenesh1_kg.C_20098
4	GO:0046983	protein dimerization activity	molecular_function	2	jgi|Crypa2|104409|Crypa1.estExt_fgenesh1_kg.C_100020, jgi|Crypa2|224339|gw1.4.982.1
3	GO:0005515	protein binding	molecular_function	3	jgi|Crypa2|104409|Crypa1.estExt_fgenesh1_kg.C_100020, jgi|Crypa2|224339|gw1.4.982.1, jgi|Crypa2|263743|e_gw1.7.1677.1
5	GO:0016818	hydrolase activity, acting on acid anhydrides, in phosphorus-containing anhydrides	molecular_function	3	jgi|Crypa2|101333|Crypa1.estExt_fgenesh1_kg.C_20098, jgi|Crypa2|215908|gw1.3.81.1, jgi|Crypa2|249681|e_gw1.2.1870.1
6	GO:0000287	magnesium ion binding	molecular_function	1	jgi|Crypa2|249681|e_gw1.2.1870.1
3	GO:0043167	ion binding	molecular_function	10	jgi|Crypa2|226763|gw1.4.1289.1, jgi|Crypa2|335787|fgenesh1_pm.1_#_477, jgi|Crypa2|325735|fgenesh1_pg.1_#_811, jgi|Crypa2|249681|e_gw1.2.1870.1, jgi|Crypa2|328634|fgenesh1_pg.3_#_872, jgi|Crypa2|253316|e_gw1.3.2787.1, jgi|Crypa2|215908|gw1.3.81.1, jgi|Crypa2|253937|e_gw1.3.1387.1, jgi|Crypa2|101333|Crypa1.estExt_fgenesh1_kg.C_20098, jgi|Crypa2|279131|estExt_Genewise1.C_60195
4	GO:0016744	transferase activity, transferring aldehyde or ketonic groups	molecular_function	1	jgi|Crypa2|221705|gw1.5.739.1
14	GO:0046961	proton-transporting ATPase activity, rotational mechanism	molecular_function	1	jgi|Crypa2|101333|Crypa1.estExt_fgenesh1_kg.C_20098
6	GO:0004365	glyceraldehyde-3-phosphate dehydrogenase (NAD+) (phosphorylating) activity	molecular_function	1	jgi|Crypa2|101684|Crypa1.estExt_fgenesh1_kg.C_20528
7	GO:0004427	inorganic diphosphatase activity	molecular_function	1	jgi|Crypa2|249681|e_gw1.2.1870.1
6	GO:0016462	pyrophosphatase activity	molecular_function	3	jgi|Crypa2|101333|Crypa1.estExt_fgenesh1_kg.C_20098, jgi|Crypa2|215908|gw1.3.81.1, jgi|Crypa2|249681|e_gw1.2.1870.1
5	GO:0000166	nucleotide binding	molecular_function	8	jgi|Crypa2|101684|Crypa1.estExt_fgenesh1_kg.C_20528, jgi|Crypa2|100385|Crypa1.estExt_fgenesh1_pm.C_160035, jgi|Crypa2|263743|e_gw1.7.1677.1, jgi|Crypa2|328634|fgenesh1_pg.3_#_872, jgi|Crypa2|253316|e_gw1.3.2787.1, jgi|Crypa2|215908|gw1.3.81.1, jgi|Crypa2|253937|e_gw1.3.1387.1, jgi|Crypa2|101333|Crypa1.estExt_fgenesh1_kg.C_20098
3	GO:0016853	isomerase activity	molecular_function	2	jgi|Crypa2|233295|gw1.1.3153.1, jgi|Crypa2|279131|estExt_Genewise1.C_60195
2	GO:0005215	transporter activity	molecular_function	1	jgi|Crypa2|101333|Crypa1.estExt_fgenesh1_kg.C_20098
5	GO:0032549	ribonucleoside binding	molecular_function	5	jgi|Crypa2|328634|fgenesh1_pg.3_#_872, jgi|Crypa2|253316|e_gw1.3.2787.1, jgi|Crypa2|215908|gw1.3.81.1, jgi|Crypa2|253937|e_gw1.3.1387.1, jgi|Crypa2|101333|Crypa1.estExt_fgenesh1_kg.C_20098
5	GO:0046982	protein heterodimerization activity	molecular_function	2	jgi|Crypa2|104409|Crypa1.estExt_fgenesh1_kg.C_100020, jgi|Crypa2|224339|gw1.4.982.1
4	GO:0050662	coenzyme binding	molecular_function	1	jgi|Crypa2|101684|Crypa1.estExt_fgenesh1_kg.C_20528
3	GO:1901363	heterocyclic compound binding	molecular_function	12	jgi|Crypa2|101684|Crypa1.estExt_fgenesh1_kg.C_20528, jgi|Crypa2|100385|Crypa1.estExt_fgenesh1_pm.C_160035, jgi|Crypa2|263743|e_gw1.7.1677.1, jgi|Crypa2|222795|gw1.1.1488.1, jgi|Crypa2|328634|fgenesh1_pg.3_#_872, jgi|Crypa2|253316|e_gw1.3.2787.1, jgi|Crypa2|215908|gw1.3.81.1, jgi|Crypa2|253937|e_gw1.3.1387.1, jgi|Crypa2|101333|Crypa1.estExt_fgenesh1_kg.C_20098, jgi|Crypa2|104409|Crypa1.estExt_fgen…
6	GO:0050661	NADP binding	molecular_function	1	jgi|Crypa2|101684|Crypa1.estExt_fgenesh1_kg.C_20528
6	GO:0015405	P-P-bond-hydrolysis-driven transmembrane transporter activity	molecular_function	1	jgi|Crypa2|101333|Crypa1.estExt_fgenesh1_kg.C_20098
7	GO:0022890	inorganic cation transmembrane transporter activity	molecular_function	1	jgi|Crypa2|101333|Crypa1.estExt_fgenesh1_kg.C_20098
9	GO:0016532	superoxide dismutase copper chaperone activity	molecular_function	1	jgi|Crypa2|325735|fgenesh1_pg.1_#_811
6	GO:0042085	5-methyltetrahydropteroyltri-L-glutamate-dependent methyltransferase activity	molecular_function	1	jgi|Crypa2|226763|gw1.4.1289.1
3	GO:0097367	carbohydrate derivative binding	molecular_function	5	jgi|Crypa2|328634|fgenesh1_pg.3_#_872, jgi|Crypa2|253316|e_gw1.3.2787.1, jgi|Crypa2|215908|gw1.3.81.1, jgi|Crypa2|253937|e_gw1.3.1387.1, jgi|Crypa2|101333|Crypa1.estExt_fgenesh1_kg.C_20098
2	GO:0005198	structural molecule activity	molecular_function	5	jgi|Crypa2|240041|gw1.4.2840.1, jgi|Crypa2|222795|gw1.1.1488.1, jgi|Crypa2|223301|gw1.9.603.1, jgi|Crypa2|101776|Crypa1.estExt_fgenesh1_kg.C_30008, jgi|Crypa2|325727|fgenesh1_pg.1_#_803
3	GO:0036094	small molecule binding	molecular_function	8	jgi|Crypa2|101684|Crypa1.estExt_fgenesh1_kg.C_20528, jgi|Crypa2|100385|Crypa1.estExt_fgenesh1_pm.C_160035, jgi|Crypa2|263743|e_gw1.7.1677.1, jgi|Crypa2|328634|fgenesh1_pg.3_#_872, jgi|Crypa2|253316|e_gw1.3.2787.1, jgi|Crypa2|215908|gw1.3.81.1, jgi|Crypa2|253937|e_gw1.3.1387.1, jgi|Crypa2|101333|Crypa1.estExt_fgenesh1_kg.C_20098
2	GO:0003824	catalytic activity	molecular_function	18	jgi|Crypa2|233295|gw1.1.3153.1, jgi|Crypa2|221705|gw1.5.739.1, jgi|Crypa2|247896|e_gw1.1.4516.1, jgi|Crypa2|101684|Crypa1.estExt_fgenesh1_kg.C_20528, jgi|Crypa2|101333|Crypa1.estExt_fgenesh1_kg.C_20098, jgi|Crypa2|261508|e_gw1.6.94.1, jgi|Crypa2|245560|e_gw1.1.1267.1, jgi|Crypa2|238526|gw1.4.2663.1, jgi|Crypa2|215908|gw1.3.81.1, jgi|Crypa2|258492|e_gw1.5.129.1, jgi|Crypa2|253937|e_gw1.3.1387.1, j…
3	GO:0016787	hydrolase activity	molecular_function	5	jgi|Crypa2|101333|Crypa1.estExt_fgenesh1_kg.C_20098, jgi|Crypa2|215908|gw1.3.81.1, jgi|Crypa2|258492|e_gw1.5.129.1, jgi|Crypa2|253937|e_gw1.3.1387.1, jgi|Crypa2|249681|e_gw1.2.1870.1
5	GO:0030170	pyridoxal phosphate binding	molecular_function	1	jgi|Crypa2|335787|fgenesh1_pm.1_#_477
6	GO:0004033	aldo-keto reductase (NADP) activity	molecular_function	1	jgi|Crypa2|103071|Crypa1.estExt_fgenesh1_kg.C_60037
5	GO:0008168	methyltransferase activity	molecular_function	1	jgi|Crypa2|226763|gw1.4.1289.1
5	GO:0015075	ion transmembrane transporter activity	molecular_function	1	jgi|Crypa2|101333|Crypa1.estExt_fgenesh1_kg.C_20098
6	GO:0016748	succinyltransferase activity	molecular_function	1	jgi|Crypa2|335787|fgenesh1_pm.1_#_477
3	GO:0048037	cofactor binding	molecular_function	3	jgi|Crypa2|101684|Crypa1.estExt_fgenesh1_kg.C_20528, jgi|Crypa2|100385|Crypa1.estExt_fgenesh1_pm.C_160035, jgi|Crypa2|335787|fgenesh1_pm.1_#_477
6	GO:0016410	N-acyltransferase activity	molecular_function	2	jgi|Crypa2|247896|e_gw1.1.4516.1, jgi|Crypa2|335787|fgenesh1_pm.1_#_477
2	GO:0000988	protein binding transcription factor activity	molecular_function	1	jgi|Crypa2|258492|e_gw1.5.129.1
8	GO:0032559	adenyl ribonucleotide binding	molecular_function	4	jgi|Crypa2|253316|e_gw1.3.2787.1, jgi|Crypa2|215908|gw1.3.81.1, jgi|Crypa2|253937|e_gw1.3.1387.1, jgi|Crypa2|101333|Crypa1.estExt_fgenesh1_kg.C_20098
9	GO:0005525	GTP binding	molecular_function	1	jgi|Crypa2|328634|fgenesh1_pg.3_#_872
5	GO:0015399	primary active transmembrane transporter activity	molecular_function	1	jgi|Crypa2|101333|Crypa1.estExt_fgenesh1_kg.C_20098
7	GO:0008106	alcohol dehydrogenase (NADP+) activity	molecular_function	1	jgi|Crypa2|103071|Crypa1.estExt_fgenesh1_kg.C_60037
4	GO:0031369	translation initiation factor binding	molecular_function	1	jgi|Crypa2|263743|e_gw1.7.1677.1

## Sheet: CC
Level	GO ID	Term	Type	#Seqs	Sequences
6	GO:0005737	cytoplasm	cellular_component	15	jgi|Crypa2|263743|e_gw1.7.1677.1, jgi|Crypa2|222795|gw1.1.1488.1, jgi|Crypa2|101776|Crypa1.estExt_fgenesh1_kg.C_30008, jgi|Crypa2|215908|gw1.3.81.1, jgi|Crypa2|240041|gw1.4.2840.1, jgi|Crypa2|223301|gw1.9.603.1, jgi|Crypa2|325727|fgenesh1_pg.1_#_803, jgi|Crypa2|100385|Crypa1.estExt_fgenesh1_pm.C_160035, jgi|Crypa2|249681|e_gw1.2.1870.1, jgi|Crypa2|279131|estExt_Genewise1.C_60195, jgi|Crypa2|22676…
10	GO:0000785	chromatin	cellular_component	2	jgi|Crypa2|104409|Crypa1.estExt_fgenesh1_kg.C_100020, jgi|Crypa2|224339|gw1.4.982.1
8	GO:0005852	eukaryotic translation initiation factor 3 complex	cellular_component	1	jgi|Crypa2|263743|e_gw1.7.1677.1
4	GO:1990104	DNA bending complex	cellular_component	2	jgi|Crypa2|104409|Crypa1.estExt_fgenesh1_kg.C_100020, jgi|Crypa2|224339|gw1.4.982.1
8	GO:0005856	cytoskeleton	cellular_component	1	jgi|Crypa2|328634|fgenesh1_pg.3_#_872
2	GO:0043226	organelle	cellular_component	12	jgi|Crypa2|328634|fgenesh1_pg.3_#_872, jgi|Crypa2|222795|gw1.1.1488.1, jgi|Crypa2|101776|Crypa1.estExt_fgenesh1_kg.C_30008, jgi|Crypa2|215908|gw1.3.81.1, jgi|Crypa2|240041|gw1.4.2840.1, jgi|Crypa2|263743|e_gw1.7.1677.1, jgi|Crypa2|223301|gw1.9.603.1, jgi|Crypa2|325727|fgenesh1_pg.1_#_803, jgi|Crypa2|100385|Crypa1.estExt_fgenesh1_pm.C_160035, jgi|Crypa2|104409|Crypa1.estExt_fgenesh1_kg.C_100020, j…
8	GO:0005840	ribosome	cellular_component	7	jgi|Crypa2|222795|gw1.1.1488.1, jgi|Crypa2|101776|Crypa1.estExt_fgenesh1_kg.C_30008, jgi|Crypa2|215908|gw1.3.81.1, jgi|Crypa2|240041|gw1.4.2840.1, jgi|Crypa2|263743|e_gw1.7.1677.1, jgi|Crypa2|223301|gw1.9.603.1, jgi|Crypa2|325727|fgenesh1_pg.1_#_803
8	GO:0005773	vacuole	cellular_component	1	jgi|Crypa2|101333|Crypa1.estExt_fgenesh1_kg.C_20098
5	GO:0033178	proton-transporting two-sector ATPase complex, catalytic domain	cellular_component	1	jgi|Crypa2|101333|Crypa1.estExt_fgenesh1_kg.C_20098
9	GO:0044427	chromosomal part	cellular_component	2	jgi|Crypa2|104409|Crypa1.estExt_fgenesh1_kg.C_100020, jgi|Crypa2|224339|gw1.4.982.1
9	GO:0000323	lytic vacuole	cellular_component	1	jgi|Crypa2|101333|Crypa1.estExt_fgenesh1_kg.C_20098
11	GO:0000786	nucleosome	cellular_component	2	jgi|Crypa2|104409|Crypa1.estExt_fgenesh1_kg.C_100020, jgi|Crypa2|224339|gw1.4.982.1
4	GO:0016469	proton-transporting two-sector ATPase complex	cellular_component	1	jgi|Crypa2|101333|Crypa1.estExt_fgenesh1_kg.C_20098
3	GO:0043234	protein complex	cellular_component	5	jgi|Crypa2|258492|e_gw1.5.129.1, jgi|Crypa2|263743|e_gw1.7.1677.1, jgi|Crypa2|104409|Crypa1.estExt_fgenesh1_kg.C_100020, jgi|Crypa2|224339|gw1.4.982.1, jgi|Crypa2|101333|Crypa1.estExt_fgenesh1_kg.C_20098
3	GO:0043227	membrane-bounded organelle	cellular_component	4	jgi|Crypa2|100385|Crypa1.estExt_fgenesh1_pm.C_160035, jgi|Crypa2|104409|Crypa1.estExt_fgenesh1_kg.C_100020, jgi|Crypa2|224339|gw1.4.982.1, jgi|Crypa2|101333|Crypa1.estExt_fgenesh1_kg.C_20098
9	GO:0032156	septin cytoskeleton	cellular_component	1	jgi|Crypa2|328634|fgenesh1_pg.3_#_872
3	GO:0032993	protein-DNA complex	cellular_component	2	jgi|Crypa2|104409|Crypa1.estExt_fgenesh1_kg.C_100020, jgi|Crypa2|224339|gw1.4.982.1
9	GO:0044448	cell cortex part	cellular_component	1	jgi|Crypa2|328634|fgenesh1_pg.3_#_872
11	GO:0000329	fungal-type vacuole membrane	cellular_component	1	jgi|Crypa2|101333|Crypa1.estExt_fgenesh1_kg.C_20098
8	GO:0016442	RISC complex	cellular_component	1	jgi|Crypa2|258492|e_gw1.5.129.1
5	GO:0033176	proton-transporting V-type ATPase complex	cellular_component	1	jgi|Crypa2|101333|Crypa1.estExt_fgenesh1_kg.C_20098
4	GO:0005622	intracellular	cellular_component	18	jgi|Crypa2|328634|fgenesh1_pg.3_#_872, jgi|Crypa2|263743|e_gw1.7.1677.1, jgi|Crypa2|258492|e_gw1.5.129.1, jgi|Crypa2|222795|gw1.1.1488.1, jgi|Crypa2|101776|Crypa1.estExt_fgenesh1_kg.C_30008, jgi|Crypa2|215908|gw1.3.81.1, jgi|Crypa2|240041|gw1.4.2840.1, jgi|Crypa2|223301|gw1.9.603.1, jgi|Crypa2|325727|fgenesh1_pg.1_#_803, jgi|Crypa2|100385|Crypa1.estExt_fgenesh1_pm.C_160035, jgi|Crypa2|249681|e_gw…
12	GO:0000221	vacuolar proton-transporting V-type ATPase, V1 domain	cellular_component	1	jgi|Crypa2|101333|Crypa1.estExt_fgenesh1_kg.C_20098
7	GO:0043232	intracellular non-membrane-bounded organelle	cellular_component	10	jgi|Crypa2|328634|fgenesh1_pg.3_#_872, jgi|Crypa2|222795|gw1.1.1488.1, jgi|Crypa2|101776|Crypa1.estExt_fgenesh1_kg.C_30008, jgi|Crypa2|215908|gw1.3.81.1, jgi|Crypa2|240041|gw1.4.2840.1, jgi|Crypa2|263743|e_gw1.7.1677.1, jgi|Crypa2|223301|gw1.9.603.1, jgi|Crypa2|325727|fgenesh1_pg.1_#_803, jgi|Crypa2|104409|Crypa1.estExt_fgenesh1_kg.C_100020, jgi|Crypa2|224339|gw1.4.982.1
6	GO:0005667	transcription factor complex	cellular_component	1	jgi|Crypa2|258492|e_gw1.5.129.1
6	GO:0033180	proton-transporting V-type ATPase, V1 domain	cellular_component	1	jgi|Crypa2|101333|Crypa1.estExt_fgenesh1_kg.C_20098
2	GO:0005623	cell	cellular_component	18	jgi|Crypa2|328634|fgenesh1_pg.3_#_872, jgi|Crypa2|263743|e_gw1.7.1677.1, jgi|Crypa2|258492|e_gw1.5.129.1, jgi|Crypa2|222795|gw1.1.1488.1, jgi|Crypa2|101776|Crypa1.estExt_fgenesh1_kg.C_30008, jgi|Crypa2|215908|gw1.3.81.1, jgi|Crypa2|240041|gw1.4.2840.1, jgi|Crypa2|223301|gw1.9.603.1, jgi|Crypa2|325727|fgenesh1_pg.1_#_803, jgi|Crypa2|100385|Crypa1.estExt_fgenesh1_pm.C_160035, jgi|Crypa2|249681|e_gw…
3	GO:0043228	non-membrane-bounded organelle	cellular_component	10	jgi|Crypa2|328634|fgenesh1_pg.3_#_872, jgi|Crypa2|222795|gw1.1.1488.1, jgi|Crypa2|101776|Crypa1.estExt_fgenesh1_kg.C_30008, jgi|Crypa2|215908|gw1.3.81.1, jgi|Crypa2|240041|gw1.4.2840.1, jgi|Crypa2|263743|e_gw1.7.1677.1, jgi|Crypa2|223301|gw1.9.603.1, jgi|Crypa2|325727|fgenesh1_pg.1_#_803, jgi|Crypa2|104409|Crypa1.estExt_fgenesh1_kg.C_100020, jgi|Crypa2|224339|gw1.4.982.1
9	GO:0000322	storage vacuole	cellular_component	1	jgi|Crypa2|101333|Crypa1.estExt_fgenesh1_kg.C_20098
4	GO:0031090	organelle membrane	cellular_component	1	jgi|Crypa2|101333|Crypa1.estExt_fgenesh1_kg.C_20098
10	GO:0005774	vacuolar membrane	cellular_component	1	jgi|Crypa2|101333|Crypa1.estExt_fgenesh1_kg.C_20098
7	GO:0043231	intracellular membrane-bounded organelle	cellular_component	4	jgi|Crypa2|100385|Crypa1.estExt_fgenesh1_pm.C_160035, jgi|Crypa2|104409|Crypa1.estExt_fgenesh1_kg.C_100020, jgi|Crypa2|224339|gw1.4.982.1, jgi|Crypa2|101333|Crypa1.estExt_fgenesh1_kg.C_20098
8	GO:0005938	cell cortex	cellular_component	1	jgi|Crypa2|328634|fgenesh1_pg.3_#_872
7	GO:0044444	cytoplasmic part	cellular_component	10	jgi|Crypa2|263743|e_gw1.7.1677.1, jgi|Crypa2|222795|gw1.1.1488.1, jgi|Crypa2|101776|Crypa1.estExt_fgenesh1_kg.C_30008, jgi|Crypa2|215908|gw1.3.81.1, jgi|Crypa2|240041|gw1.4.2840.1, jgi|Crypa2|223301|gw1.9.603.1, jgi|Crypa2|325727|fgenesh1_pg.1_#_803, jgi|Crypa2|100385|Crypa1.estExt_fgenesh1_pm.C_160035, jgi|Crypa2|101333|Crypa1.estExt_fgenesh1_kg.C_20098, jgi|Crypa2|328634|fgenesh1_pg.3_#_872
3	GO:0044464	cell part	cellular_component	18	jgi|Crypa2|328634|fgenesh1_pg.3_#_872, jgi|Crypa2|263743|e_gw1.7.1677.1, jgi|Crypa2|258492|e_gw1.5.129.1, jgi|Crypa2|222795|gw1.1.1488.1, jgi|Crypa2|101776|Crypa1.estExt_fgenesh1_kg.C_30008, jgi|Crypa2|215908|gw1.3.81.1, jgi|Crypa2|240041|gw1.4.2840.1, jgi|Crypa2|223301|gw1.9.603.1, jgi|Crypa2|325727|fgenesh1_pg.1_#_803, jgi|Crypa2|100385|Crypa1.estExt_fgenesh1_pm.C_160035, jgi|Crypa2|249681|e_gw…
9	GO:0044430	cytoskeletal part	cellular_component	1	jgi|Crypa2|328634|fgenesh1_pg.3_#_872
8	GO:0005694	chromosome	cellular_component	2	jgi|Crypa2|104409|Crypa1.estExt_fgenesh1_kg.C_100020, jgi|Crypa2|224339|gw1.4.982.1
10	GO:0015935	small ribosomal subunit	cellular_component	1	jgi|Crypa2|222795|gw1.1.1488.1
10	GO:0000324	fungal-type vacuole	cellular_component	1	jgi|Crypa2|101333|Crypa1.estExt_fgenesh1_kg.C_20098
8	GO:0070993	translation preinitiation complex	cellular_component	1	jgi|Crypa2|263743|e_gw1.7.1677.1
6	GO:0043229	intracellular organelle	cellular_component	12	jgi|Crypa2|328634|fgenesh1_pg.3_#_872, jgi|Crypa2|222795|gw1.1.1488.1, jgi|Crypa2|101776|Crypa1.estExt_fgenesh1_kg.C_30008, jgi|Crypa2|215908|gw1.3.81.1, jgi|Crypa2|240041|gw1.4.2840.1, jgi|Crypa2|263743|e_gw1.7.1677.1, jgi|Crypa2|223301|gw1.9.603.1, jgi|Crypa2|325727|fgenesh1_pg.1_#_803, jgi|Crypa2|100385|Crypa1.estExt_fgenesh1_pm.C_160035, jgi|Crypa2|104409|Crypa1.estExt_fgenesh1_kg.C_100020, j…
10	GO:0015934	large ribosomal subunit	cellular_component	1	jgi|Crypa2|101776|Crypa1.estExt_fgenesh1_kg.C_30008
6	GO:0030529	ribonucleoprotein complex	cellular_component	8	jgi|Crypa2|263743|e_gw1.7.1677.1, jgi|Crypa2|222795|gw1.1.1488.1, jgi|Crypa2|101776|Crypa1.estExt_fgenesh1_kg.C_30008, jgi|Crypa2|258492|e_gw1.5.129.1, jgi|Crypa2|215908|gw1.3.81.1, jgi|Crypa2|240041|gw1.4.2840.1, jgi|Crypa2|223301|gw1.9.603.1, jgi|Crypa2|325727|fgenesh1_pg.1_#_803
2	GO:0016020	membrane	cellular_component	1	jgi|Crypa2|101333|Crypa1.estExt_fgenesh1_kg.C_20098
8	GO:0005634	nucleus	cellular_component	2	jgi|Crypa2|104409|Crypa1.estExt_fgenesh1_kg.C_100020, jgi|Crypa2|224339|gw1.4.982.1
4	GO:0044815	DNA packaging complex	cellular_component	2	jgi|Crypa2|104409|Crypa1.estExt_fgenesh1_kg.C_100020, jgi|Crypa2|224339|gw1.4.982.1
3	GO:0044425	membrane part	cellular_component	1	jgi|Crypa2|101333|Crypa1.estExt_fgenesh1_kg.C_20098
11	GO:0016471	vacuolar proton-transporting V-type ATPase complex	cellular_component	1	jgi|Crypa2|101333|Crypa1.estExt_fgenesh1_kg.C_20098
9	GO:0044437	vacuolar part	cellular_component	1	jgi|Crypa2|101333|Crypa1.estExt_fgenesh1_kg.C_20098
2	GO:0032991	macromolecular complex	cellular_component	11	jgi|Crypa2|263743|e_gw1.7.1677.1, jgi|Crypa2|258492|e_gw1.5.129.1, jgi|Crypa2|222795|gw1.1.1488.1, jgi|Crypa2|101776|Crypa1.estExt_fgenesh1_kg.C_30008, jgi|Crypa2|215908|gw1.3.81.1, jgi|Crypa2|240041|gw1.4.2840.1, jgi|Crypa2|223301|gw1.9.603.1, jgi|Crypa2|325727|fgenesh1_pg.1_#_803, jgi|Crypa2|104409|Crypa1.estExt_fgenesh1_kg.C_100020, jgi|Crypa2|224339|gw1.4.982.1, jgi|Crypa2|101333|Crypa1.estEx…
7	GO:0031332	RNAi effector complex	cellular_component	1	jgi|Crypa2|258492|e_gw1.5.129.1
7	GO:0044446	intracellular organelle part	cellular_component	6	jgi|Crypa2|328634|fgenesh1_pg.3_#_872, jgi|Crypa2|222795|gw1.1.1488.1, jgi|Crypa2|101776|Crypa1.estExt_fgenesh1_kg.C_30008, jgi|Crypa2|104409|Crypa1.estExt_fgenesh1_kg.C_100020, jgi|Crypa2|224339|gw1.4.982.1, jgi|Crypa2|101333|Crypa1.estExt_fgenesh1_kg.C_20098
8	GO:0005739	mitochondrion	cellular_component	1	jgi|Crypa2|100385|Crypa1.estExt_fgenesh1_pm.C_160035
4	GO:0071944	cell periphery	cellular_component	1	jgi|Crypa2|328634|fgenesh1_pg.3_#_872
9	GO:0044391	ribosomal subunit	cellular_component	2	jgi|Crypa2|222795|gw1.1.1488.1, jgi|Crypa2|101776|Crypa1.estExt_fgenesh1_kg.C_30008
5	GO:0044424	intracellular part	cellular_component	18	jgi|Crypa2|328634|fgenesh1_pg.3_#_872, jgi|Crypa2|263743|e_gw1.7.1677.1, jgi|Crypa2|258492|e_gw1.5.129.1, jgi|Crypa2|222795|gw1.1.1488.1, jgi|Crypa2|101776|Crypa1.estExt_fgenesh1_kg.C_30008, jgi|Crypa2|215908|gw1.3.81.1, jgi|Crypa2|240041|gw1.4.2840.1, jgi|Crypa2|223301|gw1.9.603.1, jgi|Crypa2|325727|fgenesh1_pg.1_#_803, jgi|Crypa2|100385|Crypa1.estExt_fgenesh1_pm.C_160035, jgi|Crypa2|249681|e_gw…
3	GO:0044422	organelle part	cellular_component	6	jgi|Crypa2|328634|fgenesh1_pg.3_#_872, jgi|Crypa2|222795|gw1.1.1488.1, jgi|Crypa2|101776|Crypa1.estExt_fgenesh1_kg.C_30008, jgi|Crypa2|104409|Crypa1.estExt_fgenesh1_kg.C_100020, jgi|Crypa2|224339|gw1.4.982.1, jgi|Crypa2|101333|Crypa1.estExt_fgenesh1_kg.C_20098

## Sheet: Enrichment
GO.ID	Term	Category	Test	Ref	TestAll	RefAll	X.Test	X.Ref	Over.Under	TestSeqs	RefSeqs	p.value	FDR	logp	-logp
GO:0043232	intracellular non-membrane-bounded organelle	C	10	177	34	1549	29.4118	11.4267	over	jgi|Crypa2|223301|gw1.9.603.1, jgi|Crypa2|224339|gw1.4.982.1, jgi|Crypa2|104409|Crypa1.estExt_fgenesh1_kg.C_100020, jgi|Crypa2|328634|fgenesh1_pg.3_		0.00245641	0.425595	-2.6097	2.6097
GO:0043228	non-membrane-bounded organelle	C	10	177	34	1549	29.4118	11.4267	over	jgi|Crypa2|223301|gw1.9.603.1, jgi|Crypa2|224339|gw1.4.982.1, jgi|Crypa2|104409|Crypa1.estExt_fgenesh1_kg.C_100020, jgi|Crypa2|328634|fgenesh1_pg.3_		0.00245641	0.425595	-2.6097	2.6097
GO:0030529	ribonucleoprotein complex	C	8	122	34	1549	23.5294	7.87605	over	jgi|Crypa2|223301|gw1.9.603.1, jgi|Crypa2|258492|e_gw1.5.129.1, jgi|Crypa2|222795|gw1.1.1488.1, jgi|Crypa2|325727|fgenesh1_pg.1_		0.0028862	0.428862	-2.53967	2.53967
GO:0005737	cytoplasm	C	15	357	34	1549	44.1176	23.0471	over	jgi|Crypa2|279131|estExt_Genewise1.C_60195, jgi|Crypa2|223301|gw1.9.603.1, jgi|Crypa2|101333|Crypa1.estExt_fgenesh1_kg.C_20098, jgi|Crypa2|328634|fgenesh1_pg.3_		0.00325389	0.428862	-2.4876	2.4876
GO:0044424	intracellular part	C	18	498	34	1549	52.9412	32.1498	over	jgi|Crypa2|279131|estExt_Genewise1.C_60195, jgi|Crypa2|223301|gw1.9.603.1, jgi|Crypa2|224339|gw1.4.982.1, jgi|Crypa2|101333|Crypa1.estExt_fgenesh1_kg.C_20098, jgi|Crypa2|104409|Crypa1.estExt_fgenesh1_kg.C_100020, jgi|Crypa2|328634|fgenesh1_pg.3_		0.00563392	0.539575	-2.24919	2.24919
GO:0005840	ribosome	C	7	108	34	1549	20.5882	6.97224	over	jgi|Crypa2|223301|gw1.9.603.1, jgi|Crypa2|222795|gw1.1.1488.1, jgi|Crypa2|325727|fgenesh1_pg.1_		0.00565846	0.539575	-2.2473	2.2473
GO:0005622	intracellular	C	18	515	34	1549	52.9412	33.2473	over	jgi|Crypa2|279131|estExt_Genewise1.C_60195, jgi|Crypa2|223301|gw1.9.603.1, jgi|Crypa2|224339|gw1.4.982.1, jgi|Crypa2|101333|Crypa1.estExt_fgenesh1_kg.C_20098, jgi|Crypa2|104409|Crypa1.estExt_fgenesh1_kg.C_100020, jgi|Crypa2|328634|fgenesh1_pg.3_		0.00800909	0.539575	-2.09642	2.09642
GO:0044464	cell part	C	18	529	34	1549	52.9412	34.1511	over	jgi|Crypa2|279131|estExt_Genewise1.C_60195, jgi|Crypa2|223301|gw1.9.603.1, jgi|Crypa2|224339|gw1.4.982.1, jgi|Crypa2|101333|Crypa1.estExt_fgenesh1_kg.C_20098, jgi|Crypa2|104409|Crypa1.estExt_fgenesh1_kg.C_100020, jgi|Crypa2|328634|fgenesh1_pg.3_		0.0105032	0.539575	-1.97868	1.97868
GO:0005623	cell	C	18	529	34	1549	52.9412	34.1511	over	jgi|Crypa2|279131|estExt_Genewise1.C_60195, jgi|Crypa2|223301|gw1.9.603.1, jgi|Crypa2|224339|gw1.4.982.1, jgi|Crypa2|101333|Crypa1.estExt_fgenesh1_kg.C_20098, jgi|Crypa2|104409|Crypa1.estExt_fgenesh1_kg.C_100020, jgi|Crypa2|328634|fgenesh1_pg.3_		0.0105032	0.539575	-1.97868	1.97868
GO:0000786	nucleosome	C	2	8	34	1549	5.88235	0.516462	over	jgi|Crypa2|224339|gw1.4.982.1, jgi|Crypa2|104409|Crypa1.estExt_fgenesh1_kg.C_100020	jgi|Crypa2|292737|estExt_Genewise1Plus.C_60238, jgi|Crypa2|104400|Crypa1.estExt_fgenesh1_kg.C_100011, jgi|Crypa2|271318|estExt_Genewise1.C_11851, jgi|Crypa2|328812|fgenesh1_pg.3_	0.0115551	0.539575	-1.93723	1.93723
GO:1990104	DNA bending complex	C	2	8	34	1549	5.88235	0.516462	over	jgi|Crypa2|224339|gw1.4.982.1, jgi|Crypa2|104409|Crypa1.estExt_fgenesh1_kg.C_100020	jgi|Crypa2|292737|estExt_Genewise1Plus.C_60238, jgi|Crypa2|104400|Crypa1.estExt_fgenesh1_kg.C_100011, jgi|Crypa2|271318|estExt_Genewise1.C_11851, jgi|Crypa2|328812|fgenesh1_pg.3_	0.0115551	0.539575	-1.93723	1.93723
GO:0044815	DNA packaging complex	C	2	9	34	1549	5.88235	0.58102	over	jgi|Crypa2|224339|gw1.4.982.1, jgi|Crypa2|104409|Crypa1.estExt_fgenesh1_kg.C_100020	jgi|Crypa2|292737|estExt_Genewise1Plus.C_60238, jgi|Crypa2|104400|Crypa1.estExt_fgenesh1_kg.C_100011, jgi|Crypa2|325892|fgenesh1_pg.1_	0.014548	0.539575	-1.8372	1.8372
GO:0032993	protein-DNA complex	C	2	11	34	1549	5.88235	0.710136	over	jgi|Crypa2|224339|gw1.4.982.1, jgi|Crypa2|104409|Crypa1.estExt_fgenesh1_kg.C_100020	jgi|Crypa2|216252|gw1.3.136.1, jgi|Crypa2|292737|estExt_Genewise1Plus.C_60238, jgi|Crypa2|104400|Crypa1.estExt_fgenesh1_kg.C_100011, jgi|Crypa2|325892|fgenesh1_pg.1_	0.0213118	0.539575	-1.67138	1.67138
GO:0000329	fungal-type vacuole membrane	C	1	1	34	1549	2.94118	0.0645578	over	jgi|Crypa2|101333|Crypa1.estExt_fgenesh1_kg.C_20098	jgi|Crypa2|101333|Crypa1.estExt_fgenesh1_kg.C_20098	0.0219496	0.539575	-1.65857	1.65857
GO:0031332	RNAi effector complex	C	1	1	34	1549	2.94118	0.0645578	over	jgi|Crypa2|258492|e_gw1.5.129.1	jgi|Crypa2|258492|e_gw1.5.129.1	0.0219496	0.539575	-1.65857	1.65857
GO:0016442	RISC complex	C	1	1	34	1549	2.94118	0.0645578	over	jgi|Crypa2|258492|e_gw1.5.129.1	jgi|Crypa2|258492|e_gw1.5.129.1	0.0219496	0.539575	-1.65857	1.65857
GO:0044444	cytoplasmic part	C	10	269	34	1549	29.4118	17.366	over	jgi|Crypa2|223301|gw1.9.603.1, jgi|Crypa2|101333|Crypa1.estExt_fgenesh1_kg.C_20098, jgi|Crypa2|328634|fgenesh1_pg.3_		0.0329002	0.741023	-1.4828	1.4828
GO:0043229	intracellular organelle	C	12	349	34	1549	35.2941	22.5307	over	jgi|Crypa2|223301|gw1.9.603.1, jgi|Crypa2|224339|gw1.4.982.1, jgi|Crypa2|101333|Crypa1.estExt_fgenesh1_kg.C_20098, jgi|Crypa2|104409|Crypa1.estExt_fgenesh1_kg.C_100020, jgi|Crypa2|328634|fgenesh1_pg.3_		0.033457	0.741023	-1.47551	1.47551
GO:0043226	organelle	C	12	349	34	1549	35.2941	22.5307	over	jgi|Crypa2|223301|gw1.9.603.1, jgi|Crypa2|224339|gw1.4.982.1, jgi|Crypa2|101333|Crypa1.estExt_fgenesh1_kg.C_20098, jgi|Crypa2|104409|Crypa1.estExt_fgenesh1_kg.C_100020, jgi|Crypa2|328634|fgenesh1_pg.3_		0.033457	0.741023	-1.47551	1.47551
GO:0032991	macromolecular complex	C	11	316	34	1549	32.3529	20.4003	over	jgi|Crypa2|223301|gw1.9.603.1, jgi|Crypa2|224339|gw1.4.982.1, jgi|Crypa2|101333|Crypa1.estExt_fgenesh1_kg.C_20098, jgi|Crypa2|104409|Crypa1.estExt_fgenesh1_kg.C_100020, jgi|Crypa2|258492|e_gw1.5.129.1, jgi|Crypa2|222795|gw1.1.1488.1, jgi|Crypa2|325727|fgenesh1_pg.1_		0.0376538	0.825799	-1.42419	1.42419
GO:0046982	protein heterodimerization activity	F	2	8	34	1549	5.88235	0.516462	over	jgi|Crypa2|224339|gw1.4.982.1, jgi|Crypa2|104409|Crypa1.estExt_fgenesh1_kg.C_100020	jgi|Crypa2|104400|Crypa1.estExt_fgenesh1_kg.C_100011, jgi|Crypa2|271318|estExt_Genewise1.C_11851, jgi|Crypa2|328812|fgenesh1_pg.3_	0.0115551	0.539575	-1.93723	1.93723
GO:0003735	structural constituent of ribosome	F	5	76	34	1549	14.7059	4.90639	over	jgi|Crypa2|223301|gw1.9.603.1, jgi|Crypa2|222795|gw1.1.1488.1, jgi|Crypa2|325727|fgenesh1_pg.1_		0.0175505	0.539575	-1.75571	1.75571
GO:0004365	glyceraldehyde-3-phosphate dehydrogenase (NAD+) (phosphorylating) activity	F	1	1	34	1549	2.94118	0.0645578	over	jgi|Crypa2|101684|Crypa1.estExt_fgenesh1_kg.C_20528	jgi|Crypa2|101684|Crypa1.estExt_fgenesh1_kg.C_20528	0.0219496	0.539575	-1.65857	1.65857
GO:0003870	5-aminolevulinate synthase activity	F	1	1	34	1549	2.94118	0.0645578	over	jgi|Crypa2|335787|fgenesh1_pm.1_		0.0219496	0.539575	-1.65857	1.65857
GO:0004807	triose-phosphate isomerase activity	F	1	1	34	1549	2.94118	0.0645578	over	jgi|Crypa2|233295|gw1.1.3153.1	jgi|Crypa2|233295|gw1.1.3153.1	0.0219496	0.539575	-1.65857	1.65857
GO:0004801	sedoheptulose-7-phosphate:D-glyceraldehyde-3-phosphate glyceronetransferase activity	F	1	1	34	1549	2.94118	0.0645578	over	jgi|Crypa2|221705|gw1.5.739.1	jgi|Crypa2|221705|gw1.5.739.1	0.0219496	0.539575	-1.65857	1.65857
GO:0003712	transcription cofactor activity	F	1	1	34	1549	2.94118	0.0645578	over	jgi|Crypa2|258492|e_gw1.5.129.1	jgi|Crypa2|258492|e_gw1.5.129.1	0.0219496	0.539575	-1.65857	1.65857
GO:0016749	N-succinyltransferase activity	F	1	1	34	1549	2.94118	0.0645578	over	jgi|Crypa2|335787|fgenesh1_pm.1_		0.0219496	0.539575	-1.65857	1.65857
GO:0000989	transcription factor binding transcription factor activity	F	1	1	34	1549	2.94118	0.0645578	over	jgi|Crypa2|258492|e_gw1.5.129.1	jgi|Crypa2|258492|e_gw1.5.129.1	0.0219496	0.539575	-1.65857	1.65857
GO:0000988	protein binding transcription factor activity	F	1	1	34	1549	2.94118	0.0645578	over	jgi|Crypa2|258492|e_gw1.5.129.1	jgi|Crypa2|258492|e_gw1.5.129.1	0.0219496	0.539575	-1.65857	1.65857
GO:0004033	aldo-keto reductase (NADP) activity	F	1	1	34	1549	2.94118	0.0645578	over	jgi|Crypa2|103071|Crypa1.estExt_fgenesh1_kg.C_60037	jgi|Crypa2|103071|Crypa1.estExt_fgenesh1_kg.C_60037	0.0219496	0.539575	-1.65857	1.65857
GO:0004032	alditol:NADP+ 1-oxidoreductase activity	F	1	1	34	1549	2.94118	0.0645578	over	jgi|Crypa2|103071|Crypa1.estExt_fgenesh1_kg.C_60037	jgi|Crypa2|103071|Crypa1.estExt_fgenesh1_kg.C_60037	0.0219496	0.539575	-1.65857	1.65857
GO:0004619	phosphoglycerate mutase activity	F	1	1	34	1549	2.94118	0.0645578	over	jgi|Crypa2|279131|estExt_Genewise1.C_60195	jgi|Crypa2|279131|estExt_Genewise1.C_60195	0.0219496	0.539575	-1.65857	1.65857
GO:0016532	superoxide dismutase copper chaperone activity	F	1	1	34	1549	2.94118	0.0645578	over	jgi|Crypa2|325735|fgenesh1_pg.1_		0.0219496	0.539575	-1.65857	1.65857
GO:0004427	inorganic diphosphatase activity	F	1	1	34	1549	2.94118	0.0645578	over	jgi|Crypa2|249681|e_gw1.2.1870.1	jgi|Crypa2|249681|e_gw1.2.1870.1	0.0219496	0.539575	-1.65857	1.65857
GO:0008106	alcohol dehydrogenase (NADP+) activity	F	1	1	34	1549	2.94118	0.0645578	over	jgi|Crypa2|103071|Crypa1.estExt_fgenesh1_kg.C_60037	jgi|Crypa2|103071|Crypa1.estExt_fgenesh1_kg.C_60037	0.0219496	0.539575	-1.65857	1.65857
GO:0016410	N-acyltransferase activity	F	2	12	34	1549	5.88235	0.774693	over	jgi|Crypa2|247896|e_gw1.1.4516.1, jgi|Crypa2|335787|fgenesh1_pm.1_		0.025042	0.602355	-1.60133	1.60133
GO:0005198	structural molecule activity	F	5	88	34	1549	14.7059	5.68108	over	jgi|Crypa2|223301|gw1.9.603.1, jgi|Crypa2|222795|gw1.1.1488.1, jgi|Crypa2|325727|fgenesh1_pg.1_		0.0292891	0.682497	-1.53329	1.53329
GO:0046983	protein dimerization activity	F	2	14	34	1549	5.88235	0.903809	over	jgi|Crypa2|224339|gw1.4.982.1, jgi|Crypa2|104409|Crypa1.estExt_fgenesh1_kg.C_100020	jgi|Crypa2|332974|fgenesh1_pg.7_	0.0331044	0.741023	-1.48011	1.48011
GO:0016748	succinyltransferase activity	F	1	2	34	1549	2.94118	0.129116	over	jgi|Crypa2|335787|fgenesh1_pm.1_		0.0429635	0.865849	-1.3669	1.3669
GO:0031369	translation initiation factor binding	F	1	2	34	1549	2.94118	0.129116	over	jgi|Crypa2|263743|e_gw1.7.1677.1	jgi|Crypa2|226490|gw1.1.2079.1,jgi|Crypa2|263743|e_gw1.7.1677.1	0.0429635	0.865849	-1.3669	1.3669
GO:0016531	copper chaperone activity	F	1	2	34	1549	2.94118	0.129116	over	jgi|Crypa2|325735|fgenesh1_pg.1_		0.0429635	0.865849	-1.3669	1.3669
GO:0046365	monosaccharide catabolic process	P	5	29	34	1549	14.7059	1.87218	over	jgi|Crypa2|233295|gw1.1.3153.1, jgi|Crypa2|279131|estExt_Genewise1.C_60195, jgi|Crypa2|221705|gw1.5.739.1, jgi|Crypa2|103071|Crypa1.estExt_fgenesh1_kg.C_60037, jgi|Crypa2|101684|Crypa1.estExt_fgenesh1_kg.C_20528	jgi|Crypa2|260788|e_gw1.5.2299.1, jgi|Crypa2|103155|Crypa1.estExt_fgenesh1_kg.C_60127, jgi|Crypa2|332958|fgenesh1_pg.7_	0.00028294	0.351068	-3.54831	3.54831
GO:0044724	single-organism carbohydrate catabolic process	P	5	32	34	1549	14.7059	2.06585	over	jgi|Crypa2|233295|gw1.1.3153.1, jgi|Crypa2|279131|estExt_Genewise1.C_60195, jgi|Crypa2|221705|gw1.5.739.1, jgi|Crypa2|103071|Crypa1.estExt_fgenesh1_kg.C_60037, jgi|Crypa2|101684|Crypa1.estExt_fgenesh1_kg.C_20528	jgi|Crypa2|260788|e_gw1.5.2299.1, jgi|Crypa2|334380|fgenesh1_pg.9_	0.00045283	0.351068	-3.34407	3.34407
GO:0016052	carbohydrate catabolic process	P	5	34	34	1549	14.7059	2.19496	over	jgi|Crypa2|233295|gw1.1.3153.1, jgi|Crypa2|279131|estExt_Genewise1.C_60195, jgi|Crypa2|221705|gw1.5.739.1, jgi|Crypa2|103071|Crypa1.estExt_fgenesh1_kg.C_60037, jgi|Crypa2|101684|Crypa1.estExt_fgenesh1_kg.C_20528	jgi|Crypa2|260788|e_gw1.5.2299.1, jgi|Crypa2|334380|fgenesh1_pg.9_	0.000602006	0.351068	-3.2204	3.2204
GO:0005996	monosaccharide metabolic process	P	5	36	34	1549	14.7059	2.32408	over	jgi|Crypa2|233295|gw1.1.3153.1, jgi|Crypa2|279131|estExt_Genewise1.C_60195, jgi|Crypa2|221705|gw1.5.739.1, jgi|Crypa2|103071|Crypa1.estExt_fgenesh1_kg.C_60037, jgi|Crypa2|101684|Crypa1.estExt_fgenesh1_kg.C_20528	jgi|Crypa2|260788|e_gw1.5.2299.1, jgi|Crypa2|261992|e_gw1.6.1417.1, jgi|Crypa2|263130|e_gw1.7.33.1, jgi|Crypa2|103155|Crypa1.estExt_fgenesh1_kg.C_60127, jgi|Crypa2|332958|fgenesh1_pg.7_	0.000784685	0.351068	-3.1053	3.1053
GO:0019318	hexose metabolic process	P	5	36	34	1549	14.7059	2.32408	over	jgi|Crypa2|233295|gw1.1.3153.1, jgi|Crypa2|279131|estExt_Genewise1.C_60195, jgi|Crypa2|221705|gw1.5.739.1, jgi|Crypa2|103071|Crypa1.estExt_fgenesh1_kg.C_60037, jgi|Crypa2|101684|Crypa1.estExt_fgenesh1_kg.C_20528	jgi|Crypa2|260788|e_gw1.5.2299.1, jgi|Crypa2|261992|e_gw1.6.1417.1, jgi|Crypa2|263130|e_gw1.7.33.1, jgi|Crypa2|103155|Crypa1.estExt_fgenesh1_kg.C_60127, jgi|Crypa2|332958|fgenesh1_pg.7_	0.000784685	0.351068	-3.1053	3.1053
GO:0044237	cellular metabolic process	P	23	637	34	1549	67.6471	41.1233	over	jgi|Crypa2|325735|fgenesh1_pg.1_		0.00101742	0.379328	-2.9925	2.9925
GO:1901576	organic substance biosynthetic process	P	16	366	34	1549	47.0588	23.6281	over	jgi|Crypa2|233295|gw1.1.3153.1, jgi|Crypa2|279131|estExt_Genewise1.C_60195, jgi|Crypa2|223301|gw1.9.603.1, jgi|Crypa2|224339|gw1.4.982.1, jgi|Crypa2|258492|e_gw1.5.129.1, jgi|Crypa2|222795|gw1.1.1488.1, jgi|Crypa2|325727|fgenesh1_pg.1_		0.00147374	0.425595	-2.83158	2.83158
GO:0009058	biosynthetic process	P	16	380	34	1549	47.0588	24.532	over	jgi|Crypa2|233295|gw1.1.3153.1, jgi|Crypa2|279131|estExt_Genewise1.C_60195, jgi|Crypa2|223301|gw1.9.603.1, jgi|Crypa2|224339|gw1.4.982.1, jgi|Crypa2|258492|e_gw1.5.129.1, jgi|Crypa2|222795|gw1.1.1488.1, jgi|Crypa2|325727|fgenesh1_pg.1_		0.00219237	0.425595	-2.65909	2.65909
GO:0009987	cellular process	P	25	765	34	1549	73.5294	49.3867	over	jgi|Crypa2|325735|fgenesh1_pg.1_		0.00231552	0.425595	-2.63535	2.63535
GO:0019320	hexose catabolic process	P	4	28	34	1549	11.7647	1.80762	over	jgi|Crypa2|233295|gw1.1.3153.1, jgi|Crypa2|279131|estExt_Genewise1.C_60195, jgi|Crypa2|221705|gw1.5.739.1, jgi|Crypa2|101684|Crypa1.estExt_fgenesh1_kg.C_20528	jgi|Crypa2|260788|e_gw1.5.2299.1, jgi|Crypa2|103155|Crypa1.estExt_fgenesh1_kg.C_60127, jgi|Crypa2|332958|fgenesh1_pg.7_	0.00247328	0.425595	-2.60673	2.60673
GO:0006007	glucose catabolic process	P	4	28	34	1549	11.7647	1.80762	over	jgi|Crypa2|233295|gw1.1.3153.1, jgi|Crypa2|279131|estExt_Genewise1.C_60195, jgi|Crypa2|221705|gw1.5.739.1, jgi|Crypa2|101684|Crypa1.estExt_fgenesh1_kg.C_20528	jgi|Crypa2|260788|e_gw1.5.2299.1, jgi|Crypa2|103155|Crypa1.estExt_fgenesh1_kg.C_60127, jgi|Crypa2|332958|fgenesh1_pg.7_	0.00247328	0.425595	-2.60673	2.60673
GO:0006006	glucose metabolic process	P	4	30	34	1549	11.7647	1.93673	over	jgi|Crypa2|233295|gw1.1.3153.1, jgi|Crypa2|279131|estExt_Genewise1.C_60195, jgi|Crypa2|221705|gw1.5.739.1, jgi|Crypa2|101684|Crypa1.estExt_fgenesh1_kg.C_20528	jgi|Crypa2|260788|e_gw1.5.2299.1, jgi|Crypa2|263130|e_gw1.7.33.1, jgi|Crypa2|103155|Crypa1.estExt_fgenesh1_kg.C_60127, jgi|Crypa2|332958|fgenesh1_pg.7_	0.00318105	0.428862	-2.49743	2.49743
GO:0034645	cellular macromolecule biosynthetic process	P	11	217	34	1549	32.3529	14.009	over	jgi|Crypa2|223301|gw1.9.603.1, jgi|Crypa2|224339|gw1.4.982.1, jgi|Crypa2|258492|e_gw1.5.129.1, jgi|Crypa2|222795|gw1.1.1488.1, jgi|Crypa2|325727|fgenesh1_pg.1_		0.00333428	0.428862	-2.477	2.477
GO:0009059	macromolecule biosynthetic process	P	11	218	34	1549	32.3529	14.0736	over	jgi|Crypa2|223301|gw1.9.603.1, jgi|Crypa2|224339|gw1.4.982.1, jgi|Crypa2|258492|e_gw1.5.129.1, jgi|Crypa2|222795|gw1.1.1488.1, jgi|Crypa2|325727|fgenesh1_pg.1_		0.00345083	0.428862	-2.46208	2.46208
GO:0044723	single-organism carbohydrate metabolic process	P	5	57	34	1549	14.7059	3.67979	over	jgi|Crypa2|233295|gw1.1.3153.1, jgi|Crypa2|279131|estExt_Genewise1.C_60195, jgi|Crypa2|221705|gw1.5.739.1, jgi|Crypa2|103071|Crypa1.estExt_fgenesh1_kg.C_60037, jgi|Crypa2|101684|Crypa1.estExt_fgenesh1_kg.C_20528	jgi|Crypa2|106034|Crypa1.estExt_fgenesh1_pg.C_20594, jgi|Crypa2|260788|e_gw1.5.2299.1, jgi|Crypa2|261992|e_gw1.6.1417.1, jgi|Crypa2|334380|fgenesh1_pg.9_	0.00578872	0.539575	-2.23742	2.23742
GO:0008152	metabolic process	P	26	862	34	1549	76.4706	55.6488	over	jgi|Crypa2|325735|fgenesh1_pg.1_		0.00618597	0.539575	-2.20859	2.20859
GO:0006096	glycolysis	P	3	19	34	1549	8.82353	1.2266	over	jgi|Crypa2|233295|gw1.1.3153.1, jgi|Crypa2|279131|estExt_Genewise1.C_60195, jgi|Crypa2|101684|Crypa1.estExt_fgenesh1_kg.C_20528	jgi|Crypa2|260788|e_gw1.5.2299.1, jgi|Crypa2|103155|Crypa1.estExt_fgenesh1_kg.C_60127, jgi|Crypa2|332958|fgenesh1_pg.7_	0.00677189	0.539575	-2.16929	2.16929
GO:0019319	hexose biosynthetic process	P	3	20	34	1549	8.82353	1.29116	over	jgi|Crypa2|233295|gw1.1.3153.1, jgi|Crypa2|279131|estExt_Genewise1.C_60195, jgi|Crypa2|101684|Crypa1.estExt_fgenesh1_kg.C_20528	jgi|Crypa2|260788|e_gw1.5.2299.1, jgi|Crypa2|263130|e_gw1.7.33.1, jgi|Crypa2|103155|Crypa1.estExt_fgenesh1_kg.C_60127, jgi|Crypa2|332958|fgenesh1_pg.7_	0.00780551	0.539575	-2.1076	2.1076
GO:0006094	gluconeogenesis	P	3	20	34	1549	8.82353	1.29116	over	jgi|Crypa2|233295|gw1.1.3153.1, jgi|Crypa2|279131|estExt_Genewise1.C_60195, jgi|Crypa2|101684|Crypa1.estExt_fgenesh1_kg.C_20528	jgi|Crypa2|260788|e_gw1.5.2299.1, jgi|Crypa2|263130|e_gw1.7.33.1, jgi|Crypa2|103155|Crypa1.estExt_fgenesh1_kg.C_60127, jgi|Crypa2|332958|fgenesh1_pg.7_	0.00780551	0.539575	-2.1076	2.1076
GO:0046364	monosaccharide biosynthetic process	P	3	20	34	1549	8.82353	1.29116	over	jgi|Crypa2|233295|gw1.1.3153.1, jgi|Crypa2|279131|estExt_Genewise1.C_60195, jgi|Crypa2|101684|Crypa1.estExt_fgenesh1_kg.C_20528	jgi|Crypa2|260788|e_gw1.5.2299.1, jgi|Crypa2|263130|e_gw1.7.33.1, jgi|Crypa2|103155|Crypa1.estExt_fgenesh1_kg.C_60127, jgi|Crypa2|332958|fgenesh1_pg.7_	0.00780551	0.539575	-2.1076	2.1076
GO:0006091	generation of precursor metabolites and energy	P	5	64	34	1549	14.7059	4.1317	over	jgi|Crypa2|233295|gw1.1.3153.1, jgi|Crypa2|279131|estExt_Genewise1.C_60195, jgi|Crypa2|101333|Crypa1.estExt_fgenesh1_kg.C_20098, jgi|Crypa2|101684|Crypa1.estExt_fgenesh1_kg.C_20528, jgi|Crypa2|249681|e_gw1.2.1870.1	jgi|Crypa2|256328|e_gw1.4.1213.1, jgi|Crypa2|106034|Crypa1.estExt_fgenesh1_pg.C_20594, jgi|Crypa2|260861|e_gw1.6.2246.1, jgi|Crypa2|268230|e_gw1.9.1582.1, jgi|Crypa2|219806|gw1.4.493.1, jgi|Crypa2|260788|e_gw1.5.2299.1, jgi|Crypa2|108144|Crypa1.estExt_fgenesh1_pg.C_70119, jgi|Crypa2|263130|e_gw1.7.33.1, jgi|Crypa2|103155|Crypa1.estExt_fgenesh1_kg.C_60127, jgi|Crypa2|58899|Crypa1.fgenesh1_pm.C_sca…	0.00918518	0.539575	-2.03691	2.03691
GO:0005975	carbohydrate metabolic process	P	6	91	34	1549	17.6471	5.87476	over	jgi|Crypa2|233295|gw1.1.3153.1, jgi|Crypa2|279131|estExt_Genewise1.C_60195, jgi|Crypa2|221705|gw1.5.739.1, jgi|Crypa2|261508|e_gw1.6.94.1, jgi|Crypa2|103071|Crypa1.estExt_fgenesh1_kg.C_60037, jgi|Crypa2|101684|Crypa1.estExt_fgenesh1_kg.C_20528	jgi|Crypa2|274824|estExt_Genewise1.C_31569, jgi|Crypa2|220474|gw1.3.739.1, jgi|Crypa2|325217|fgenesh1_pg.1_	0.00951597	0.539575	-2.02155	2.02155
GO:0006013	mannose metabolic process	P	2	8	34	1549	5.88235	0.516462	over	jgi|Crypa2|233295|gw1.1.3153.1, jgi|Crypa2|103071|Crypa1.estExt_fgenesh1_kg.C_60037	jgi|Crypa2|260788|e_gw1.5.2299.1, jgi|Crypa2|332958|fgenesh1_pg.7_	0.0115551	0.539575	-1.93723	1.93723
GO:0006000	fructose metabolic process	P	2	8	34	1549	5.88235	0.516462	over	jgi|Crypa2|233295|gw1.1.3153.1, jgi|Crypa2|103071|Crypa1.estExt_fgenesh1_kg.C_60037	jgi|Crypa2|260788|e_gw1.5.2299.1, jgi|Crypa2|332958|fgenesh1_pg.7_	0.0115551	0.539575	-1.93723	1.93723
GO:0006412	translation	P	7	126	34	1549	20.5882	8.13428	over	jgi|Crypa2|223301|gw1.9.603.1, jgi|Crypa2|222795|gw1.1.1488.1, jgi|Crypa2|325727|fgenesh1_pg.1_		0.0121649	0.539575	-1.91489	1.91489
GO:0044085	cellular component biogenesis	P	7	128	34	1549	20.5882	8.2634	over	jgi|Crypa2|223301|gw1.9.603.1, jgi|Crypa2|224339|gw1.4.982.1, jgi|Crypa2|104409|Crypa1.estExt_fgenesh1_kg.C_100020, jgi|Crypa2|222795|gw1.1.1488.1, jgi|Crypa2|325727|fgenesh1_pg.1_		0.0131072	0.539575	-1.88249	1.88249
GO:0006334	nucleosome assembly	P	2	9	34	1549	5.88235	0.58102	over	jgi|Crypa2|224339|gw1.4.982.1, jgi|Crypa2|104409|Crypa1.estExt_fgenesh1_kg.C_100020	jgi|Crypa2|104656|Crypa1.estExt_fgenesh1_kg.C_130040, jgi|Crypa2|292737|estExt_Genewise1Plus.C_60238, jgi|Crypa2|104400|Crypa1.estExt_fgenesh1_kg.C_100011, jgi|Crypa2|271318|estExt_Genewise1.C_11851, jgi|Crypa2|328812|fgenesh1_pg.3_	0.014548	0.539575	-1.8372	1.8372
GO:0006333	chromatin assembly or disassembly	P	2	9	34	1549	5.88235	0.58102	over	jgi|Crypa2|224339|gw1.4.982.1, jgi|Crypa2|104409|Crypa1.estExt_fgenesh1_kg.C_100020	jgi|Crypa2|104656|Crypa1.estExt_fgenesh1_kg.C_130040, jgi|Crypa2|292737|estExt_Genewise1Plus.C_60238, jgi|Crypa2|104400|Crypa1.estExt_fgenesh1_kg.C_100011, jgi|Crypa2|271318|estExt_Genewise1.C_11851, jgi|Crypa2|328812|fgenesh1_pg.3_	0.014548	0.539575	-1.8372	1.8372
GO:0031497	chromatin assembly	P	2	9	34	1549	5.88235	0.58102	over	jgi|Crypa2|224339|gw1.4.982.1, jgi|Crypa2|104409|Crypa1.estExt_fgenesh1_kg.C_100020	jgi|Crypa2|104656|Crypa1.estExt_fgenesh1_kg.C_130040, jgi|Crypa2|292737|estExt_Genewise1Plus.C_60238, jgi|Crypa2|104400|Crypa1.estExt_fgenesh1_kg.C_100011, jgi|Crypa2|271318|estExt_Genewise1.C_11851, jgi|Crypa2|328812|fgenesh1_pg.3_	0.014548	0.539575	-1.8372	1.8372
GO:0034728	nucleosome organization	P	2	9	34	1549	5.88235	0.58102	over	jgi|Crypa2|224339|gw1.4.982.1, jgi|Crypa2|104409|Crypa1.estExt_fgenesh1_kg.C_100020	jgi|Crypa2|104656|Crypa1.estExt_fgenesh1_kg.C_130040, jgi|Crypa2|292737|estExt_Genewise1Plus.C_60238, jgi|Crypa2|104400|Crypa1.estExt_fgenesh1_kg.C_100011, jgi|Crypa2|271318|estExt_Genewise1.C_11851, jgi|Crypa2|328812|fgenesh1_pg.3_	0.014548	0.539575	-1.8372	1.8372
GO:0071704	organic substance metabolic process	P	21	683	34	1549	61.7647	44.093	over	jgi|Crypa2|233295|gw1.1.3153.1, jgi|Crypa2|279131|estExt_Genewise1.C_60195, jgi|Crypa2|223301|gw1.9.603.1, jgi|Crypa2|224339|gw1.4.982.1, jgi|Crypa2|101333|Crypa1.estExt_fgenesh1_kg.C_20098, jgi|Crypa2|104409|Crypa1.estExt_fgenesh1_kg.C_100020, jgi|Crypa2|258492|e_gw1.5.129.1, jgi|Crypa2|222795|gw1.1.1488.1, jgi|Crypa2|325727|fgenesh1_pg.1_		0.0158708	0.539575	-1.7994	1.7994
GO:0044249	cellular biosynthetic process	P	13	351	34	1549	38.2353	22.6598	over	jgi|Crypa2|223301|gw1.9.603.1, jgi|Crypa2|224339|gw1.4.982.1, jgi|Crypa2|258492|e_gw1.5.129.1, jgi|Crypa2|222795|gw1.1.1488.1, jgi|Crypa2|325727|fgenesh1_pg.1_		0.0168488	0.539575	-1.77343	1.77343
GO:0010467	gene expression	P	9	203	34	1549	26.4706	13.1052	over	jgi|Crypa2|223301|gw1.9.603.1, jgi|Crypa2|224339|gw1.4.982.1, jgi|Crypa2|258492|e_gw1.5.129.1, jgi|Crypa2|222795|gw1.1.1488.1, jgi|Crypa2|325727|fgenesh1_pg.1_		0.0171604	0.539575	-1.76547	1.76547
GO:0006323	DNA packaging	P	2	10	34	1549	5.88235	0.645578	over	jgi|Crypa2|224339|gw1.4.982.1, jgi|Crypa2|104409|Crypa1.estExt_fgenesh1_kg.C_100020	jgi|Crypa2|104656|Crypa1.estExt_fgenesh1_kg.C_130040, jgi|Crypa2|292737|estExt_Genewise1Plus.C_60238, jgi|Crypa2|104400|Crypa1.estExt_fgenesh1_kg.C_100011, jgi|Crypa2|325892|fgenesh1_pg.1_	0.0178072	0.539575	-1.74941	1.74941
GO:0044238	primary metabolic process	P	20	655	34	1549	58.8235	42.2853	over	jgi|Crypa2|233295|gw1.1.3153.1, jgi|Crypa2|279131|estExt_Genewise1.C_60195, jgi|Crypa2|223301|gw1.9.603.1, jgi|Crypa2|224339|gw1.4.982.1, jgi|Crypa2|101333|Crypa1.estExt_fgenesh1_kg.C_20098, jgi|Crypa2|104409|Crypa1.estExt_fgenesh1_kg.C_100020, jgi|Crypa2|258492|e_gw1.5.129.1, jgi|Crypa2|222795|gw1.1.1488.1, jgi|Crypa2|325727|fgenesh1_pg.1_		0.0205206	0.539575	-1.68781	1.68781
GO:0016051	carbohydrate biosynthetic process	P	3	29	34	1549	8.82353	1.87218	over	jgi|Crypa2|233295|gw1.1.3153.1, jgi|Crypa2|279131|estExt_Genewise1.C_60195, jgi|Crypa2|101684|Crypa1.estExt_fgenesh1_kg.C_20528	jgi|Crypa2|106034|Crypa1.estExt_fgenesh1_pg.C_20594, jgi|Crypa2|260788|e_gw1.5.2299.1, jgi|Crypa2|263130|e_gw1.7.33.1, jgi|Crypa2|261777|e_gw1.6.57.1, jgi|Crypa2|103155|Crypa1.estExt_fgenesh1_kg.C_60127, jgi|Crypa2|332958|fgenesh1_pg.7_	0.0207965	0.539575	-1.68201	1.68201
GO:0071840	cellular component organization or biogenesis	P	8	176	34	1549	23.5294	11.3622	over	jgi|Crypa2|223301|gw1.9.603.1, jgi|Crypa2|224339|gw1.4.982.1, jgi|Crypa2|104409|Crypa1.estExt_fgenesh1_kg.C_100020, jgi|Crypa2|328634|fgenesh1_pg.3_		0.0211694	0.539575	-1.67429	1.67429
GO:0071824	protein-DNA complex subunit organization	P	2	11	34	1549	5.88235	0.710136	over	jgi|Crypa2|224339|gw1.4.982.1, jgi|Crypa2|104409|Crypa1.estExt_fgenesh1_kg.C_100020	jgi|Crypa2|104656|Crypa1.estExt_fgenesh1_kg.C_130040, jgi|Crypa2|258633|e_gw1.5.2014.1, jgi|Crypa2|292737|estExt_Genewise1Plus.C_60238, jgi|Crypa2|104400|Crypa1.estExt_fgenesh1_kg.C_100011, jgi|Crypa2|271318|estExt_Genewise1.C_11851, jgi|Crypa2|328812|fgenesh1_pg.3_	0.0213118	0.539575	-1.67138	1.67138
GO:0065004	protein-DNA complex assembly	P	2	11	34	1549	5.88235	0.710136	over	jgi|Crypa2|224339|gw1.4.982.1, jgi|Crypa2|104409|Crypa1.estExt_fgenesh1_kg.C_100020	jgi|Crypa2|104656|Crypa1.estExt_fgenesh1_kg.C_130040, jgi|Crypa2|258633|e_gw1.5.2014.1, jgi|Crypa2|292737|estExt_Genewise1Plus.C_60238, jgi|Crypa2|104400|Crypa1.estExt_fgenesh1_kg.C_100011, jgi|Crypa2|271318|estExt_Genewise1.C_11851, jgi|Crypa2|328812|fgenesh1_pg.3_	0.0213118	0.539575	-1.67138	1.67138
GO:0031047	gene silencing by RNA	P	1	1	34	1549	2.94118	0.0645578	over	jgi|Crypa2|258492|e_gw1.5.129.1	jgi|Crypa2|258492|e_gw1.5.129.1	0.0219496	0.539575	-1.65857	1.65857
GO:0045851	pH reduction	P	1	1	34	1549	2.94118	0.0645578	over	jgi|Crypa2|101333|Crypa1.estExt_fgenesh1_kg.C_20098	jgi|Crypa2|101333|Crypa1.estExt_fgenesh1_kg.C_20098	0.0219496	0.539575	-1.65857	1.65857
GO:0072507	divalent inorganic cation homeostasis	P	1	1	34	1549	2.94118	0.0645578	over	jgi|Crypa2|101333|Crypa1.estExt_fgenesh1_kg.C_20098	jgi|Crypa2|101333|Crypa1.estExt_fgenesh1_kg.C_20098	0.0219496	0.539575	-1.65857	1.65857
GO:0072503	cellular divalent inorganic cation homeostasis	P	1	1	34	1549	2.94118	0.0645578	over	jgi|Crypa2|101333|Crypa1.estExt_fgenesh1_kg.C_20098	jgi|Crypa2|101333|Crypa1.estExt_fgenesh1_kg.C_20098	0.0219496	0.539575	-1.65857	1.65857
GO:0019323	pentose catabolic process	P	1	1	34	1549	2.94118	0.0645578	over	jgi|Crypa2|103071|Crypa1.estExt_fgenesh1_kg.C_60037	jgi|Crypa2|103071|Crypa1.estExt_fgenesh1_kg.C_60037	0.0219496	0.539575	-1.65857	1.65857
GO:0035194	posttranscriptional gene silencing by RNA	P	1	1	34	1549	2.94118	0.0645578	over	jgi|Crypa2|258492|e_gw1.5.129.1	jgi|Crypa2|258492|e_gw1.5.129.1	0.0219496	0.539575	-1.65857	1.65857
GO:0006885	regulation of pH	P	1	1	34	1549	2.94118	0.0645578	over	jgi|Crypa2|101333|Crypa1.estExt_fgenesh1_kg.C_20098	jgi|Crypa2|101333|Crypa1.estExt_fgenesh1_kg.C_20098	0.0219496	0.539575	-1.65857	1.65857
GO:0006875	cellular metal ion homeostasis	P	1	1	34	1549	2.94118	0.0645578	over	jgi|Crypa2|101333|Crypa1.estExt_fgenesh1_kg.C_20098	jgi|Crypa2|101333|Crypa1.estExt_fgenesh1_kg.C_20098	0.0219496	0.539575	-1.65857	1.65857
GO:0006874	cellular calcium ion homeostasis	P	1	1	34	1549	2.94118	0.0645578	over	jgi|Crypa2|101333|Crypa1.estExt_fgenesh1_kg.C_20098	jgi|Crypa2|101333|Crypa1.estExt_fgenesh1_kg.C_20098	0.0219496	0.539575	-1.65857	1.65857
GO:0051453	regulation of intracellular pH	P	1	1	34	1549	2.94118	0.0645578	over	jgi|Crypa2|101333|Crypa1.estExt_fgenesh1_kg.C_20098	jgi|Crypa2|101333|Crypa1.estExt_fgenesh1_kg.C_20098	0.0219496	0.539575	-1.65857	1.65857
GO:0051452	intracellular pH reduction	P	1	1	34	1549	2.94118	0.0645578	over	jgi|Crypa2|101333|Crypa1.estExt_fgenesh1_kg.C_20098	jgi|Crypa2|101333|Crypa1.estExt_fgenesh1_kg.C_20098	0.0219496	0.539575	-1.65857	1.65857
GO:0016441	posttranscriptional gene silencing	P	1	1	34	1549	2.94118	0.0645578	over	jgi|Crypa2|258492|e_gw1.5.129.1	jgi|Crypa2|258492|e_gw1.5.129.1	0.0219496	0.539575	-1.65857	1.65857
GO:0030004	cellular monovalent inorganic cation homeostasis	P	1	1	34	1549	2.94118	0.0645578	over	jgi|Crypa2|101333|Crypa1.estExt_fgenesh1_kg.C_20098	jgi|Crypa2|101333|Crypa1.estExt_fgenesh1_kg.C_20098	0.0219496	0.539575	-1.65857	1.65857
GO:0030003	cellular cation homeostasis	P	1	1	34	1549	2.94118	0.0645578	over	jgi|Crypa2|101333|Crypa1.estExt_fgenesh1_kg.C_20098	jgi|Crypa2|101333|Crypa1.estExt_fgenesh1_kg.C_20098	0.0219496	0.539575	-1.65857	1.65857
GO:0055080	cation homeostasis	P	1	1	34	1549	2.94118	0.0645578	over	jgi|Crypa2|101333|Crypa1.estExt_fgenesh1_kg.C_20098	jgi|Crypa2|101333|Crypa1.estExt_fgenesh1_kg.C_20098	0.0219496	0.539575	-1.65857	1.65857
GO:0030641	regulation of cellular pH	P	1	1	34	1549	2.94118	0.0645578	over	jgi|Crypa2|101333|Crypa1.estExt_fgenesh1_kg.C_20098	jgi|Crypa2|101333|Crypa1.estExt_fgenesh1_kg.C_20098	0.0219496	0.539575	-1.65857	1.65857
GO:0055074	calcium ion homeostasis	P	1	1	34	1549	2.94118	0.0645578	over	jgi|Crypa2|101333|Crypa1.estExt_fgenesh1_kg.C_20098	jgi|Crypa2|101333|Crypa1.estExt_fgenesh1_kg.C_20098	0.0219496	0.539575	-1.65857	1.65857
GO:0055067	monovalent inorganic cation homeostasis	P	1	1	34	1549	2.94118	0.0645578	over	jgi|Crypa2|101333|Crypa1.estExt_fgenesh1_kg.C_20098	jgi|Crypa2|101333|Crypa1.estExt_fgenesh1_kg.C_20098	0.0219496	0.539575	-1.65857	1.65857
GO:0055065	metal ion homeostasis	P	1	1	34	1549	2.94118	0.0645578	over	jgi|Crypa2|101333|Crypa1.estExt_fgenesh1_kg.C_20098	jgi|Crypa2|101333|Crypa1.estExt_fgenesh1_kg.C_20098	0.0219496	0.539575	-1.65857	1.65857
GO:0007035	vacuolar acidification	P	1	1	34	1549	2.94118	0.0645578	over	jgi|Crypa2|101333|Crypa1.estExt_fgenesh1_kg.C_20098	jgi|Crypa2|101333|Crypa1.estExt_fgenesh1_kg.C_20098	0.0219496	0.539575	-1.65857	1.65857
GO:0071103	DNA conformation change	P	2	12	34	1549	5.88235	0.774693	over	jgi|Crypa2|224339|gw1.4.982.1, jgi|Crypa2|104409|Crypa1.estExt_fgenesh1_kg.C_100020	jgi|Crypa2|104656|Crypa1.estExt_fgenesh1_kg.C_130040, jgi|Crypa2|292737|estExt_Genewise1Plus.C_60238, jgi|Crypa2|329801|fgenesh1_pg.4_	0.025042	0.602355	-1.60133	1.60133
GO:0046486	glycerolipid metabolic process	P	2	13	34	1549	5.88235	0.839251	over	jgi|Crypa2|233295|gw1.1.3153.1, jgi|Crypa2|103071|Crypa1.estExt_fgenesh1_kg.C_60037	jgi|Crypa2|265707|e_gw1.8.1833.1, jgi|Crypa2|219031|gw1.1.768.1, jgi|Crypa2|239163|gw1.8.1789.1, jgi|Crypa2|253313|e_gw1.3.3290.1, jgi|Crypa2|268387|e_gw1.9.20.1, jgi|Crypa2|223716|gw1.7.693.1, jgi|Crypa2|263561|e_gw1.7.1196.1, jgi|Crypa2|101848|Crypa1.estExt_fgenesh1_kg.C_30090, jgi|Crypa2|87396|Crypa1.estExt_Genewise1Plus.C_12180, jgi|Crypa2|217967|gw1.1.578.1, jgi|Crypa2|260803|e_gw1.6.858.1,j…	0.028979	0.682497	-1.53792	1.53792
GO:0042254	ribosome biogenesis	P	5	88	34	1549	14.7059	5.68108	over	jgi|Crypa2|223301|gw1.9.603.1, jgi|Crypa2|222795|gw1.1.1488.1, jgi|Crypa2|325727|fgenesh1_pg.1_		0.0292891	0.682497	-1.53329	1.53329
GO:0022613	ribonucleoprotein complex biogenesis	P	5	90	34	1549	14.7059	5.8102	over	jgi|Crypa2|223301|gw1.9.603.1, jgi|Crypa2|222795|gw1.1.1488.1, jgi|Crypa2|325727|fgenesh1_pg.1_		0.031566	0.727971	-1.50078	1.50078
GO:0006873	cellular ion homeostasis	P	1	2	34	1549	2.94118	0.129116	over	jgi|Crypa2|101333|Crypa1.estExt_fgenesh1_kg.C_20098	jgi|Crypa2|246473|e_gw1.1.3899.1,jgi|Crypa2|101333|Crypa1.estExt_fgenesh1_kg.C_20098	0.0429635	0.865849	-1.3669	1.3669
GO:0042823	pyridoxal phosphate biosynthetic process	P	1	2	34	1549	2.94118	0.129116	over	jgi|Crypa2|251720|e_gw1.3.2316.1	jgi|Crypa2|101847|Crypa1.estExt_fgenesh1_kg.C_30089,jgi|Crypa2|251720|e_gw1.3.2316.1	0.0429635	0.865849	-1.3669	1.3669
GO:0072524	pyridine-containing compound metabolic process	P	2	18	34	1549	5.88235	1.16204	over	jgi|Crypa2|221705|gw1.5.739.1, jgi|Crypa2|251720|e_gw1.3.2316.1	jgi|Crypa2|332733|fgenesh1_pg.7_	0.0511567	0.97805
GO:0042967	acyl-carrier-protein biosynthetic process	P	2	18	34	1549	5.88235	1.16204	over	jgi|Crypa2|247896|e_gw1.1.4516.1, jgi|Crypa2|335787|fgenesh1_pm.1_		0.0511567	0.97805
GO:0044391	ribosomal subunit	C	2	18	34	1549	5.88235	1.16204	over	jgi|Crypa2|222795|gw1.1.1488.1, jgi|Crypa2|101776|Crypa1.estExt_fgenesh1_kg.C_30008	jgi|Crypa2|224337|gw1.9.683.1, jgi|Crypa2|283507|estExt_Genewise1.C_100605, jgi|Crypa2|244514|e_gw1.1.4922.1, jgi|Crypa2|101628|Crypa1.estExt_fgenesh1_kg.C_20460, jgi|Crypa2|329413|fgenesh1_pg.4_	0.0511567	0.97805
GO:0000785	chromatin	C	2	18	34	1549	5.88235	1.16204	over	jgi|Crypa2|224339|gw1.4.982.1, jgi|Crypa2|104409|Crypa1.estExt_fgenesh1_kg.C_100020	jgi|Crypa2|292591|estExt_Genewise1Plus.C_52689, jgi|Crypa2|258608|e_gw1.5.1551.1, jgi|Crypa2|292737|estExt_Genewise1Plus.C_60238, jgi|Crypa2|331623|fgenesh1_pg.6_	0.0511567	0.97805
GO:0003871	5-methyltetrahydropteroyltriglutamate-homocysteine S-methyltransferase activity	F	1	3	34	1549	2.94118	0.193673	over	jgi|Crypa2|226763|gw1.4.1289.1	jgi|Crypa2|258413|e_gw1.5.1629.1, jgi|Crypa2|100381|Crypa1.estExt_fgenesh1_pm.C_160030,jgi|Crypa2|226763|gw1.4.1289.1	0.0630705	0.97805
GO:0016832	aldehyde-lyase activity	F	1	3	34	1549	2.94118	0.193673	over	jgi|Crypa2|261508|e_gw1.6.94.1	jgi|Crypa2|259020|e_gw1.5.749.1, jgi|Crypa2|104720|Crypa1.estExt_fgenesh1_kg.C_140033,jgi|Crypa2|261508|e_gw1.6.94.1	0.0630705	0.97805
GO:0000324	fungal-type vacuole	C	1	3	34	1549	2.94118	0.193673	over	jgi|Crypa2|101333|Crypa1.estExt_fgenesh1_kg.C_20098	jgi|Crypa2|103155|Crypa1.estExt_fgenesh1_kg.C_60127, jgi|Crypa2|216410|gw1.4.128.1,jgi|Crypa2|101333|Crypa1.estExt_fgenesh1_kg.C_20098	0.0630705	0.97805
GO:0000323	lytic vacuole	C	1	3	34	1549	2.94118	0.193673	over	jgi|Crypa2|101333|Crypa1.estExt_fgenesh1_kg.C_20098	jgi|Crypa2|103155|Crypa1.estExt_fgenesh1_kg.C_60127, jgi|Crypa2|216410|gw1.4.128.1,jgi|Crypa2|101333|Crypa1.estExt_fgenesh1_kg.C_20098	0.0630705	0.97805
GO:0000322	storage vacuole	C	1	3	34	1549	2.94118	0.193673	over	jgi|Crypa2|101333|Crypa1.estExt_fgenesh1_kg.C_20098	jgi|Crypa2|103155|Crypa1.estExt_fgenesh1_kg.C_60127, jgi|Crypa2|216410|gw1.4.128.1,jgi|Crypa2|101333|Crypa1.estExt_fgenesh1_kg.C_20098	0.0630705	0.97805
GO:0019321	pentose metabolic process	P	1	3	34	1549	2.94118	0.193673	over	jgi|Crypa2|103071|Crypa1.estExt_fgenesh1_kg.C_60037	jgi|Crypa2|275116|estExt_Genewise1.C_32038, jgi|Crypa2|222657|gw1.6.542.1,jgi|Crypa2|103071|Crypa1.estExt_fgenesh1_kg.C_60037	0.0630705	0.97805
GO:0040029	regulation of gene expression, epigenetic	P	1	3	34	1549	2.94118	0.193673	over	jgi|Crypa2|258492|e_gw1.5.129.1	jgi|Crypa2|216252|gw1.3.136.1, jgi|Crypa2|246554|e_gw1.1.2600.1,jgi|Crypa2|258492|e_gw1.5.129.1	0.0630705	0.97805
GO:0006825	copper ion transport	P	1	3	34	1549	2.94118	0.193673	over	jgi|Crypa2|325735|fgenesh1_pg.1_		0.0630705	0.97805
GO:0000221	vacuolar proton-transporting V-type ATPase, V1 domain	C	1	3	34	1549	2.94118	0.193673	over	jgi|Crypa2|101333|Crypa1.estExt_fgenesh1_kg.C_20098	jgi|Crypa2|102840|Crypa1.estExt_fgenesh1_kg.C_50179, jgi|Crypa2|249880|e_gw1.2.348.1,jgi|Crypa2|101333|Crypa1.estExt_fgenesh1_kg.C_20098	0.0630705	0.97805
GO:0016530	metallochaperone activity	F	1	3	34	1549	2.94118	0.193673	over	jgi|Crypa2|325735|fgenesh1_pg.1_		0.0630705	0.97805
GO:0030145	manganese ion binding	F	1	3	34	1549	2.94118	0.193673	over	jgi|Crypa2|279131|estExt_Genewise1.C_60195	jgi|Crypa2|325453|fgenesh1_pg.1_	0.0630705	0.97805
GO:0042085	5-methyltetrahydropteroyltri-L-glutamate-dependent methyltransferase activity	F	1	3	34	1549	2.94118	0.193673	over	jgi|Crypa2|226763|gw1.4.1289.1	jgi|Crypa2|258413|e_gw1.5.1629.1, jgi|Crypa2|100381|Crypa1.estExt_fgenesh1_pm.C_160030,jgi|Crypa2|226763|gw1.4.1289.1	0.0630705	0.97805
GO:0016458	gene silencing	P	1	3	34	1549	2.94118	0.193673	over	jgi|Crypa2|258492|e_gw1.5.129.1	jgi|Crypa2|216252|gw1.3.136.1, jgi|Crypa2|246554|e_gw1.1.2600.1,jgi|Crypa2|258492|e_gw1.5.129.1	0.0630705	0.97805
GO:0000041	transition metal ion transport	P	1	3	34	1549	2.94118	0.193673	over	jgi|Crypa2|325735|fgenesh1_pg.1_		0.0630705	0.97805
GO:0031106	septin ring organization	P	1	3	34	1549	2.94118	0.193673	over	jgi|Crypa2|328634|fgenesh1_pg.3_		0.0630705	0.97805
GO:0008172	S-methyltransferase activity	F	1	3	34	1549	2.94118	0.193673	over	jgi|Crypa2|226763|gw1.4.1289.1	jgi|Crypa2|258413|e_gw1.5.1629.1, jgi|Crypa2|100381|Crypa1.estExt_fgenesh1_pm.C_160030,jgi|Crypa2|226763|gw1.4.1289.1	0.0630705	0.97805
GO:0032185	septin cytoskeleton organization	P	1	3	34	1549	2.94118	0.193673	over	jgi|Crypa2|328634|fgenesh1_pg.3_		0.0630705	0.97805
GO:0032156	septin cytoskeleton	C	1	4	34	1549	2.94118	0.258231	over	jgi|Crypa2|328634|fgenesh1_pg.3_		0.0822989	0.97805
GO:0072593	reactive oxygen species metabolic process	P	1	4	34	1549	2.94118	0.258231	over	jgi|Crypa2|325735|fgenesh1_pg.1_		0.0822989	0.97805
GO:0016868	intramolecular transferase activity, phosphotransferases	F	1	4	34	1549	2.94118	0.258231	over	jgi|Crypa2|279131|estExt_Genewise1.C_60195	jgi|Crypa2|102434|Crypa1.estExt_fgenesh1_kg.C_40215, jgi|Crypa2|258852|e_gw1.5.1831.1, jgi|Crypa2|258577|e_gw1.5.380.1,jgi|Crypa2|279131|estExt_Genewise1.C_60195	0.0822989	0.97805
GO:0016861	intramolecular oxidoreductase activity, interconverting aldoses and ketoses	F	1	4	34	1549	2.94118	0.258231	over	jgi|Crypa2|233295|gw1.1.3153.1	jgi|Crypa2|238030|gw1.3.2946.1, jgi|Crypa2|236835|gw1.1.3690.1, jgi|Crypa2|275116|estExt_Genewise1.C_32038,jgi|Crypa2|233295|gw1.1.3153.1	0.0822989	0.97805
GO:0016860	intramolecular oxidoreductase activity	F	1	4	34	1549	2.94118	0.258231	over	jgi|Crypa2|233295|gw1.1.3153.1	jgi|Crypa2|238030|gw1.3.2946.1, jgi|Crypa2|236835|gw1.1.3690.1, jgi|Crypa2|275116|estExt_Genewise1.C_32038,jgi|Crypa2|233295|gw1.1.3153.1	0.0822989	0.97805
GO:0042440	pigment metabolic process	P	1	4	34	1549	2.94118	0.258231	over	jgi|Crypa2|335787|fgenesh1_pm.1_		0.0822989	0.97805
GO:0046148	pigment biosynthetic process	P	1	4	34	1549	2.94118	0.258231	over	jgi|Crypa2|335787|fgenesh1_pm.1_		0.0822989	0.97805
GO:0006801	superoxide metabolic process	P	1	4	34	1549	2.94118	0.258231	over	jgi|Crypa2|325735|fgenesh1_pg.1_		0.0822989	0.97805
GO:0042819	vitamin B6 biosynthetic process	P	1	4	34	1549	2.94118	0.258231	over	jgi|Crypa2|251720|e_gw1.3.2316.1	jgi|Crypa2|101847|Crypa1.estExt_fgenesh1_kg.C_30089, jgi|Crypa2|328944|fgenesh1_pg.3_	0.0822989	0.97805
GO:0042816	vitamin B6 metabolic process	P	1	4	34	1549	2.94118	0.258231	over	jgi|Crypa2|251720|e_gw1.3.2316.1	jgi|Crypa2|101847|Crypa1.estExt_fgenesh1_kg.C_30089, jgi|Crypa2|328944|fgenesh1_pg.3_	0.0822989	0.97805
GO:0010629	negative regulation of gene expression	P	1	4	34	1549	2.94118	0.258231	over	jgi|Crypa2|258492|e_gw1.5.129.1	jgi|Crypa2|216252|gw1.3.136.1, jgi|Crypa2|246554|e_gw1.1.2600.1, jgi|Crypa2|234009|gw1.5.1921.1,jgi|Crypa2|258492|e_gw1.5.129.1	0.0822989	0.97805
GO:0006020	inositol metabolic process	P	1	4	34	1549	2.94118	0.258231	over	jgi|Crypa2|233295|gw1.1.3153.1	jgi|Crypa2|218068|gw1.2.235.1, jgi|Crypa2|104720|Crypa1.estExt_fgenesh1_kg.C_140033, jgi|Crypa2|267473|e_gw1.9.918.1,jgi|Crypa2|233295|gw1.1.3153.1	0.0822989	0.97805
GO:0005507	copper ion binding	F	1	4	34	1549	2.94118	0.258231	over	jgi|Crypa2|325735|fgenesh1_pg.1_		0.0822989	0.97805
GO:0042822	pyridoxal phosphate metabolic process	P	1	2	34	1549	2.94118	0.129116	over	jgi|Crypa2|251720|e_gw1.3.2316.1	jgi|Crypa2|101847|Crypa1.estExt_fgenesh1_kg.C_30089,jgi|Crypa2|251720|e_gw1.3.2316.1	0.0429635	0.865849	-1.3669	1.3669
GO:0042168	heme metabolic process	P	1	2	34	1549	2.94118	0.129116	over	jgi|Crypa2|335787|fgenesh1_pm.1_		0.0429635	0.865849	-1.3669	1.3669
GO:0006325	chromatin organization	P	2	23	34	1549	5.88235	1.48483	over	jgi|Crypa2|224339|gw1.4.982.1, jgi|Crypa2|104409|Crypa1.estExt_fgenesh1_kg.C_100020	jgi|Crypa2|104656|Crypa1.estExt_fgenesh1_kg.C_130040, jgi|Crypa2|258633|e_gw1.5.2014.1, jgi|Crypa2|258608|e_gw1.5.1551.1, jgi|Crypa2|292737|estExt_Genewise1Plus.C_60238, jgi|Crypa2|325486|fgenesh1_pg.1_	0.0761033	0.97805
GO:0016747	transferase activity, transferring acyl groups other than amino-acyl groups	F	2	23	34	1549	5.88235	1.48483	over	jgi|Crypa2|247896|e_gw1.1.4516.1, jgi|Crypa2|335787|fgenesh1_pm.1_		0.0761033	0.97805
GO:0006119	oxidative phosphorylation	P	2	23	34	1549	5.88235	1.48483	over	jgi|Crypa2|101333|Crypa1.estExt_fgenesh1_kg.C_20098, jgi|Crypa2|249681|e_gw1.2.1870.1	jgi|Crypa2|234662|gw1.1.3354.1, jgi|Crypa2|256828|e_gw1.4.1028.1, jgi|Crypa2|264827|e_gw1.7.2306.1, jgi|Crypa2|331548|fgenesh1_pg.5_	0.0761033	0.97805
GO:0051186	cofactor metabolic process	P	3	50	34	1549	8.82353	3.22789	over	jgi|Crypa2|221705|gw1.5.739.1, jgi|Crypa2|335787|fgenesh1_pm.1_		0.0721592	0.97805
GO:0006783	heme biosynthetic process	P	1	2	34	1549	2.94118	0.129116	over	jgi|Crypa2|335787|fgenesh1_pm.1_		0.0429635	0.865849	-1.3669	1.3669
GO:0016853	isomerase activity	F	2	25	34	1549	5.88235	1.61394	over	jgi|Crypa2|233295|gw1.1.3153.1, jgi|Crypa2|279131|estExt_Genewise1.C_60195	jgi|Crypa2|334947|fgenesh1_pg.10_	0.0864948	0.97805
GO:0072525	pyridine-containing compound biosynthetic process	P	1	5	34	1549	2.94118	0.322789	over	jgi|Crypa2|251720|e_gw1.3.2316.1	jgi|Crypa2|101847|Crypa1.estExt_fgenesh1_kg.C_30089, jgi|Crypa2|328944|fgenesh1_pg.3_	0.100676	0.97805
GO:0033180	proton-transporting V-type ATPase, V1 domain	C	1	5	34	1549	2.94118	0.322789	over	jgi|Crypa2|101333|Crypa1.estExt_fgenesh1_kg.C_20098	jgi|Crypa2|258599|e_gw1.5.2537.1, jgi|Crypa2|254920|e_gw1.3.2581.1, jgi|Crypa2|102840|Crypa1.estExt_fgenesh1_kg.C_50179, jgi|Crypa2|249880|e_gw1.2.348.1,jgi|Crypa2|101333|Crypa1.estExt_fgenesh1_kg.C_20098	0.100676	0.97805
GO:0016866	intramolecular transferase activity	F	1	5	34	1549	2.94118	0.322789	over	jgi|Crypa2|279131|estExt_Genewise1.C_60195	jgi|Crypa2|102434|Crypa1.estExt_fgenesh1_kg.C_40215, jgi|Crypa2|219302|gw1.1.821.1, jgi|Crypa2|258852|e_gw1.5.1831.1, jgi|Crypa2|258577|e_gw1.5.380.1,jgi|Crypa2|279131|estExt_Genewise1.C_60195	0.100676	0.97805
GO:0016744	transferase activity, transferring aldehyde or ketonic groups	F	1	5	34	1549	2.94118	0.322789	over	jgi|Crypa2|221705|gw1.5.739.1	jgi|Crypa2|328153|fgenesh1_pg.3_	0.100676	0.97805
GO:0048878	chemical homeostasis	P	1	5	34	1549	2.94118	0.322789	over	jgi|Crypa2|101333|Crypa1.estExt_fgenesh1_kg.C_20098	jgi|Crypa2|260788|e_gw1.5.2299.1, jgi|Crypa2|332958|fgenesh1_pg.7_	0.100676	0.97805
GO:0010605	negative regulation of macromolecule metabolic process	P	1	5	34	1549	2.94118	0.322789	over	jgi|Crypa2|258492|e_gw1.5.129.1	jgi|Crypa2|216252|gw1.3.136.1, jgi|Crypa2|246554|e_gw1.1.2600.1, jgi|Crypa2|234009|gw1.5.1921.1, jgi|Crypa2|324965|fgenesh1_pg.1_	0.100676	0.97805
GO:0045449	regulation of transcription, DNA-dependent	P	1	5	34	1549	2.94118	0.322789	over	jgi|Crypa2|258492|e_gw1.5.129.1	jgi|Crypa2|265326|e_gw1.8.1676.1, jgi|Crypa2|345669|estExt_fgenesh1_pm.C_30946, jgi|Crypa2|330956|fgenesh1_pg.5_	0.100676	0.97805
GO:0006779	porphyrin-containing compound biosynthetic process	P	1	5	34	1549	2.94118	0.322789	over	jgi|Crypa2|335787|fgenesh1_pm.1_		0.100676	0.97805
GO:0016471	vacuolar proton-transporting V-type ATPase complex	C	1	5	34	1549	2.94118	0.322789	over	jgi|Crypa2|101333|Crypa1.estExt_fgenesh1_kg.C_20098	jgi|Crypa2|348360|estExt_fgenesh1_pm.C_90416, jgi|Crypa2|102840|Crypa1.estExt_fgenesh1_kg.C_50179, jgi|Crypa2|216410|gw1.4.128.1, jgi|Crypa2|249880|e_gw1.2.348.1,jgi|Crypa2|101333|Crypa1.estExt_fgenesh1_kg.C_20098	0.100676	0.97805
GO:0055082	cellular chemical homeostasis	P	1	5	34	1549	2.94118	0.322789	over	jgi|Crypa2|101333|Crypa1.estExt_fgenesh1_kg.C_20098	jgi|Crypa2|260788|e_gw1.5.2299.1, jgi|Crypa2|332958|fgenesh1_pg.7_	0.100676	0.97805
GO:0010608	posttranscriptional regulation of gene expression	P	2	26	34	1549	5.88235	1.6785	over	jgi|Crypa2|258492|e_gw1.5.129.1, jgi|Crypa2|263743|e_gw1.7.1677.1	jgi|Crypa2|275729|estExt_Genewise1.C_33087, jgi|Crypa2|102227|Crypa1.estExt_fgenesh1_kg.C_30531, jgi|Crypa2|278901|estExt_Genewise1.C_52544, jgi|Crypa2|237861|gw1.2.2647.1, jgi|Crypa2|220392|gw1.7.426.1, jgi|Crypa2|108273|Crypa1.estExt_fgenesh1_pg.C_70370, jgi|Crypa2|342332|fgenesh1_pm.8_	0.0917352	0.97805
GO:0006461	protein complex assembly	P	2	27	34	1549	5.88235	1.74306	over	jgi|Crypa2|224339|gw1.4.982.1, jgi|Crypa2|104409|Crypa1.estExt_fgenesh1_kg.C_100020	jgi|Crypa2|104656|Crypa1.estExt_fgenesh1_kg.C_130040, jgi|Crypa2|105584|Crypa1.estExt_fgenesh1_pg.C_11404, jgi|Crypa2|106122|Crypa1.estExt_fgenesh1_pg.C_20797, jgi|Crypa2|330325|fgenesh1_pg.4_	0.0969923	0.97805
GO:0070271	protein complex biogenesis	P	2	27	34	1549	5.88235	1.74306	over	jgi|Crypa2|224339|gw1.4.982.1, jgi|Crypa2|104409|Crypa1.estExt_fgenesh1_kg.C_100020	jgi|Crypa2|104656|Crypa1.estExt_fgenesh1_kg.C_130040, jgi|Crypa2|105584|Crypa1.estExt_fgenesh1_pg.C_11404, jgi|Crypa2|106122|Crypa1.estExt_fgenesh1_pg.C_20797, jgi|Crypa2|330325|fgenesh1_pg.4_	0.0969923	0.97805
GO:2000112	regulation of cellular macromolecule biosynthetic process	P	3	55	34	1549	8.82353	3.55068	over	jgi|Crypa2|224339|gw1.4.982.1, jgi|Crypa2|258492|e_gw1.5.129.1, jgi|Crypa2|263743|e_gw1.7.1677.1	jgi|Crypa2|216252|gw1.3.136.1, jgi|Crypa2|330330|fgenesh1_pg.4_	0.0869916	0.97805
GO:0010556	regulation of macromolecule biosynthetic process	P	3	55	34	1549	8.82353	3.55068	over	jgi|Crypa2|224339|gw1.4.982.1, jgi|Crypa2|258492|e_gw1.5.129.1, jgi|Crypa2|263743|e_gw1.7.1677.1	jgi|Crypa2|216252|gw1.3.136.1, jgi|Crypa2|330330|fgenesh1_pg.4_	0.0869916	0.97805
GO:0010468	regulation of gene expression	P	3	55	34	1549	8.82353	3.55068	over	jgi|Crypa2|224339|gw1.4.982.1, jgi|Crypa2|258492|e_gw1.5.129.1, jgi|Crypa2|263743|e_gw1.7.1677.1	jgi|Crypa2|216252|gw1.3.136.1, jgi|Crypa2|330330|fgenesh1_pg.4_	0.0869916	0.97805
GO:0050801	ion homeostasis	P	1	2	34	1549	2.94118	0.129116	over	jgi|Crypa2|101333|Crypa1.estExt_fgenesh1_kg.C_20098	jgi|Crypa2|246473|e_gw1.1.3899.1,jgi|Crypa2|101333|Crypa1.estExt_fgenesh1_kg.C_20098	0.0429635	0.865849	-1.3669	1.3669
GO:0031326	regulation of cellular biosynthetic process	P	3	56	34	1549	8.82353	3.61524	over	jgi|Crypa2|224339|gw1.4.982.1, jgi|Crypa2|258492|e_gw1.5.129.1, jgi|Crypa2|263743|e_gw1.7.1677.1	jgi|Crypa2|216252|gw1.3.136.1, jgi|Crypa2|330330|fgenesh1_pg.4_	0.0900084	0.97805
GO:0009889	regulation of biosynthetic process	P	3	56	34	1549	8.82353	3.61524	over	jgi|Crypa2|224339|gw1.4.982.1, jgi|Crypa2|258492|e_gw1.5.129.1, jgi|Crypa2|263743|e_gw1.7.1677.1	jgi|Crypa2|216252|gw1.3.136.1, jgi|Crypa2|330330|fgenesh1_pg.4_	0.0900084	0.97805
GO:0033014	tetrapyrrole biosynthetic process	P	1	6	34	1549	2.94118	0.387347	over	jgi|Crypa2|335787|fgenesh1_pm.1_		0.11823	0.97805
GO:0044437	vacuolar part	C	1	6	34	1549	2.94118	0.387347	over	jgi|Crypa2|101333|Crypa1.estExt_fgenesh1_kg.C_20098	jgi|Crypa2|348360|estExt_fgenesh1_pm.C_90416, jgi|Crypa2|102840|Crypa1.estExt_fgenesh1_kg.C_50179, jgi|Crypa2|105578|Crypa1.estExt_fgenesh1_pg.C_11396, jgi|Crypa2|216410|gw1.4.128.1, jgi|Crypa2|249880|e_gw1.2.348.1,jgi|Crypa2|101333|Crypa1.estExt_fgenesh1_kg.C_20098	0.11823	0.97805
GO:0005774	vacuolar membrane	C	1	6	34	1549	2.94118	0.387347	over	jgi|Crypa2|101333|Crypa1.estExt_fgenesh1_kg.C_20098	jgi|Crypa2|348360|estExt_fgenesh1_pm.C_90416, jgi|Crypa2|102840|Crypa1.estExt_fgenesh1_kg.C_50179, jgi|Crypa2|105578|Crypa1.estExt_fgenesh1_pg.C_11396, jgi|Crypa2|216410|gw1.4.128.1, jgi|Crypa2|249880|e_gw1.2.348.1,jgi|Crypa2|101333|Crypa1.estExt_fgenesh1_kg.C_20098	0.11823	0.97805
GO:0015934	large ribosomal subunit	C	1	6	34	1549	2.94118	0.387347	over	jgi|Crypa2|101776|Crypa1.estExt_fgenesh1_kg.C_30008	jgi|Crypa2|283507|estExt_Genewise1.C_100605, jgi|Crypa2|271891|estExt_Genewise1.C_12865, jgi|Crypa2|223300|gw1.1.1582.1, jgi|Crypa2|277249|estExt_Genewise1.C_42463, jgi|Crypa2|77220|Crypa1.estExt_Genewise1.C_11936,jgi|Crypa2|101776|Crypa1.estExt_fgenesh1_kg.C_30008	0.11823	0.97805
GO:0009892	negative regulation of metabolic process	P	1	6	34	1549	2.94118	0.387347	over	jgi|Crypa2|258492|e_gw1.5.129.1	jgi|Crypa2|216252|gw1.3.136.1, jgi|Crypa2|246554|e_gw1.1.2600.1, jgi|Crypa2|234009|gw1.5.1921.1, jgi|Crypa2|102917|Crypa1.estExt_fgenesh1_kg.C_50260, jgi|Crypa2|324965|fgenesh1_pg.1_	0.11823	0.97805
GO:0051188	cofactor biosynthetic process	P	2	28	34	1549	5.88235	1.80762	over	jgi|Crypa2|335787|fgenesh1_pm.1_		0.102257	0.97805
GO:0044260	cellular macromolecule metabolic process	P	12	367	34	1549	35.2941	23.6927	over	jgi|Crypa2|223301|gw1.9.603.1, jgi|Crypa2|224339|gw1.4.982.1, jgi|Crypa2|104409|Crypa1.estExt_fgenesh1_kg.C_100020, jgi|Crypa2|258492|e_gw1.5.129.1, jgi|Crypa2|222795|gw1.1.1488.1, jgi|Crypa2|325727|fgenesh1_pg.1_		0.044157	0.881957	-1.355	1.355
GO:0051276	chromosome organization	P	2	30	34	1549	5.88235	1.93673	over	jgi|Crypa2|224339|gw1.4.982.1, jgi|Crypa2|104409|Crypa1.estExt_fgenesh1_kg.C_100020	jgi|Crypa2|104656|Crypa1.estExt_fgenesh1_kg.C_130040, jgi|Crypa2|258633|e_gw1.5.2014.1, jgi|Crypa2|258608|e_gw1.5.1551.1, jgi|Crypa2|292737|estExt_Genewise1Plus.C_60238, jgi|Crypa2|325486|fgenesh1_pg.1_	0.112776	0.97805
GO:2001141	regulation of RNA biosynthetic process	P	2	30	34	1549	5.88235	1.93673	over	jgi|Crypa2|224339|gw1.4.982.1, jgi|Crypa2|258492|e_gw1.5.129.1	jgi|Crypa2|216252|gw1.3.136.1, jgi|Crypa2|330330|fgenesh1_pg.4_	0.112776	0.97805
GO:0044427	chromosomal part	C	2	30	34	1549	5.88235	1.93673	over	jgi|Crypa2|224339|gw1.4.982.1, jgi|Crypa2|104409|Crypa1.estExt_fgenesh1_kg.C_100020	jgi|Crypa2|292591|estExt_Genewise1Plus.C_52689, jgi|Crypa2|216252|gw1.3.136.1, jgi|Crypa2|329756|fgenesh1_pg.4_	0.112776	0.97805
GO:0034622	cellular macromolecular complex assembly	P	2	30	34	1549	5.88235	1.93673	over	jgi|Crypa2|224339|gw1.4.982.1, jgi|Crypa2|104409|Crypa1.estExt_fgenesh1_kg.C_100020	jgi|Crypa2|104656|Crypa1.estExt_fgenesh1_kg.C_130040, jgi|Crypa2|105584|Crypa1.estExt_fgenesh1_pg.C_11404, jgi|Crypa2|258633|e_gw1.5.2014.1, jgi|Crypa2|106122|Crypa1.estExt_fgenesh1_pg.C_20797, jgi|Crypa2|330325|fgenesh1_pg.4_	0.112776	0.97805
GO:0046961	proton-transporting ATPase activity, rotational mechanism	F	1	7	34	1549	2.94118	0.451904	over	jgi|Crypa2|101333|Crypa1.estExt_fgenesh1_kg.C_20098	jgi|Crypa2|254920|e_gw1.3.2581.1, jgi|Crypa2|264597|e_gw1.7.1779.1, jgi|Crypa2|102840|Crypa1.estExt_fgenesh1_kg.C_50179, jgi|Crypa2|222081|gw1.2.579.1, jgi|Crypa2|325981|fgenesh1_pg.1_	0.134984	0.97805
GO:0070993	translation preinitiation complex	C	1	7	34	1549	2.94118	0.451904	over	jgi|Crypa2|263743|e_gw1.7.1677.1	jgi|Crypa2|237861|gw1.2.2647.1, jgi|Crypa2|108273|Crypa1.estExt_fgenesh1_pg.C_70370, jgi|Crypa2|100415|Crypa1.estExt_fgenesh1_pm.C_170010, jgi|Crypa2|226490|gw1.1.2079.1, jgi|Crypa2|244521|e_gw1.1.827.1, jgi|Crypa2|219846|gw1.6.355.1,jgi|Crypa2|263743|e_gw1.7.1677.1	0.134984	0.97805
GO:0033176	proton-transporting V-type ATPase complex	C	1	7	34	1549	2.94118	0.451904	over	jgi|Crypa2|101333|Crypa1.estExt_fgenesh1_kg.C_20098	jgi|Crypa2|348360|estExt_fgenesh1_pm.C_90416, jgi|Crypa2|258599|e_gw1.5.2537.1, jgi|Crypa2|254920|e_gw1.3.2581.1, jgi|Crypa2|102840|Crypa1.estExt_fgenesh1_kg.C_50179, jgi|Crypa2|216410|gw1.4.128.1, jgi|Crypa2|249880|e_gw1.2.348.1,jgi|Crypa2|101333|Crypa1.estExt_fgenesh1_kg.C_20098	0.134984	0.97805
GO:0009086	methionine biosynthetic process	P	1	7	34	1549	2.94118	0.451904	over	jgi|Crypa2|226763|gw1.4.1289.1	jgi|Crypa2|327242|fgenesh1_pg.2_	0.134984	0.97805
GO:0005938	cell cortex	C	1	7	34	1549	2.94118	0.451904	over	jgi|Crypa2|328634|fgenesh1_pg.3_		0.134984	0.97805
GO:0044448	cell cortex part	C	1	7	34	1549	2.94118	0.451904	over	jgi|Crypa2|328634|fgenesh1_pg.3_		0.134984	0.97805
GO:0015976	carbon utilization	P	1	7	34	1549	2.94118	0.451904	over	jgi|Crypa2|233295|gw1.1.3153.1	jgi|Crypa2|104720|Crypa1.estExt_fgenesh1_kg.C_140033, jgi|Crypa2|267556|e_gw1.9.137.1, jgi|Crypa2|258754|e_gw1.5.376.1, jgi|Crypa2|275116|estExt_Genewise1.C_32038, jgi|Crypa2|107760|Crypa1.estExt_fgenesh1_pg.C_50760, jgi|Crypa2|328301|fgenesh1_pg.3_	0.134984	0.97805
GO:0065003	macromolecular complex assembly	P	2	31	34	1549	5.88235	2.00129	over	jgi|Crypa2|224339|gw1.4.982.1, jgi|Crypa2|104409|Crypa1.estExt_fgenesh1_kg.C_100020	jgi|Crypa2|104656|Crypa1.estExt_fgenesh1_kg.C_130040, jgi|Crypa2|105584|Crypa1.estExt_fgenesh1_pg.C_11404, jgi|Crypa2|258633|e_gw1.5.2014.1, jgi|Crypa2|106122|Crypa1.estExt_fgenesh1_pg.C_20797, jgi|Crypa2|330325|fgenesh1_pg.4_	0.118014	0.97805
GO:0044446	intracellular organelle part	C	6	158	34	1549	17.6471	10.2001	over	jgi|Crypa2|224339|gw1.4.982.1, jgi|Crypa2|101333|Crypa1.estExt_fgenesh1_kg.C_20098, jgi|Crypa2|104409|Crypa1.estExt_fgenesh1_kg.C_100020, jgi|Crypa2|328634|fgenesh1_pg.3_		0.074124	0.97805
GO:0044422	organelle part	C	6	158	34	1549	17.6471	10.2001	over	jgi|Crypa2|224339|gw1.4.982.1, jgi|Crypa2|101333|Crypa1.estExt_fgenesh1_kg.C_20098, jgi|Crypa2|104409|Crypa1.estExt_fgenesh1_kg.C_100020, jgi|Crypa2|328634|fgenesh1_pg.3_		0.074124	0.97805
GO:0051252	regulation of RNA metabolic process	P	2	32	34	1549	5.88235	2.06585	over	jgi|Crypa2|224339|gw1.4.982.1, jgi|Crypa2|258492|e_gw1.5.129.1	jgi|Crypa2|216252|gw1.3.136.1, jgi|Crypa2|330330|fgenesh1_pg.4_	0.123228	0.97805
GO:0005694	chromosome	C	2	32	34	1549	5.88235	2.06585	over	jgi|Crypa2|224339|gw1.4.982.1, jgi|Crypa2|104409|Crypa1.estExt_fgenesh1_kg.C_100020	jgi|Crypa2|292591|estExt_Genewise1Plus.C_52689, jgi|Crypa2|216252|gw1.3.136.1, jgi|Crypa2|329756|fgenesh1_pg.4_	0.123228	0.97805
GO:0006996	organelle organization	P	3	63	34	1549	8.82353	4.06714	over	jgi|Crypa2|224339|gw1.4.982.1, jgi|Crypa2|104409|Crypa1.estExt_fgenesh1_kg.C_100020, jgi|Crypa2|328634|fgenesh1_pg.3_		0.111297	0.97805
GO:0050661	NADP binding	F	1	8	34	1549	2.94118	0.516462	over	jgi|Crypa2|101684|Crypa1.estExt_fgenesh1_kg.C_20528	jgi|Crypa2|231255|gw1.8.1216.1, jgi|Crypa2|239463|gw1.2.2801.1, jgi|Crypa2|332733|fgenesh1_pg.7_	0.150966	0.97805
GO:0033013	tetrapyrrole metabolic process	P	1	8	34	1549	2.94118	0.516462	over	jgi|Crypa2|335787|fgenesh1_pm.1_		0.150966	0.97805
GO:0006778	porphyrin-containing compound metabolic process	P	1	8	34	1549	2.94118	0.516462	over	jgi|Crypa2|335787|fgenesh1_pm.1_		0.150966	0.97805
GO:0005667	transcription factor complex	C	1	8	34	1549	2.94118	0.516462	over	jgi|Crypa2|258492|e_gw1.5.129.1	jgi|Crypa2|265326|e_gw1.8.1676.1, jgi|Crypa2|345669|estExt_fgenesh1_pm.C_30946, jgi|Crypa2|330956|fgenesh1_pg.5_	0.150966	0.97805
GO:0060255	regulation of macromolecule metabolic process	P	3	65	34	1549	8.82353	4.19626	over	jgi|Crypa2|224339|gw1.4.982.1, jgi|Crypa2|258492|e_gw1.5.129.1, jgi|Crypa2|263743|e_gw1.7.1677.1	jgi|Crypa2|216252|gw1.3.136.1, jgi|Crypa2|105584|Crypa1.estExt_fgenesh1_pg.C_11404, jgi|Crypa2|330330|fgenesh1_pg.4_	0.117365	0.97805
GO:0016746	transferase activity, transferring acyl groups	F	2	34	34	1549	5.88235	2.19496	over	jgi|Crypa2|247896|e_gw1.1.4516.1, jgi|Crypa2|335787|fgenesh1_pm.1_		0.133557	0.97805
GO:0006812	cation transport	P	2	35	34	1549	5.88235	2.25952	over	jgi|Crypa2|325735|fgenesh1_pg.1_		0.138659	0.97805
GO:0044769	ATPase activity, coupled to transmembrane movement of ions, rotational mechanism	F	1	9	34	1549	2.94118	0.58102	over	jgi|Crypa2|101333|Crypa1.estExt_fgenesh1_kg.C_20098	jgi|Crypa2|254920|e_gw1.3.2581.1, jgi|Crypa2|223243|gw1.4.865.1, jgi|Crypa2|264597|e_gw1.7.1779.1, jgi|Crypa2|102840|Crypa1.estExt_fgenesh1_kg.C_50179, jgi|Crypa2|276697|estExt_Genewise1.C_41488, jgi|Crypa2|222081|gw1.2.579.1, jgi|Crypa2|325981|fgenesh1_pg.1_	0.1662	0.97805
GO:0005773	vacuole	C	1	9	34	1549	2.94118	0.58102	over	jgi|Crypa2|101333|Crypa1.estExt_fgenesh1_kg.C_20098	jgi|Crypa2|348360|estExt_fgenesh1_pm.C_90416, jgi|Crypa2|103155|Crypa1.estExt_fgenesh1_kg.C_60127, jgi|Crypa2|249812|e_gw1.2.147.1, jgi|Crypa2|325438|fgenesh1_pg.1_	0.1662	0.97805
GO:0006012	galactose metabolic process	P	1	9	34	1549	2.94118	0.58102	over	jgi|Crypa2|103071|Crypa1.estExt_fgenesh1_kg.C_60037	jgi|Crypa2|260788|e_gw1.5.2299.1, jgi|Crypa2|332958|fgenesh1_pg.7_	0.1662	0.97805
GO:0032259	methylation	P	1	9	34	1549	2.94118	0.58102	over	jgi|Crypa2|226763|gw1.4.1289.1	jgi|Crypa2|330358|fgenesh1_pg.4_	0.1662	0.97805
GO:0015991	ATP hydrolysis coupled proton transport	P	1	9	34	1549	2.94118	0.58102	over	jgi|Crypa2|101333|Crypa1.estExt_fgenesh1_kg.C_20098	jgi|Crypa2|258599|e_gw1.5.2537.1, jgi|Crypa2|254920|e_gw1.3.2581.1, jgi|Crypa2|353852|estExt_fgenesh1_pg.C_100173, jgi|Crypa2|264597|e_gw1.7.1779.1, jgi|Crypa2|102840|Crypa1.estExt_fgenesh1_kg.C_50179, jgi|Crypa2|276697|estExt_Genewise1.C_41488, jgi|Crypa2|216410|gw1.4.128.1, jgi|Crypa2|249880|e_gw1.2.348.1,jgi|Crypa2|101333|Crypa1.estExt_fgenesh1_kg.C_20098	0.1662	0.97805
GO:0015988	energy coupled proton transmembrane transport, against electrochemical gradient	P	1	9	34	1549	2.94118	0.58102	over	jgi|Crypa2|101333|Crypa1.estExt_fgenesh1_kg.C_20098	jgi|Crypa2|258599|e_gw1.5.2537.1, jgi|Crypa2|254920|e_gw1.3.2581.1, jgi|Crypa2|353852|estExt_fgenesh1_pg.C_100173, jgi|Crypa2|264597|e_gw1.7.1779.1, jgi|Crypa2|102840|Crypa1.estExt_fgenesh1_kg.C_50179, jgi|Crypa2|276697|estExt_Genewise1.C_41488, jgi|Crypa2|216410|gw1.4.128.1, jgi|Crypa2|249880|e_gw1.2.348.1,jgi|Crypa2|101333|Crypa1.estExt_fgenesh1_kg.C_20098	0.1662	0.97805
GO:0048519	negative regulation of biological process	P	1	9	34	1549	2.94118	0.58102	over	jgi|Crypa2|258492|e_gw1.5.129.1	jgi|Crypa2|216252|gw1.3.136.1, jgi|Crypa2|259901|e_gw1.5.1507.1, jgi|Crypa2|246554|e_gw1.1.2600.1, jgi|Crypa2|107116|Crypa1.estExt_fgenesh1_pg.C_40412, jgi|Crypa2|234009|gw1.5.1921.1, jgi|Crypa2|102917|Crypa1.estExt_fgenesh1_kg.C_50260, jgi|Crypa2|265458|e_gw1.8.550.1, jgi|Crypa2|324965|fgenesh1_pg.1_	0.1662	0.97805
GO:0044699	single-organism process	P	10	312	34	1549	29.4118	20.142	over	jgi|Crypa2|325735|fgenesh1_pg.1_		0.064863	0.97805
GO:0016887	ATPase activity	F	2	36	34	1549	5.88235	2.32408	over	jgi|Crypa2|101333|Crypa1.estExt_fgenesh1_kg.C_20098, jgi|Crypa2|215908|gw1.3.81.1	jgi|Crypa2|337906|fgenesh1_pm.3_	0.143712	0.97805
GO:0071822	protein complex subunit organization	P	2	36	34	1549	5.88235	2.32408	over	jgi|Crypa2|224339|gw1.4.982.1, jgi|Crypa2|104409|Crypa1.estExt_fgenesh1_kg.C_100020	jgi|Crypa2|36484|Crypa1.e_gw1.2.2161.1, jgi|Crypa2|276718|estExt_Genewise1.C_41530, jgi|Crypa2|104656|Crypa1.estExt_fgenesh1_kg.C_130040, jgi|Crypa2|105584|Crypa1.estExt_fgenesh1_pg.C_11404, jgi|Crypa2|106122|Crypa1.estExt_fgenesh1_pg.C_20797, jgi|Crypa2|330325|fgenesh1_pg.4_	0.143712	0.97805
GO:1901575	organic substance catabolic process	P	5	127	34	1549	14.7059	8.19884	over	jgi|Crypa2|233295|gw1.1.3153.1, jgi|Crypa2|279131|estExt_Genewise1.C_60195, jgi|Crypa2|221705|gw1.5.739.1, jgi|Crypa2|103071|Crypa1.estExt_fgenesh1_kg.C_60037, jgi|Crypa2|101684|Crypa1.estExt_fgenesh1_kg.C_20528	jgi|Crypa2|256328|e_gw1.4.1213.1, jgi|Crypa2|260861|e_gw1.6.2246.1, jgi|Crypa2|334850|fgenesh1_pg.10_	0.086059	0.97805
GO:0022607	cellular component assembly	P	2	37	34	1549	5.88235	2.38864	over	jgi|Crypa2|224339|gw1.4.982.1, jgi|Crypa2|104409|Crypa1.estExt_fgenesh1_kg.C_100020	jgi|Crypa2|36484|Crypa1.e_gw1.2.2161.1, jgi|Crypa2|104656|Crypa1.estExt_fgenesh1_kg.C_130040, jgi|Crypa2|105584|Crypa1.estExt_fgenesh1_pg.C_11404, jgi|Crypa2|258633|e_gw1.5.2014.1, jgi|Crypa2|106122|Crypa1.estExt_fgenesh1_pg.C_20797, jgi|Crypa2|330325|fgenesh1_pg.4_	0.148711	0.97805
GO:0009056	catabolic process	P	5	129	34	1549	14.7059	8.32795	over	jgi|Crypa2|233295|gw1.1.3153.1, jgi|Crypa2|279131|estExt_Genewise1.C_60195, jgi|Crypa2|221705|gw1.5.739.1, jgi|Crypa2|103071|Crypa1.estExt_fgenesh1_kg.C_60037, jgi|Crypa2|101684|Crypa1.estExt_fgenesh1_kg.C_20528	jgi|Crypa2|256328|e_gw1.4.1213.1, jgi|Crypa2|260861|e_gw1.6.2246.1, jgi|Crypa2|334850|fgenesh1_pg.10_	0.0894059	0.97805
GO:0008080	N-acetyltransferase activity	F	1	10	34	1549	2.94118	0.645578	over	jgi|Crypa2|247896|e_gw1.1.4516.1	jgi|Crypa2|327904|fgenesh1_pg.3_	0.18071	0.97805
GO:0033178	proton-transporting two-sector ATPase complex, catalytic domain	C	1	10	34	1549	2.94118	0.645578	over	jgi|Crypa2|101333|Crypa1.estExt_fgenesh1_kg.C_20098	jgi|Crypa2|258599|e_gw1.5.2537.1, jgi|Crypa2|254920|e_gw1.3.2581.1, jgi|Crypa2|353852|estExt_fgenesh1_pg.C_100173, jgi|Crypa2|264597|e_gw1.7.1779.1, jgi|Crypa2|102840|Crypa1.estExt_fgenesh1_kg.C_50179, jgi|Crypa2|276697|estExt_Genewise1.C_41488, jgi|Crypa2|222081|gw1.2.579.1, jgi|Crypa2|325981|fgenesh1_pg.1_	0.18071	0.97805
GO:0005852	eukaryotic translation initiation factor 3 complex	C	1	10	34	1549	2.94118	0.645578	over	jgi|Crypa2|263743|e_gw1.7.1677.1	jgi|Crypa2|104999|Crypa1.estExt_fgenesh1_pg.C_10184, jgi|Crypa2|237861|gw1.2.2647.1, jgi|Crypa2|108273|Crypa1.estExt_fgenesh1_pg.C_70370, jgi|Crypa2|267396|e_gw1.9.428.1, jgi|Crypa2|100415|Crypa1.estExt_fgenesh1_pm.C_170010, jgi|Crypa2|252354|e_gw1.3.1001.1, jgi|Crypa2|226490|gw1.1.2079.1, jgi|Crypa2|244521|e_gw1.1.827.1, jgi|Crypa2|219846|gw1.6.355.1,jgi|Crypa2|263743|e_gw1.7.1677.1	0.18071	0.97805
GO:0019751	polyol metabolic process	P	1	10	34	1549	2.94118	0.645578	over	jgi|Crypa2|233295|gw1.1.3153.1	jgi|Crypa2|260788|e_gw1.5.2299.1, jgi|Crypa2|332958|fgenesh1_pg.7_	0.18071	0.97805
GO:0000097	sulfur amino acid biosynthetic process	P	1	10	34	1549	2.94118	0.645578	over	jgi|Crypa2|226763|gw1.4.1289.1	jgi|Crypa2|327242|fgenesh1_pg.2_	0.18071	0.97805
GO:0030001	metal ion transport	P	1	10	34	1549	2.94118	0.645578	over	jgi|Crypa2|325735|fgenesh1_pg.1_		0.18071	0.97805
GO:0031323	regulation of cellular metabolic process	P	3	72	34	1549	8.82353	4.64816	over	jgi|Crypa2|224339|gw1.4.982.1, jgi|Crypa2|258492|e_gw1.5.129.1, jgi|Crypa2|263743|e_gw1.7.1677.1	jgi|Crypa2|221434|gw1.9.446.1, jgi|Crypa2|216252|gw1.3.136.1, jgi|Crypa2|105584|Crypa1.estExt_fgenesh1_pg.C_11404, jgi|Crypa2|330330|fgenesh1_pg.4_	0.138192	0.97805
GO:0006259	DNA metabolic process	P	2	39	34	1549	5.88235	2.51775	over	jgi|Crypa2|224339|gw1.4.982.1, jgi|Crypa2|104409|Crypa1.estExt_fgenesh1_kg.C_100020	jgi|Crypa2|104656|Crypa1.estExt_fgenesh1_kg.C_130040, jgi|Crypa2|216252|gw1.3.136.1, jgi|Crypa2|329756|fgenesh1_pg.4_	0.158526	0.97805
GO:0044255	cellular lipid metabolic process	P	2	39	34	1549	5.88235	2.51775	over	jgi|Crypa2|233295|gw1.1.3153.1, jgi|Crypa2|103071|Crypa1.estExt_fgenesh1_kg.C_60037	jgi|Crypa2|258139|e_gw1.5.2914.1, jgi|Crypa2|265707|e_gw1.8.1833.1, jgi|Crypa2|263130|e_gw1.7.33.1, jgi|Crypa2|219031|gw1.1.768.1, jgi|Crypa2|265500|e_gw1.8.1081.1, jgi|Crypa2|104955|Crypa1.estExt_fgenesh1_pg.C_10091, jgi|Crypa2|235334|gw1.3.2624.1, jgi|Crypa2|277432|estExt_Genewise1.C_42759, jgi|Crypa2|252904|e_gw1.3.1451.1, jgi|Crypa2|239163|gw1.8.1789.1, jgi|Crypa2|340823|fgenesh1_pm.6_	0.158526	0.97805
GO:0019829	cation-transporting ATPase activity	F	1	11	34	1549	2.94118	0.710136	over	jgi|Crypa2|101333|Crypa1.estExt_fgenesh1_kg.C_20098	jgi|Crypa2|236086|gw1.2.2429.1, jgi|Crypa2|254920|e_gw1.3.2581.1, jgi|Crypa2|223243|gw1.4.865.1, jgi|Crypa2|264597|e_gw1.7.1779.1, jgi|Crypa2|102840|Crypa1.estExt_fgenesh1_kg.C_50179, jgi|Crypa2|276697|estExt_Genewise1.C_41488, jgi|Crypa2|105974|Crypa1.estExt_fgenesh1_pg.C_20493, jgi|Crypa2|222081|gw1.2.579.1, jgi|Crypa2|325981|fgenesh1_pg.1_	0.194518	0.97805
GO:0006090	pyruvate metabolic process	P	1	11	34	1549	2.94118	0.710136	over	jgi|Crypa2|103071|Crypa1.estExt_fgenesh1_kg.C_60037	jgi|Crypa2|263130|e_gw1.7.33.1, jgi|Crypa2|218348|gw1.2.257.1, jgi|Crypa2|104955|Crypa1.estExt_fgenesh1_pg.C_10091, jgi|Crypa2|100550|Crypa1.estExt_fgenesh1_kg.C_10105, jgi|Crypa2|107492|Crypa1.estExt_fgenesh1_pg.C_50211, jgi|Crypa2|325799|fgenesh1_pg.1_	0.194518	0.97805
GO:0042625	ATPase activity, coupled to transmembrane movement of ions	F	1	11	34	1549	2.94118	0.710136	over	jgi|Crypa2|101333|Crypa1.estExt_fgenesh1_kg.C_20098	jgi|Crypa2|236086|gw1.2.2429.1, jgi|Crypa2|254920|e_gw1.3.2581.1, jgi|Crypa2|223243|gw1.4.865.1, jgi|Crypa2|264597|e_gw1.7.1779.1, jgi|Crypa2|102840|Crypa1.estExt_fgenesh1_kg.C_50179, jgi|Crypa2|276697|estExt_Genewise1.C_41488, jgi|Crypa2|105974|Crypa1.estExt_fgenesh1_pg.C_20493, jgi|Crypa2|222081|gw1.2.579.1, jgi|Crypa2|325981|fgenesh1_pg.1_	0.194518	0.97805
GO:0006811	ion transport	P	2	40	34	1549	5.88235	2.58231	over	jgi|Crypa2|325735|fgenesh1_pg.1_		0.163334	0.97805
GO:0043933	macromolecular complex subunit organization	P	2	40	34	1549	5.88235	2.58231	over	jgi|Crypa2|224339|gw1.4.982.1, jgi|Crypa2|104409|Crypa1.estExt_fgenesh1_kg.C_100020	jgi|Crypa2|36484|Crypa1.e_gw1.2.2161.1, jgi|Crypa2|276718|estExt_Genewise1.C_41530, jgi|Crypa2|104656|Crypa1.estExt_fgenesh1_kg.C_130040, jgi|Crypa2|105584|Crypa1.estExt_fgenesh1_pg.C_11404, jgi|Crypa2|258633|e_gw1.5.2014.1, jgi|Crypa2|106122|Crypa1.estExt_fgenesh1_pg.C_20797, jgi|Crypa2|330325|fgenesh1_pg.4_	0.163334	0.97805
GO:0080090	regulation of primary metabolic process	P	3	74	34	1549	8.82353	4.77728	over	jgi|Crypa2|224339|gw1.4.982.1, jgi|Crypa2|258492|e_gw1.5.129.1, jgi|Crypa2|263743|e_gw1.7.1677.1	jgi|Crypa2|221434|gw1.9.446.1, jgi|Crypa2|216252|gw1.3.136.1, jgi|Crypa2|105584|Crypa1.estExt_fgenesh1_pg.C_11404, jgi|Crypa2|330330|fgenesh1_pg.4_	0.143963	0.97805
GO:0051171	regulation of nitrogen compound metabolic process	P	2	41	34	1549	5.88235	2.64687	over	jgi|Crypa2|224339|gw1.4.982.1, jgi|Crypa2|258492|e_gw1.5.129.1	jgi|Crypa2|221434|gw1.9.446.1, jgi|Crypa2|216252|gw1.3.136.1, jgi|Crypa2|330330|fgenesh1_pg.4_	0.168068	0.97805
GO:0019219	regulation of nucleobase-containing compound metabolic process	P	2	41	34	1549	5.88235	2.64687	over	jgi|Crypa2|224339|gw1.4.982.1, jgi|Crypa2|258492|e_gw1.5.129.1	jgi|Crypa2|221434|gw1.9.446.1, jgi|Crypa2|216252|gw1.3.136.1, jgi|Crypa2|330330|fgenesh1_pg.4_	0.168068	0.97805
GO:0019222	regulation of metabolic process	P	3	75	34	1549	8.82353	4.84183	over	jgi|Crypa2|224339|gw1.4.982.1, jgi|Crypa2|258492|e_gw1.5.129.1, jgi|Crypa2|263743|e_gw1.7.1677.1	jgi|Crypa2|221434|gw1.9.446.1, jgi|Crypa2|216252|gw1.3.136.1, jgi|Crypa2|105584|Crypa1.estExt_fgenesh1_pg.C_11404, jgi|Crypa2|330330|fgenesh1_pg.4_	0.14681	0.97805
GO:0015935	small ribosomal subunit	C	1	12	34	1549	2.94118	0.774693	over	jgi|Crypa2|222795|gw1.1.1488.1	jgi|Crypa2|224337|gw1.9.683.1, jgi|Crypa2|244514|e_gw1.1.4922.1, jgi|Crypa2|101628|Crypa1.estExt_fgenesh1_kg.C_20460, jgi|Crypa2|329413|fgenesh1_pg.4_	0.207649	0.97805
GO:0006732	coenzyme metabolic process	P	2	42	34	1549	5.88235	2.71143	over	jgi|Crypa2|221705|gw1.5.739.1, jgi|Crypa2|251720|e_gw1.3.2316.1	jgi|Crypa2|278775|estExt_Genewise1.C_52350, jgi|Crypa2|234662|gw1.1.3354.1, jgi|Crypa2|328153|fgenesh1_pg.3_	0.172727	0.97805
GO:0016020	membrane	C	1	157	34	1549	2.94118	10.1356	under	jgi|Crypa2|101333|Crypa1.estExt_fgenesh1_kg.C_20098	jgi|Crypa2|337906|fgenesh1_pm.3_	0.0995703	0.97805
GO:0044248	cellular catabolic process	P	0	84	34	1549	0	5.42285	under		jgi|Crypa2|256328|e_gw1.4.1213.1, jgi|Crypa2|260861|e_gw1.6.2246.1, jgi|Crypa2|334850|fgenesh1_pg.10_	0.147088	0.97805
GO:0016620	oxidoreductase activity, acting on the aldehyde or oxo group of donors, NAD or NADP as acceptor	F	1	13	34	1549	2.94118	0.839251	over	jgi|Crypa2|101684|Crypa1.estExt_fgenesh1_kg.C_20528	jgi|Crypa2|332547|fgenesh1_pg.7_	0.220123	0.97805
GO:0006740	NADPH regeneration	P	1	13	34	1549	2.94118	0.839251	over	jgi|Crypa2|221705|gw1.5.739.1	jgi|Crypa2|332733|fgenesh1_pg.7_	0.220123	0.97805
GO:0006739	NADP metabolic process	P	1	13	34	1549	2.94118	0.839251	over	jgi|Crypa2|221705|gw1.5.739.1	jgi|Crypa2|332733|fgenesh1_pg.7_	0.220123	0.97805
GO:0006098	pentose-phosphate shunt	P	1	13	34	1549	2.94118	0.839251	over	jgi|Crypa2|221705|gw1.5.739.1	jgi|Crypa2|332733|fgenesh1_pg.7_	0.220123	0.97805
GO:0006066	alcohol metabolic process	P	1	13	34	1549	2.94118	0.839251	over	jgi|Crypa2|233295|gw1.1.3153.1	jgi|Crypa2|260788|e_gw1.5.2299.1, jgi|Crypa2|332958|fgenesh1_pg.7_	0.220123	0.97805
GO:0044272	sulfur compound biosynthetic process	P	1	13	34	1549	2.94118	0.839251	over	jgi|Crypa2|226763|gw1.4.1289.1	jgi|Crypa2|327242|fgenesh1_pg.2_	0.220123	0.97805
GO:0016407	acetyltransferase activity	F	1	13	34	1549	2.94118	0.839251	over	jgi|Crypa2|247896|e_gw1.1.4516.1	jgi|Crypa2|327904|fgenesh1_pg.3_	0.220123	0.97805
GO:0006566	threonine metabolic process	P	1	13	34	1549	2.94118	0.839251	over	jgi|Crypa2|335787|fgenesh1_pm.1_		0.220123	0.97805
GO:0006555	methionine metabolic process	P	1	13	34	1549	2.94118	0.839251	over	jgi|Crypa2|226763|gw1.4.1289.1	jgi|Crypa2|327242|fgenesh1_pg.2_	0.220123	0.97805
GO:0019538	protein metabolic process	P	9	291	34	1549	26.4706	18.7863	over	jgi|Crypa2|223301|gw1.9.603.1, jgi|Crypa2|222795|gw1.1.1488.1, jgi|Crypa2|325727|fgenesh1_pg.1_		0.0841376	0.97805
GO:0003676	nucleic acid binding	F	6	177	34	1549	17.6471	11.4267	over	jgi|Crypa2|224339|gw1.4.982.1, jgi|Crypa2|104409|Crypa1.estExt_fgenesh1_kg.C_100020, jgi|Crypa2|253937|e_gw1.3.1387.1, jgi|Crypa2|258492|e_gw1.5.129.1, jgi|Crypa2|222795|gw1.1.1488.1, jgi|Crypa2|263743|e_gw1.7.1677.1	jgi|Crypa2|292591|estExt_Genewise1Plus.C_52689, jgi|Crypa2|102834|Crypa1.estExt_fgenesh1_kg.C_50171, jgi|Crypa2|250764|e_gw1.2.1.1, jgi|Crypa2|104024|Crypa1.estExt_fgenesh1_kg.C_90119, jgi|Crypa2|331788|fgenesh1_pg.6_	0.100341	0.97805
GO:0009067	aspartate family amino acid biosynthetic process	P	1	14	34	1549	2.94118	0.903809	over	jgi|Crypa2|226763|gw1.4.1289.1	jgi|Crypa2|327242|fgenesh1_pg.2_	0.231963	0.97805
GO:0043492	ATPase activity, coupled to movement of substances	F	1	14	34	1549	2.94118	0.903809	over	jgi|Crypa2|101333|Crypa1.estExt_fgenesh1_kg.C_20098	jgi|Crypa2|330295|fgenesh1_pg.4_	0.231963	0.97805
GO:0019362	pyridine nucleotide metabolic process	P	1	14	34	1549	2.94118	0.903809	over	jgi|Crypa2|221705|gw1.5.739.1	jgi|Crypa2|332733|fgenesh1_pg.7_	0.231963	0.97805
GO:0016568	chromatin modification	P	1	14	34	1549	2.94118	0.903809	over	jgi|Crypa2|224339|gw1.4.982.1	jgi|Crypa2|258608|e_gw1.5.1551.1, jgi|Crypa2|325486|fgenesh1_pg.1_	0.231963	0.97805
GO:0046496	nicotinamide nucleotide metabolic process	P	1	14	34	1549	2.94118	0.903809	over	jgi|Crypa2|221705|gw1.5.739.1	jgi|Crypa2|332733|fgenesh1_pg.7_	0.231963	0.97805
GO:0042626	ATPase activity, coupled to transmembrane movement of substances	F	1	14	34	1549	2.94118	0.903809	over	jgi|Crypa2|101333|Crypa1.estExt_fgenesh1_kg.C_20098	jgi|Crypa2|330295|fgenesh1_pg.4_	0.231963	0.97805
GO:0009066	aspartate family amino acid metabolic process	P	2	46	34	1549	5.88235	2.96966	over	jgi|Crypa2|226763|gw1.4.1289.1, jgi|Crypa2|335787|fgenesh1_pm.1_		0.190535	0.97805
GO:0006446	regulation of translational initiation	P	1	15	34	1549	2.94118	0.968367	over	jgi|Crypa2|263743|e_gw1.7.1677.1	jgi|Crypa2|237861|gw1.2.2647.1, jgi|Crypa2|220392|gw1.7.426.1, jgi|Crypa2|108273|Crypa1.estExt_fgenesh1_pg.C_70370, jgi|Crypa2|267396|e_gw1.9.428.1, jgi|Crypa2|273329|estExt_Genewise1.C_21244, jgi|Crypa2|100415|Crypa1.estExt_fgenesh1_pm.C_170010, jgi|Crypa2|252354|e_gw1.3.1001.1, jgi|Crypa2|218938|gw1.2.305.1, jgi|Crypa2|328911|fgenesh1_pg.3_	0.243188	0.97805
GO:0003743	translation initiation factor activity	F	1	15	34	1549	2.94118	0.968367	over	jgi|Crypa2|263743|e_gw1.7.1677.1	jgi|Crypa2|237861|gw1.2.2647.1, jgi|Crypa2|220392|gw1.7.426.1, jgi|Crypa2|108273|Crypa1.estExt_fgenesh1_pg.C_70370, jgi|Crypa2|267396|e_gw1.9.428.1, jgi|Crypa2|273329|estExt_Genewise1.C_21244, jgi|Crypa2|100415|Crypa1.estExt_fgenesh1_pm.C_170010, jgi|Crypa2|252354|e_gw1.3.1001.1, jgi|Crypa2|218938|gw1.2.305.1, jgi|Crypa2|328911|fgenesh1_pg.3_	0.243188	0.97805
GO:0006563	L-serine metabolic process	P	1	15	34	1549	2.94118	0.968367	over	jgi|Crypa2|335787|fgenesh1_pm.1_		0.243188	0.97805
GO:0006544	glycine metabolic process	P	1	15	34	1549	2.94118	0.968367	over	jgi|Crypa2|335787|fgenesh1_pm.1_		0.243188	0.97805
GO:0032774	RNA biosynthetic process	P	2	48	34	1549	5.88235	3.09877	over	jgi|Crypa2|224339|gw1.4.982.1, jgi|Crypa2|258492|e_gw1.5.129.1	jgi|Crypa2|216252|gw1.3.136.1, jgi|Crypa2|332974|fgenesh1_pg.7_	0.198905	0.97805
GO:0016829	lyase activity	F	2	48	34	1549	5.88235	3.09877	over	jgi|Crypa2|245560|e_gw1.1.1267.1, jgi|Crypa2|261508|e_gw1.6.94.1	jgi|Crypa2|220487|gw1.8.396.1, jgi|Crypa2|108144|Crypa1.estExt_fgenesh1_pg.C_70119, jgi|Crypa2|103155|Crypa1.estExt_fgenesh1_kg.C_60127, jgi|Crypa2|251016|e_gw1.2.2805.1, jgi|Crypa2|263847|e_gw1.7.966.1, jgi|Crypa2|259726|e_gw1.5.596.1, jgi|Crypa2|259020|e_gw1.5.749.1, jgi|Crypa2|220750|gw1.9.394.1, jgi|Crypa2|255355|e_gw1.4.2310.1, jgi|Crypa2|259794|e_gw1.5.1332.1, jgi|Crypa2|223085|gw1.8.581.1,…	0.198905	0.97805
GO:0006351	transcription, DNA-dependent	P	2	48	34	1549	5.88235	3.09877	over	jgi|Crypa2|224339|gw1.4.982.1, jgi|Crypa2|258492|e_gw1.5.129.1	jgi|Crypa2|216252|gw1.3.136.1, jgi|Crypa2|332974|fgenesh1_pg.7_	0.198905	0.97805
GO:0051287	NAD binding	F	1	16	34	1549	2.94118	1.03292	over	jgi|Crypa2|101684|Crypa1.estExt_fgenesh1_kg.C_20528	jgi|Crypa2|330698|fgenesh1_pg.5_	0.253821	0.97805
GO:0034220	ion transmembrane transport	P	1	16	34	1549	2.94118	1.03292	over	jgi|Crypa2|101333|Crypa1.estExt_fgenesh1_kg.C_20098	jgi|Crypa2|321005|fgenesh1_kg.2_	0.253821	0.97805
GO:0006413	translational initiation	P	1	16	34	1549	2.94118	1.03292	over	jgi|Crypa2|263743|e_gw1.7.1677.1	jgi|Crypa2|237861|gw1.2.2647.1, jgi|Crypa2|220392|gw1.7.426.1, jgi|Crypa2|108273|Crypa1.estExt_fgenesh1_pg.C_70370, jgi|Crypa2|267396|e_gw1.9.428.1, jgi|Crypa2|273329|estExt_Genewise1.C_21244, jgi|Crypa2|100415|Crypa1.estExt_fgenesh1_pm.C_170010, jgi|Crypa2|252354|e_gw1.3.1001.1, jgi|Crypa2|218938|gw1.2.305.1, jgi|Crypa2|328911|fgenesh1_pg.3_	0.253821	0.97805
GO:0016820	hydrolase activity, acting on acid anhydrides, catalyzing transmembrane movement of substances	F	1	16	34	1549	2.94118	1.03292	over	jgi|Crypa2|101333|Crypa1.estExt_fgenesh1_kg.C_20098	jgi|Crypa2|330295|fgenesh1_pg.4_	0.253821	0.97805
GO:0022804	active transmembrane transporter activity	F	1	16	34	1549	2.94118	1.03292	over	jgi|Crypa2|101333|Crypa1.estExt_fgenesh1_kg.C_20098	jgi|Crypa2|330295|fgenesh1_pg.4_	0.253821	0.97805
GO:0015405	P-P-bond-hydrolysis-driven transmembrane transporter activity	F	1	16	34	1549	2.94118	1.03292	over	jgi|Crypa2|101333|Crypa1.estExt_fgenesh1_kg.C_20098	jgi|Crypa2|330295|fgenesh1_pg.4_	0.253821	0.97805
GO:0015399	primary active transmembrane transporter activity	F	1	16	34	1549	2.94118	1.03292	over	jgi|Crypa2|101333|Crypa1.estExt_fgenesh1_kg.C_20098	jgi|Crypa2|330295|fgenesh1_pg.4_	0.253821	0.97805
GO:0016469	proton-transporting two-sector ATPase complex	C	1	16	34	1549	2.94118	1.03292	over	jgi|Crypa2|101333|Crypa1.estExt_fgenesh1_kg.C_20098	jgi|Crypa2|348360|estExt_fgenesh1_pm.C_90416, jgi|Crypa2|321005|fgenesh1_kg.2_	0.253821	0.97805
GO:0043170	macromolecule metabolic process	P	12	412	34	1549	35.2941	26.5978	over	jgi|Crypa2|223301|gw1.9.603.1, jgi|Crypa2|224339|gw1.4.982.1, jgi|Crypa2|104409|Crypa1.estExt_fgenesh1_kg.C_100020, jgi|Crypa2|258492|e_gw1.5.129.1, jgi|Crypa2|222795|gw1.1.1488.1, jgi|Crypa2|325727|fgenesh1_pg.1_		0.0762466	0.97805
GO:0018130	heterocycle biosynthetic process	P	4	114	34	1549	11.7647	7.35959	over	jgi|Crypa2|224339|gw1.4.982.1, jgi|Crypa2|258492|e_gw1.5.129.1, jgi|Crypa2|335787|fgenesh1_pm.1_		0.138197	0.97805
GO:0097159	organic cyclic compound binding	F	12	415	34	1549	35.2941	26.7915	over	jgi|Crypa2|224339|gw1.4.982.1, jgi|Crypa2|101333|Crypa1.estExt_fgenesh1_kg.C_20098, jgi|Crypa2|104409|Crypa1.estExt_fgenesh1_kg.C_100020, jgi|Crypa2|253937|e_gw1.3.1387.1, jgi|Crypa2|328634|fgenesh1_pg.3_		0.0785352	0.97805
GO:1901363	heterocyclic compound binding	F	12	415	34	1549	35.2941	26.7915	over	jgi|Crypa2|224339|gw1.4.982.1, jgi|Crypa2|101333|Crypa1.estExt_fgenesh1_kg.C_20098, jgi|Crypa2|104409|Crypa1.estExt_fgenesh1_kg.C_100020, jgi|Crypa2|253937|e_gw1.3.1387.1, jgi|Crypa2|328634|fgenesh1_pg.3_		0.0785352	0.97805
GO:0006629	lipid metabolic process	P	2	51	34	1549	5.88235	3.29245	over	jgi|Crypa2|233295|gw1.1.3153.1, jgi|Crypa2|103071|Crypa1.estExt_fgenesh1_kg.C_60037	jgi|Crypa2|258139|e_gw1.5.2914.1, jgi|Crypa2|265707|e_gw1.8.1833.1, jgi|Crypa2|263130|e_gw1.7.33.1, jgi|Crypa2|219031|gw1.1.768.1, jgi|Crypa2|246900|e_gw1.1.2184.1, jgi|Crypa2|265500|e_gw1.8.1081.1, jgi|Crypa2|104955|Crypa1.estExt_fgenesh1_pg.C_10091, jgi|Crypa2|235334|gw1.3.2624.1, jgi|Crypa2|277432|estExt_Genewise1.C_42759, jgi|Crypa2|228766|gw1.1.2455.1, jgi|Crypa2|252904|e_gw1.3.1451.1, jgi|C…	0.210742	0.97805
GO:0016903	oxidoreductase activity, acting on the aldehyde or oxo group of donors	F	1	17	34	1549	2.94118	1.09748	over	jgi|Crypa2|101684|Crypa1.estExt_fgenesh1_kg.C_20528	jgi|Crypa2|332547|fgenesh1_pg.7_	0.263879	0.97805
GO:0009110	vitamin biosynthetic process	P	1	17	34	1549	2.94118	1.09748	over	jgi|Crypa2|251720|e_gw1.3.2316.1	jgi|Crypa2|325976|fgenesh1_pg.1_	0.263879	0.97805
GO:0071944	cell periphery	C	1	17	34	1549	2.94118	1.09748	over	jgi|Crypa2|328634|fgenesh1_pg.3_		0.263879	0.97805
GO:0042364	water-soluble vitamin biosynthetic process	P	1	17	34	1549	2.94118	1.09748	over	jgi|Crypa2|251720|e_gw1.3.2316.1	jgi|Crypa2|325976|fgenesh1_pg.1_	0.263879	0.97805
GO:0030170	pyridoxal phosphate binding	F	1	17	34	1549	2.94118	1.09748	over	jgi|Crypa2|335787|fgenesh1_pm.1_		0.263879	0.97805
GO:0044267	cellular protein metabolic process	P	7	231	34	1549	20.5882	14.9128	over	jgi|Crypa2|223301|gw1.9.603.1, jgi|Crypa2|222795|gw1.1.1488.1, jgi|Crypa2|325727|fgenesh1_pg.1_		0.113276	0.97805
GO:0044271	cellular nitrogen compound biosynthetic process	P	4	120	34	1549	11.7647	7.74693	over	jgi|Crypa2|224339|gw1.4.982.1, jgi|Crypa2|258492|e_gw1.5.129.1, jgi|Crypa2|335787|fgenesh1_pm.1_		0.149837	0.97805
GO:1901615	organic hydroxy compound metabolic process	P	1	18	34	1549	2.94118	1.16204	over	jgi|Crypa2|233295|gw1.1.3153.1	jgi|Crypa2|260788|e_gw1.5.2299.1, jgi|Crypa2|332958|fgenesh1_pg.7_	0.273383	0.97805
GO:0046034	ATP metabolic process	P	1	18	34	1549	2.94118	1.16204	over	jgi|Crypa2|101333|Crypa1.estExt_fgenesh1_kg.C_20098	jgi|Crypa2|221434|gw1.9.446.1, jgi|Crypa2|232941|gw1.4.2013.1, jgi|Crypa2|265740|e_gw1.8.1631.1, jgi|Crypa2|321005|fgenesh1_kg.2_	0.273383	0.97805
GO:0000287	magnesium ion binding	F	1	18	34	1549	2.94118	1.16204	over	jgi|Crypa2|249681|e_gw1.2.1870.1	jgi|Crypa2|330698|fgenesh1_pg.5_	0.273383	0.97805
GO:0000096	sulfur amino acid metabolic process	P	1	18	34	1549	2.94118	1.16204	over	jgi|Crypa2|226763|gw1.4.1289.1	jgi|Crypa2|327242|fgenesh1_pg.2_	0.273383	0.97805
GO:1901362	organic cyclic compound biosynthetic process	P	4	121	34	1549	11.7647	7.81149	over	jgi|Crypa2|224339|gw1.4.982.1, jgi|Crypa2|258492|e_gw1.5.129.1, jgi|Crypa2|335787|fgenesh1_pm.1_		0.151707	0.97805
GO:0003677	DNA binding	F	2	54	34	1549	5.88235	3.48612	over	jgi|Crypa2|224339|gw1.4.982.1, jgi|Crypa2|104409|Crypa1.estExt_fgenesh1_kg.C_100020	jgi|Crypa2|292591|estExt_Genewise1Plus.C_52689, jgi|Crypa2|250764|e_gw1.2.1.1, jgi|Crypa2|331788|fgenesh1_pg.6_	0.22168	0.97805
GO:0016830	carbon-carbon lyase activity	F	1	19	34	1549	2.94118	1.2266	over	jgi|Crypa2|261508|e_gw1.6.94.1	jgi|Crypa2|263847|e_gw1.7.966.1, jgi|Crypa2|259726|e_gw1.5.596.1, jgi|Crypa2|259020|e_gw1.5.749.1, jgi|Crypa2|259794|e_gw1.5.1332.1, jgi|Crypa2|223085|gw1.8.581.1, jgi|Crypa2|253313|e_gw1.3.3290.1, jgi|Crypa2|104720|Crypa1.estExt_fgenesh1_kg.C_140033, jgi|Crypa2|329662|fgenesh1_pg.4_	0.282351	0.97805
GO:0006767	water-soluble vitamin metabolic process	P	1	19	34	1549	2.94118	1.2266	over	jgi|Crypa2|251720|e_gw1.3.2316.1	jgi|Crypa2|325976|fgenesh1_pg.1_	0.282351	0.97805
GO:0006766	vitamin metabolic process	P	1	19	34	1549	2.94118	1.2266	over	jgi|Crypa2|251720|e_gw1.3.2316.1	jgi|Crypa2|325976|fgenesh1_pg.1_	0.282351	0.97805
GO:0006733	oxidoreduction coenzyme metabolic process	P	1	19	34	1549	2.94118	1.2266	over	jgi|Crypa2|221705|gw1.5.739.1	jgi|Crypa2|278775|estExt_Genewise1.C_52350, jgi|Crypa2|234662|gw1.1.3354.1, jgi|Crypa2|332733|fgenesh1_pg.7_	0.282351	0.97805
GO:0008168	methyltransferase activity	F	1	19	34	1549	2.94118	1.2266	over	jgi|Crypa2|226763|gw1.4.1289.1	jgi|Crypa2|330358|fgenesh1_pg.4_	0.282351	0.97805
GO:0000166	nucleotide binding	F	8	274	34	1549	23.5294	17.6888	over	jgi|Crypa2|101333|Crypa1.estExt_fgenesh1_kg.C_20098, jgi|Crypa2|253937|e_gw1.3.1387.1, jgi|Crypa2|328634|fgenesh1_pg.3_		0.110851	0.97805
GO:1901265	nucleoside phosphate binding	F	8	274	34	1549	23.5294	17.6888	over	jgi|Crypa2|101333|Crypa1.estExt_fgenesh1_kg.C_20098, jgi|Crypa2|253937|e_gw1.3.1387.1, jgi|Crypa2|328634|fgenesh1_pg.3_		0.110851	0.97805
GO:0019725	cellular homeostasis	P	1	20	34	1549	2.94118	1.29116	over	jgi|Crypa2|101333|Crypa1.estExt_fgenesh1_kg.C_20098	jgi|Crypa2|260788|e_gw1.5.2299.1, jgi|Crypa2|222065|gw1.9.491.1, jgi|Crypa2|332958|fgenesh1_pg.7_	0.290801	0.97805
GO:0007010	cytoskeleton organization	P	1	20	34	1549	2.94118	1.29116	over	jgi|Crypa2|328634|fgenesh1_pg.3_		0.290801	0.97805
GO:0042592	homeostatic process	P	1	22	34	1549	2.94118	1.42027	over	jgi|Crypa2|101333|Crypa1.estExt_fgenesh1_kg.C_20098	jgi|Crypa2|260788|e_gw1.5.2299.1, jgi|Crypa2|222065|gw1.9.491.1, jgi|Crypa2|332958|fgenesh1_pg.7_	0.306218	0.97805
GO:0015078	hydrogen ion transmembrane transporter activity	F	1	22	34	1549	2.94118	1.42027	over	jgi|Crypa2|101333|Crypa1.estExt_fgenesh1_kg.C_20098	jgi|Crypa2|264827|e_gw1.7.2306.1, jgi|Crypa2|331548|fgenesh1_pg.5_	0.306218	0.97805
GO:0015077	monovalent inorganic cation transmembrane transporter activity	F	1	22	34	1549	2.94118	1.42027	over	jgi|Crypa2|101333|Crypa1.estExt_fgenesh1_kg.C_20098	jgi|Crypa2|264827|e_gw1.7.2306.1, jgi|Crypa2|331548|fgenesh1_pg.5_	0.306218	0.97805
GO:0006464	cellular protein modification process	P	0	69	34	1549	0	4.45449	under		jgi|Crypa2|257479|e_gw1.4.3286.1, jgi|Crypa2|255554|e_gw1.4.1794.1, jgi|Crypa2|330358|fgenesh1_pg.4_	0.208789	0.97805
GO:0036211	protein modification process	P	0	69	34	1549	0	4.45449	under		jgi|Crypa2|257479|e_gw1.4.3286.1, jgi|Crypa2|255554|e_gw1.4.1794.1, jgi|Crypa2|330358|fgenesh1_pg.4_	0.208789	0.97805
GO:0050896	response to stimulus	P	0	72	34	1549	0	4.64816	under		jgi|Crypa2|328427|fgenesh1_pg.3_	0.194718	0.97805
GO:0043412	macromolecule modification	P	0	75	34	1549	0	4.84183	under		jgi|Crypa2|257479|e_gw1.4.3286.1, jgi|Crypa2|255554|e_gw1.4.1794.1, jgi|Crypa2|330358|fgenesh1_pg.4_	0.181569	0.97805
GO:0009108	coenzyme biosynthetic process	P	1	23	34	1549	2.94118	1.48483	over	jgi|Crypa2|251720|e_gw1.3.2316.1	jgi|Crypa2|278775|estExt_Genewise1.C_52350, jgi|Crypa2|234662|gw1.1.3354.1, jgi|Crypa2|328153|fgenesh1_pg.3_	0.313218	0.97805
GO:0016741	transferase activity, transferring one-carbon groups	F	1	23	34	1549	2.94118	1.48483	over	jgi|Crypa2|226763|gw1.4.1289.1	jgi|Crypa2|330358|fgenesh1_pg.4_	0.313218	0.97805
GO:0048037	cofactor binding	F	3	79	34	1549	8.82353	5.10006	over	jgi|Crypa2|100385|Crypa1.estExt_fgenesh1_pm.C_160035, jgi|Crypa2|335787|fgenesh1_pm.1_		0.157902	0.97805
GO:0042623	ATPase activity, coupled	F	1	24	34	1549	2.94118	1.54939	over	jgi|Crypa2|101333|Crypa1.estExt_fgenesh1_kg.C_20098	jgi|Crypa2|102834|Crypa1.estExt_fgenesh1_kg.C_50171, jgi|Crypa2|329756|fgenesh1_pg.4_	0.319769	0.97805
GO:0016818	hydrolase activity, acting on acid anhydrides, in phosphorus-containing anhydrides	F	3	84	34	1549	8.82353	5.42285	over	jgi|Crypa2|101333|Crypa1.estExt_fgenesh1_kg.C_20098, jgi|Crypa2|215908|gw1.3.81.1, jgi|Crypa2|249681|e_gw1.2.1870.1	jgi|Crypa2|337906|fgenesh1_pm.3_	0.171002	0.97805
GO:0016043	cellular component organization	P	3	84	34	1549	8.82353	5.42285	over	jgi|Crypa2|224339|gw1.4.982.1, jgi|Crypa2|104409|Crypa1.estExt_fgenesh1_kg.C_100020, jgi|Crypa2|328634|fgenesh1_pg.3_		0.171002	0.97805
GO:0016462	pyrophosphatase activity	F	3	84	34	1549	8.82353	5.42285	over	jgi|Crypa2|101333|Crypa1.estExt_fgenesh1_kg.C_20098, jgi|Crypa2|215908|gw1.3.81.1, jgi|Crypa2|249681|e_gw1.2.1870.1	jgi|Crypa2|337906|fgenesh1_pm.3_	0.171002	0.97805
GO:0016817	hydrolase activity, acting on acid anhydrides	F	3	86	34	1549	8.82353	5.55197	over	jgi|Crypa2|101333|Crypa1.estExt_fgenesh1_kg.C_20098, jgi|Crypa2|215908|gw1.3.81.1, jgi|Crypa2|249681|e_gw1.2.1870.1	jgi|Crypa2|337906|fgenesh1_pm.3_	0.175972	0.97805
GO:0006417	regulation of translation	P	1	25	34	1549	2.94118	1.61394	over	jgi|Crypa2|263743|e_gw1.7.1677.1	jgi|Crypa2|275729|estExt_Genewise1.C_33087, jgi|Crypa2|102227|Crypa1.estExt_fgenesh1_kg.C_30531, jgi|Crypa2|278901|estExt_Genewise1.C_52544, jgi|Crypa2|237861|gw1.2.2647.1, jgi|Crypa2|220392|gw1.7.426.1, jgi|Crypa2|108273|Crypa1.estExt_fgenesh1_pg.C_70370, jgi|Crypa2|342332|fgenesh1_pm.8_	0.325884	0.97805
GO:0022890	inorganic cation transmembrane transporter activity	F	1	25	34	1549	2.94118	1.61394	over	jgi|Crypa2|101333|Crypa1.estExt_fgenesh1_kg.C_20098	jgi|Crypa2|264827|e_gw1.7.2306.1, jgi|Crypa2|331548|fgenesh1_pg.5_	0.325884	0.97805
GO:0044430	cytoskeletal part	C	1	25	34	1549	2.94118	1.61394	over	jgi|Crypa2|328634|fgenesh1_pg.3_		0.325884	0.97805
GO:0008324	cation transmembrane transporter activity	F	1	25	34	1549	2.94118	1.61394	over	jgi|Crypa2|101333|Crypa1.estExt_fgenesh1_kg.C_20098	jgi|Crypa2|264827|e_gw1.7.2306.1, jgi|Crypa2|331548|fgenesh1_pg.5_	0.325884	0.97805
GO:0008135	translation factor activity, nucleic acid binding	F	1	25	34	1549	2.94118	1.61394	over	jgi|Crypa2|263743|e_gw1.7.1677.1	jgi|Crypa2|275729|estExt_Genewise1.C_33087, jgi|Crypa2|102227|Crypa1.estExt_fgenesh1_kg.C_30531, jgi|Crypa2|278901|estExt_Genewise1.C_52544, jgi|Crypa2|237861|gw1.2.2647.1, jgi|Crypa2|220392|gw1.7.426.1, jgi|Crypa2|108273|Crypa1.estExt_fgenesh1_pg.C_70370, jgi|Crypa2|342332|fgenesh1_pm.8_	0.325884	0.97805
GO:0046914	transition metal ion binding	F	3	89	34	1549	8.82353	5.74564	over	jgi|Crypa2|325735|fgenesh1_pg.1_		0.183111	0.97805
GO:0009167	purine ribonucleoside monophosphate metabolic process	P	1	26	34	1549	2.94118	1.6785	over	jgi|Crypa2|101333|Crypa1.estExt_fgenesh1_kg.C_20098	jgi|Crypa2|221434|gw1.9.446.1, jgi|Crypa2|232941|gw1.4.2013.1, jgi|Crypa2|259290|e_gw1.5.1164.1, jgi|Crypa2|265740|e_gw1.8.1631.1, jgi|Crypa2|263847|e_gw1.7.966.1, jgi|Crypa2|258200|e_gw1.5.364.1, jgi|Crypa2|321005|fgenesh1_kg.2_	0.331581	0.97805
GO:0009161	ribonucleoside monophosphate metabolic process	P	1	26	34	1549	2.94118	1.6785	over	jgi|Crypa2|101333|Crypa1.estExt_fgenesh1_kg.C_20098	jgi|Crypa2|221434|gw1.9.446.1, jgi|Crypa2|232941|gw1.4.2013.1, jgi|Crypa2|259290|e_gw1.5.1164.1, jgi|Crypa2|265740|e_gw1.8.1631.1, jgi|Crypa2|263847|e_gw1.7.966.1, jgi|Crypa2|258200|e_gw1.5.364.1, jgi|Crypa2|321005|fgenesh1_kg.2_	0.331581	0.97805
GO:0009126	purine nucleoside monophosphate metabolic process	P	1	26	34	1549	2.94118	1.6785	over	jgi|Crypa2|101333|Crypa1.estExt_fgenesh1_kg.C_20098	jgi|Crypa2|221434|gw1.9.446.1, jgi|Crypa2|232941|gw1.4.2013.1, jgi|Crypa2|259290|e_gw1.5.1164.1, jgi|Crypa2|265740|e_gw1.8.1631.1, jgi|Crypa2|263847|e_gw1.7.966.1, jgi|Crypa2|258200|e_gw1.5.364.1, jgi|Crypa2|321005|fgenesh1_kg.2_	0.331581	0.97805
GO:0009123	nucleoside monophosphate metabolic process	P	1	26	34	1549	2.94118	1.6785	over	jgi|Crypa2|101333|Crypa1.estExt_fgenesh1_kg.C_20098	jgi|Crypa2|221434|gw1.9.446.1, jgi|Crypa2|232941|gw1.4.2013.1, jgi|Crypa2|259290|e_gw1.5.1164.1, jgi|Crypa2|265740|e_gw1.8.1631.1, jgi|Crypa2|263847|e_gw1.7.966.1, jgi|Crypa2|258200|e_gw1.5.364.1, jgi|Crypa2|321005|fgenesh1_kg.2_	0.331581	0.97805
GO:0015075	ion transmembrane transporter activity	F	1	26	34	1549	2.94118	1.6785	over	jgi|Crypa2|101333|Crypa1.estExt_fgenesh1_kg.C_20098	jgi|Crypa2|264827|e_gw1.7.2306.1, jgi|Crypa2|331548|fgenesh1_pg.5_	0.331581	0.97805
GO:0019637	organophosphate metabolic process	P	3	91	34	1549	8.82353	5.87476	over	jgi|Crypa2|101333|Crypa1.estExt_fgenesh1_kg.C_20098, jgi|Crypa2|221705|gw1.5.739.1, jgi|Crypa2|251720|e_gw1.3.2316.1	jgi|Crypa2|221434|gw1.9.446.1, jgi|Crypa2|105584|Crypa1.estExt_fgenesh1_pg.C_11404, jgi|Crypa2|265707|e_gw1.8.1833.1, jgi|Crypa2|232941|gw1.4.2013.1, jgi|Crypa2|259290|e_gw1.5.1164.1, jgi|Crypa2|219031|gw1.1.768.1, jgi|Crypa2|338364|fgenesh1_pm.3_	0.18765	0.97805
GO:0015672	monovalent inorganic cation transport	P	1	27	34	1549	2.94118	1.74306	over	jgi|Crypa2|101333|Crypa1.estExt_fgenesh1_kg.C_20098	jgi|Crypa2|348360|estExt_fgenesh1_pm.C_90416, jgi|Crypa2|234662|gw1.1.3354.1, jgi|Crypa2|264827|e_gw1.7.2306.1, jgi|Crypa2|331548|fgenesh1_pg.5_	0.336873	0.97805
GO:0005856	cytoskeleton	C	1	27	34	1549	2.94118	1.74306	over	jgi|Crypa2|328634|fgenesh1_pg.3_		0.336873	0.97805
GO:0016616	oxidoreductase activity, acting on the CH-OH group of donors, NAD or NADP as acceptor	F	1	27	34	1549	2.94118	1.74306	over	jgi|Crypa2|103071|Crypa1.estExt_fgenesh1_kg.C_60037	jgi|Crypa2|330698|fgenesh1_pg.5_	0.336873	0.97805
GO:0006818	hydrogen transport	P	1	27	34	1549	2.94118	1.74306	over	jgi|Crypa2|101333|Crypa1.estExt_fgenesh1_kg.C_20098	jgi|Crypa2|348360|estExt_fgenesh1_pm.C_90416, jgi|Crypa2|234662|gw1.1.3354.1, jgi|Crypa2|264827|e_gw1.7.2306.1, jgi|Crypa2|331548|fgenesh1_pg.5_	0.336873	0.97805
GO:0006790	sulfur compound metabolic process	P	1	27	34	1549	2.94118	1.74306	over	jgi|Crypa2|226763|gw1.4.1289.1	jgi|Crypa2|327242|fgenesh1_pg.2_	0.336873	0.97805
GO:0015992	proton transport	P	1	27	34	1549	2.94118	1.74306	over	jgi|Crypa2|101333|Crypa1.estExt_fgenesh1_kg.C_20098	jgi|Crypa2|348360|estExt_fgenesh1_pm.C_90416, jgi|Crypa2|234662|gw1.1.3354.1, jgi|Crypa2|264827|e_gw1.7.2306.1, jgi|Crypa2|331548|fgenesh1_pg.5_	0.336873	0.97805
GO:0006355	regulation of transcription, DNA-dependent	P	1	29	34	1549	2.94118	1.87218	over	jgi|Crypa2|224339|gw1.4.982.1	jgi|Crypa2|216252|gw1.3.136.1, jgi|Crypa2|330330|fgenesh1_pg.4_	0.346302	0.97805
GO:0022891	substrate-specific transmembrane transporter activity	F	1	30	34	1549	2.94118	1.93673	over	jgi|Crypa2|101333|Crypa1.estExt_fgenesh1_kg.C_20098	jgi|Crypa2|267488|e_gw1.9.165.1, jgi|Crypa2|249709|e_gw1.2.341.1, jgi|Crypa2|264827|e_gw1.7.2306.1, jgi|Crypa2|331548|fgenesh1_pg.5_	0.350465	0.97805
GO:0032268	regulation of cellular protein metabolic process	P	1	30	34	1549	2.94118	1.93673	over	jgi|Crypa2|263743|e_gw1.7.1677.1	jgi|Crypa2|105584|Crypa1.estExt_fgenesh1_pg.C_11404, jgi|Crypa2|275729|estExt_Genewise1.C_33087, jgi|Crypa2|102227|Crypa1.estExt_fgenesh1_kg.C_30531, jgi|Crypa2|278901|estExt_Genewise1.C_52544, jgi|Crypa2|237861|gw1.2.2647.1, jgi|Crypa2|220392|gw1.7.426.1, jgi|Crypa2|108273|Crypa1.estExt_fgenesh1_pg.C_70370, jgi|Crypa2|342332|fgenesh1_pm.8_	0.350465	0.97805
GO:0036094	small molecule binding	F	8	291	34	1549	23.5294	18.7863	over	jgi|Crypa2|101333|Crypa1.estExt_fgenesh1_kg.C_20098, jgi|Crypa2|253937|e_gw1.3.1387.1, jgi|Crypa2|328634|fgenesh1_pg.3_		0.126893	0.97805
GO:0019438	aromatic compound biosynthetic process	P	3	105	34	1549	8.82353	6.77857	over	jgi|Crypa2|224339|gw1.4.982.1, jgi|Crypa2|258492|e_gw1.5.129.1, jgi|Crypa2|335787|fgenesh1_pm.1_		0.214029	0.97805
GO:0009069	serine family amino acid metabolic process	P	1	31	34	1549	2.94118	2.00129	over	jgi|Crypa2|335787|fgenesh1_pm.1_		0.35428	0.97805
GO:0016614	oxidoreductase activity, acting on CH-OH group of donors	F	1	31	34	1549	2.94118	2.00129	over	jgi|Crypa2|103071|Crypa1.estExt_fgenesh1_kg.C_60037	jgi|Crypa2|330698|fgenesh1_pg.5_	0.35428	0.97805
GO:0065008	regulation of biological quality	P	1	32	34	1549	2.94118	2.06585	over	jgi|Crypa2|101333|Crypa1.estExt_fgenesh1_kg.C_20098	jgi|Crypa2|260788|e_gw1.5.2299.1, jgi|Crypa2|106122|Crypa1.estExt_fgenesh1_pg.C_20797, jgi|Crypa2|330325|fgenesh1_pg.4_	0.357758	0.97805
GO:0051246	regulation of protein metabolic process	P	1	33	34	1549	2.94118	2.13041	over	jgi|Crypa2|263743|e_gw1.7.1677.1	jgi|Crypa2|105584|Crypa1.estExt_fgenesh1_pg.C_11404, jgi|Crypa2|275729|estExt_Genewise1.C_33087, jgi|Crypa2|102227|Crypa1.estExt_fgenesh1_kg.C_30531, jgi|Crypa2|278901|estExt_Genewise1.C_52544, jgi|Crypa2|237861|gw1.2.2647.1, jgi|Crypa2|220392|gw1.7.426.1, jgi|Crypa2|108273|Crypa1.estExt_fgenesh1_pg.C_70370, jgi|Crypa2|342332|fgenesh1_pm.8_	0.360912	0.97805
GO:0044262	cellular carbohydrate metabolic process	P	1	33	34	1549	2.94118	2.13041	over	jgi|Crypa2|233295|gw1.1.3153.1	jgi|Crypa2|106034|Crypa1.estExt_fgenesh1_pg.C_20594, jgi|Crypa2|260788|e_gw1.5.2299.1, jgi|Crypa2|334380|fgenesh1_pg.9_	0.360912	0.97805
GO:0065007	biological regulation	P	4	134	34	1549	11.7647	8.65074	over	jgi|Crypa2|224339|gw1.4.982.1, jgi|Crypa2|101333|Crypa1.estExt_fgenesh1_kg.C_20098, jgi|Crypa2|258492|e_gw1.5.129.1, jgi|Crypa2|263743|e_gw1.7.1677.1	jgi|Crypa2|328427|fgenesh1_pg.3_	0.17379	0.97805
GO:0022892	substrate-specific transporter activity	F	1	34	34	1549	2.94118	2.19496	over	jgi|Crypa2|101333|Crypa1.estExt_fgenesh1_kg.C_20098	jgi|Crypa2|267488|e_gw1.9.165.1, jgi|Crypa2|249709|e_gw1.2.341.1, jgi|Crypa2|264827|e_gw1.7.2306.1, jgi|Crypa2|331548|fgenesh1_pg.5_	0.363755	0.97805
GO:0022857	transmembrane transporter activity	F	1	35	34	1549	2.94118	2.25952	over	jgi|Crypa2|101333|Crypa1.estExt_fgenesh1_kg.C_20098	jgi|Crypa2|330295|fgenesh1_pg.4_	0.366297	0.97805
GO:0032561	guanyl ribonucleotide binding	F	1	35	34	1549	2.94118	2.25952	over	jgi|Crypa2|328634|fgenesh1_pg.3_		0.366297	0.97805
GO:0005525	GTP binding	F	1	35	34	1549	2.94118	2.25952	over	jgi|Crypa2|328634|fgenesh1_pg.3_		0.366297	0.97805
GO:0019001	guanyl nucleotide binding	F	1	35	34	1549	2.94118	2.25952	over	jgi|Crypa2|328634|fgenesh1_pg.3_		0.366297	0.97805
GO:0016788	hydrolase activity, acting on ester bonds	F	1	38	34	1549	2.94118	2.4532	over	jgi|Crypa2|258492|e_gw1.5.129.1	jgi|Crypa2|265707|e_gw1.8.1833.1, jgi|Crypa2|235859|gw1.7.1604.1, jgi|Crypa2|274133|estExt_Genewise1.C_30218, jgi|Crypa2|238781|gw1.10.684.1, jgi|Crypa2|222999|gw1.4.838.1, jgi|Crypa2|261936|e_gw1.6.1113.1, jgi|Crypa2|327867|fgenesh1_pg.3_	0.372235	0.97805
GO:0055085	transmembrane transport	P	1	38	34	1549	2.94118	2.4532	over	jgi|Crypa2|101333|Crypa1.estExt_fgenesh1_kg.C_20098	jgi|Crypa2|217992|gw1.3.392.1, jgi|Crypa2|330295|fgenesh1_pg.4_	0.372235	0.97805
GO:0009199	ribonucleoside triphosphate metabolic process	P	1	39	34	1549	2.94118	2.51775	over	jgi|Crypa2|101333|Crypa1.estExt_fgenesh1_kg.C_20098	jgi|Crypa2|221434|gw1.9.446.1, jgi|Crypa2|105584|Crypa1.estExt_fgenesh1_pg.C_11404, jgi|Crypa2|232941|gw1.4.2013.1, jgi|Crypa2|338364|fgenesh1_pm.3_	0.373687	0.97805
GO:0009144	purine nucleoside triphosphate metabolic process	P	1	39	34	1549	2.94118	2.51775	over	jgi|Crypa2|101333|Crypa1.estExt_fgenesh1_kg.C_20098	jgi|Crypa2|221434|gw1.9.446.1, jgi|Crypa2|105584|Crypa1.estExt_fgenesh1_pg.C_11404, jgi|Crypa2|232941|gw1.4.2013.1, jgi|Crypa2|338364|fgenesh1_pm.3_	0.373687	0.97805
GO:0009141	nucleoside triphosphate metabolic process	P	1	39	34	1549	2.94118	2.51775	over	jgi|Crypa2|101333|Crypa1.estExt_fgenesh1_kg.C_20098	jgi|Crypa2|221434|gw1.9.446.1, jgi|Crypa2|105584|Crypa1.estExt_fgenesh1_pg.C_11404, jgi|Crypa2|232941|gw1.4.2013.1, jgi|Crypa2|338364|fgenesh1_pm.3_	0.373687	0.97805
GO:0090407	organophosphate biosynthetic process	P	1	39	34	1549	2.94118	2.51775	over	jgi|Crypa2|251720|e_gw1.3.2316.1	jgi|Crypa2|232941|gw1.4.2013.1, jgi|Crypa2|259290|e_gw1.5.1164.1, jgi|Crypa2|219031|gw1.1.768.1, jgi|Crypa2|263847|e_gw1.7.966.1, jgi|Crypa2|108642|Crypa1.estExt_fgenesh1_pg.C_80478, jgi|Crypa2|258200|e_gw1.5.364.1, jgi|Crypa2|247527|e_gw1.1.1532.1, jgi|Crypa2|321005|fgenesh1_kg.2_	0.373687	0.97805
GO:0009205	purine ribonucleoside triphosphate metabolic process	P	1	39	34	1549	2.94118	2.51775	over	jgi|Crypa2|101333|Crypa1.estExt_fgenesh1_kg.C_20098	jgi|Crypa2|221434|gw1.9.446.1, jgi|Crypa2|105584|Crypa1.estExt_fgenesh1_pg.C_11404, jgi|Crypa2|232941|gw1.4.2013.1, jgi|Crypa2|338364|fgenesh1_pm.3_	0.373687	0.97805
GO:0035639	purine ribonucleoside triphosphate binding	F	5	189	34	1549	14.7059	12.2014	over	jgi|Crypa2|101333|Crypa1.estExt_fgenesh1_kg.C_20098, jgi|Crypa2|253937|e_gw1.3.1387.1, jgi|Crypa2|328634|fgenesh1_pg.3_		0.174719	0.97805
GO:0032550	purine ribonucleoside binding	F	5	190	34	1549	14.7059	12.266	over	jgi|Crypa2|101333|Crypa1.estExt_fgenesh1_kg.C_20098, jgi|Crypa2|253937|e_gw1.3.1387.1, jgi|Crypa2|328634|fgenesh1_pg.3_		0.175615	0.97805
GO:0032549	ribonucleoside binding	F	5	190	34	1549	14.7059	12.266	over	jgi|Crypa2|101333|Crypa1.estExt_fgenesh1_kg.C_20098, jgi|Crypa2|253937|e_gw1.3.1387.1, jgi|Crypa2|328634|fgenesh1_pg.3_		0.175615	0.97805
GO:0001883	purine nucleoside binding	F	5	190	34	1549	14.7059	12.266	over	jgi|Crypa2|101333|Crypa1.estExt_fgenesh1_kg.C_20098, jgi|Crypa2|253937|e_gw1.3.1387.1, jgi|Crypa2|328634|fgenesh1_pg.3_		0.175615	0.97805
GO:0001882	nucleoside binding	F	5	190	34	1549	14.7059	12.266	over	jgi|Crypa2|101333|Crypa1.estExt_fgenesh1_kg.C_20098, jgi|Crypa2|253937|e_gw1.3.1387.1, jgi|Crypa2|328634|fgenesh1_pg.3_		0.175615	0.97805
GO:0032555	purine ribonucleotide binding	F	5	191	34	1549	14.7059	12.3305	over	jgi|Crypa2|101333|Crypa1.estExt_fgenesh1_kg.C_20098, jgi|Crypa2|253937|e_gw1.3.1387.1, jgi|Crypa2|328634|fgenesh1_pg.3_		0.176487	0.97805
GO:0017076	purine nucleotide binding	F	5	192	34	1549	14.7059	12.3951	over	jgi|Crypa2|101333|Crypa1.estExt_fgenesh1_kg.C_20098, jgi|Crypa2|253937|e_gw1.3.1387.1, jgi|Crypa2|328634|fgenesh1_pg.3_		0.177337	0.97805
GO:0016491	oxidoreductase activity	F	3	198	34	1549	8.82353	12.7824	under	jgi|Crypa2|103071|Crypa1.estExt_fgenesh1_kg.C_60037, jgi|Crypa2|238526|gw1.4.2663.1, jgi|Crypa2|101684|Crypa1.estExt_fgenesh1_kg.C_20528	jgi|Crypa2|332547|fgenesh1_pg.7_	0.180619	0.97805
GO:0005515	protein binding	F	3	213	34	1549	8.82353	13.7508	under	jgi|Crypa2|224339|gw1.4.982.1, jgi|Crypa2|104409|Crypa1.estExt_fgenesh1_kg.C_100020, jgi|Crypa2|263743|e_gw1.7.1677.1	jgi|Crypa2|325217|fgenesh1_pg.1_	0.158619	0.97805
GO:0032787	monocarboxylic acid metabolic process	P	1	42	34	1549	2.94118	2.71143	over	jgi|Crypa2|103071|Crypa1.estExt_fgenesh1_kg.C_60037	jgi|Crypa2|108144|Crypa1.estExt_fgenesh1_pg.C_70119, jgi|Crypa2|263130|e_gw1.7.33.1, jgi|Crypa2|218348|gw1.2.257.1, jgi|Crypa2|104955|Crypa1.estExt_fgenesh1_pg.C_10091, jgi|Crypa2|235334|gw1.3.2624.1, jgi|Crypa2|277432|estExt_Genewise1.C_42759, jgi|Crypa2|249414|e_gw1.2.1778.1, jgi|Crypa2|259794|e_gw1.5.1332.1, jgi|Crypa2|331746|fgenesh1_pg.6_	0.376603	0.97805
GO:0044763	single-organism cellular process	P	6	225	34	1549	17.6471	14.5255	over	jgi|Crypa2|224339|gw1.4.982.1, jgi|Crypa2|101333|Crypa1.estExt_fgenesh1_kg.C_20098, jgi|Crypa2|104409|Crypa1.estExt_fgenesh1_kg.C_100020, jgi|Crypa2|253937|e_gw1.3.1387.1, jgi|Crypa2|328634|fgenesh1_pg.3_		0.157502	0.97805
GO:0033036	macromolecule localization	P	0	45	34	1549	0	2.9051	under		jgi|Crypa2|102834|Crypa1.estExt_fgenesh1_kg.C_50171, jgi|Crypa2|226297|gw1.2.1219.1, jgi|Crypa2|343564|fgenesh1_pm.11_	0.362996	0.97805
GO:0070011	peptidase activity, acting on L-amino acid peptides	F	0	46	34	1549	0	2.96966	under		jgi|Crypa2|334850|fgenesh1_pg.10_	0.35479	0.97805
GO:0016021	integral to membrane	C	0	49	34	1549	0	3.16333	under		jgi|Crypa2|337906|fgenesh1_pm.3_	0.331238	0.97805
GO:0031224	intrinsic to membrane	C	0	49	34	1549	0	3.16333	under		jgi|Crypa2|337906|fgenesh1_pm.3_	0.331238	0.97805
GO:0071702	organic substance transport	P	0	50	34	1549	0	3.22789	under		jgi|Crypa2|102834|Crypa1.estExt_fgenesh1_kg.C_50171, jgi|Crypa2|226297|gw1.2.1219.1, jgi|Crypa2|343564|fgenesh1_pm.11_	0.32373	0.97805
GO:1901565	organonitrogen compound catabolic process	P	0	54	34	1549	0	3.48612	under		jgi|Crypa2|256328|e_gw1.4.1213.1, jgi|Crypa2|260861|e_gw1.6.2246.1, jgi|Crypa2|221434|gw1.9.446.1, jgi|Crypa2|105584|Crypa1.estExt_fgenesh1_pg.C_11404, jgi|Crypa2|223980|gw1.1.1683.1, jgi|Crypa2|267290|e_gw1.9.1468.1, jgi|Crypa2|338364|fgenesh1_pm.3_	0.295316	0.97805
GO:0051716	cellular response to stimulus	P	0	55	34	1549	0	3.55068	under		jgi|Crypa2|328427|fgenesh1_pg.3_	0.288599	0.97805
GO:0016772	transferase activity, transferring phosphorus-containing groups	F	0	57	34	1549	0	3.67979	under		jgi|Crypa2|331090|fgenesh1_pg.5_	0.275609	0.97805
GO:0008233	peptidase activity	F	0	57	34	1549	0	3.67979	under		jgi|Crypa2|326112|fgenesh1_pg.1_	0.275609	0.97805
GO:0006508	proteolysis	P	0	58	34	1549	0	3.74435	under		jgi|Crypa2|334850|fgenesh1_pg.10_	0.269328	0.97805
GO:0046483	heterocycle metabolic process	P	7	268	34	1549	20.5882	17.3015	over	jgi|Crypa2|224339|gw1.4.982.1, jgi|Crypa2|101333|Crypa1.estExt_fgenesh1_kg.C_20098, jgi|Crypa2|104409|Crypa1.estExt_fgenesh1_kg.C_100020, jgi|Crypa2|258492|e_gw1.5.129.1, jgi|Crypa2|221705|gw1.5.739.1, jgi|Crypa2|335787|fgenesh1_pm.1_		0.149304	0.97805
GO:0034641	cellular nitrogen compound metabolic process	P	7	275	34	1549	20.5882	17.7534	over	jgi|Crypa2|224339|gw1.4.982.1, jgi|Crypa2|101333|Crypa1.estExt_fgenesh1_kg.C_20098, jgi|Crypa2|104409|Crypa1.estExt_fgenesh1_kg.C_100020, jgi|Crypa2|258492|e_gw1.5.129.1, jgi|Crypa2|221705|gw1.5.739.1, jgi|Crypa2|335787|fgenesh1_pm.1_		0.15432	0.97805
GO:0016310	phosphorylation	P	2	64	34	1549	5.88235	4.1317	over	jgi|Crypa2|101333|Crypa1.estExt_fgenesh1_kg.C_20098, jgi|Crypa2|249681|e_gw1.2.1870.1	jgi|Crypa2|331090|fgenesh1_pg.5_	0.251375	0.97805
GO:1901360	organic cyclic compound metabolic process	P	7	277	34	1549	20.5882	17.8825	over	jgi|Crypa2|224339|gw1.4.982.1, jgi|Crypa2|101333|Crypa1.estExt_fgenesh1_kg.C_20098, jgi|Crypa2|104409|Crypa1.estExt_fgenesh1_kg.C_100020, jgi|Crypa2|258492|e_gw1.5.129.1, jgi|Crypa2|221705|gw1.5.739.1, jgi|Crypa2|335787|fgenesh1_pm.1_		0.155625	0.97805
GO:0044281	small molecule metabolic process	P	7	277	34	1549	20.5882	17.8825	over	jgi|Crypa2|233295|gw1.1.3153.1, jgi|Crypa2|101333|Crypa1.estExt_fgenesh1_kg.C_20098, jgi|Crypa2|226763|gw1.4.1289.1, jgi|Crypa2|221705|gw1.5.739.1, jgi|Crypa2|103071|Crypa1.estExt_fgenesh1_kg.C_60037, jgi|Crypa2|335787|fgenesh1_pm.1_		0.155625	0.97805
GO:0044707	single-multicellular organism process	P	2	70	34	1549	5.88235	4.51904	over	jgi|Crypa2|223301|gw1.9.603.1, jgi|Crypa2|226763|gw1.4.1289.1	jgi|Crypa2|266868|e_gw1.8.1941.1, jgi|Crypa2|218268|gw1.3.437.1, jgi|Crypa2|324701|fgenesh1_kg.10_	0.264172	0.97805
GO:0043581	mycelium development	P	2	70	34	1549	5.88235	4.51904	over	jgi|Crypa2|223301|gw1.9.603.1, jgi|Crypa2|226763|gw1.4.1289.1	jgi|Crypa2|266868|e_gw1.8.1941.1, jgi|Crypa2|218268|gw1.3.437.1, jgi|Crypa2|324701|fgenesh1_kg.10_	0.264172	0.97805
GO:0032501	multicellular organismal process	P	2	70	34	1549	5.88235	4.51904	over	jgi|Crypa2|223301|gw1.9.603.1, jgi|Crypa2|226763|gw1.4.1289.1	jgi|Crypa2|266868|e_gw1.8.1941.1, jgi|Crypa2|218268|gw1.3.437.1, jgi|Crypa2|324701|fgenesh1_kg.10_	0.264172	0.97805
GO:0007275	multicellular organismal development	P	2	70	34	1549	5.88235	4.51904	over	jgi|Crypa2|223301|gw1.9.603.1, jgi|Crypa2|226763|gw1.4.1289.1	jgi|Crypa2|266868|e_gw1.8.1941.1, jgi|Crypa2|218268|gw1.3.437.1, jgi|Crypa2|324701|fgenesh1_kg.10_	0.264172	0.97805
GO:0009117	nucleotide metabolic process	P	2	72	34	1549	5.88235	4.64816	over	jgi|Crypa2|101333|Crypa1.estExt_fgenesh1_kg.C_20098, jgi|Crypa2|221705|gw1.5.739.1	jgi|Crypa2|221434|gw1.9.446.1, jgi|Crypa2|105584|Crypa1.estExt_fgenesh1_pg.C_11404, jgi|Crypa2|232941|gw1.4.2013.1, jgi|Crypa2|259290|e_gw1.5.1164.1, jgi|Crypa2|338364|fgenesh1_pm.3_	0.267624	0.97805
GO:0048856	anatomical structure development	P	2	72	34	1549	5.88235	4.64816	over	jgi|Crypa2|223301|gw1.9.603.1, jgi|Crypa2|226763|gw1.4.1289.1	jgi|Crypa2|266868|e_gw1.8.1941.1, jgi|Crypa2|218268|gw1.3.437.1, jgi|Crypa2|324701|fgenesh1_kg.10_	0.267624	0.97805
GO:0044767	single-organism developmental process	P	2	74	34	1549	5.88235	4.77728	over	jgi|Crypa2|223301|gw1.9.603.1, jgi|Crypa2|226763|gw1.4.1289.1	jgi|Crypa2|266868|e_gw1.8.1941.1, jgi|Crypa2|218268|gw1.3.437.1, jgi|Crypa2|324701|fgenesh1_kg.10_	0.27068	0.97805
GO:0006753	nucleoside phosphate metabolic process	P	2	74	34	1549	5.88235	4.77728	over	jgi|Crypa2|101333|Crypa1.estExt_fgenesh1_kg.C_20098, jgi|Crypa2|221705|gw1.5.739.1	jgi|Crypa2|221434|gw1.9.446.1, jgi|Crypa2|105584|Crypa1.estExt_fgenesh1_pg.C_11404, jgi|Crypa2|232941|gw1.4.2013.1, jgi|Crypa2|259290|e_gw1.5.1164.1, jgi|Crypa2|338364|fgenesh1_pm.3_	0.27068	0.97805
GO:0032502	developmental process	P	2	75	34	1549	5.88235	4.84183	over	jgi|Crypa2|223301|gw1.9.603.1, jgi|Crypa2|226763|gw1.4.1289.1	jgi|Crypa2|266868|e_gw1.8.1941.1, jgi|Crypa2|218268|gw1.3.437.1, jgi|Crypa2|324701|fgenesh1_kg.10_	0.272063	0.97805
GO:0034654	nucleobase-containing compound biosynthetic process	P	2	75	34	1549	5.88235	4.84183	over	jgi|Crypa2|224339|gw1.4.982.1, jgi|Crypa2|258492|e_gw1.5.129.1	jgi|Crypa2|216252|gw1.3.136.1, jgi|Crypa2|332974|fgenesh1_pg.7_	0.272063	0.97805
GO:0003723	RNA binding	F	2	77	34	1549	5.88235	4.97095	over	jgi|Crypa2|222795|gw1.1.1488.1, jgi|Crypa2|263743|e_gw1.7.1677.1	jgi|Crypa2|102834|Crypa1.estExt_fgenesh1_kg.C_50171, jgi|Crypa2|244514|e_gw1.1.4922.1, jgi|Crypa2|252761|e_gw1.3.57.1, jgi|Crypa2|106042|Crypa1.estExt_fgenesh1_pg.C_20619, jgi|Crypa2|339513|fgenesh1_pm.4_	0.274543	0.97805
GO:0017111	nucleoside-triphosphatase activity	F	2	80	34	1549	5.88235	5.16462	over	jgi|Crypa2|101333|Crypa1.estExt_fgenesh1_kg.C_20098, jgi|Crypa2|215908|gw1.3.81.1	jgi|Crypa2|337906|fgenesh1_pm.3_	0.277566	0.97805
GO:0044765	single-organism transport	P	2	82	34	1549	5.88235	5.29374	over	jgi|Crypa2|325735|fgenesh1_pg.1_		0.279134	0.97805
GO:0003824	catalytic activity	F	18	753	34	1549	52.9412	48.612	over	jgi|Crypa2|233295|gw1.1.3153.1, jgi|Crypa2|279131|estExt_Genewise1.C_60195, jgi|Crypa2|101333|Crypa1.estExt_fgenesh1_kg.C_20098, jgi|Crypa2|253937|e_gw1.3.1387.1, jgi|Crypa2|258492|e_gw1.5.129.1, jgi|Crypa2|245560|e_gw1.1.1267.1, jgi|Crypa2|100385|Crypa1.estExt_fgenesh1_pm.C_160035, jgi|Crypa2|226763|gw1.4.1289.1, jgi|Crypa2|221705|gw1.5.739.1, jgi|Crypa2|261508|e_gw1.6.94.1, jgi|Crypa2|247896|e_…		0.120774	0.97805
GO:0044425	membrane part	C	1	104	34	1549	2.94118	6.71401	under	jgi|Crypa2|101333|Crypa1.estExt_fgenesh1_kg.C_20098	jgi|Crypa2|337906|fgenesh1_pm.3_	0.229585	0.97805
GO:1901566	organonitrogen compound biosynthetic process	P	3	108	34	1549	8.82353	6.97224	over	jgi|Crypa2|226763|gw1.4.1289.1, jgi|Crypa2|335787|fgenesh1_pm.1_		0.218389	0.97805
GO:0050794	regulation of cellular process	P	3	123	34	1549	8.82353	7.94061	over	jgi|Crypa2|224339|gw1.4.982.1, jgi|Crypa2|258492|e_gw1.5.129.1, jgi|Crypa2|263743|e_gw1.7.1677.1	jgi|Crypa2|328427|fgenesh1_pg.3_	0.233236	0.97805
GO:0050789	regulation of biological process	P	3	127	34	1549	8.82353	8.19884	over	jgi|Crypa2|224339|gw1.4.982.1, jgi|Crypa2|258492|e_gw1.5.129.1, jgi|Crypa2|263743|e_gw1.7.1677.1	jgi|Crypa2|328427|fgenesh1_pg.3_	0.235292	0.97805
GO:0006520	cellular amino acid metabolic process	P	2	134	34	1549	5.88235	8.65074	under	jgi|Crypa2|226763|gw1.4.1289.1, jgi|Crypa2|335787|fgenesh1_pm.1_		0.233043	0.97805
GO:0006796	phosphate-containing compound metabolic process	P	4	154	34	1549	11.7647	9.9419	over	jgi|Crypa2|101333|Crypa1.estExt_fgenesh1_kg.C_20098, jgi|Crypa2|221705|gw1.5.739.1, jgi|Crypa2|249681|e_gw1.2.1870.1, jgi|Crypa2|251720|e_gw1.3.2316.1	jgi|Crypa2|331090|fgenesh1_pg.5_	0.198084	0.97805
GO:0005524	ATP binding	F	4	155	34	1549	11.7647	10.0065	over	jgi|Crypa2|101333|Crypa1.estExt_fgenesh1_kg.C_20098, jgi|Crypa2|253937|e_gw1.3.1387.1, jgi|Crypa2|253316|e_gw1.3.2787.1, jgi|Crypa2|215908|gw1.3.81.1	jgi|Crypa2|327242|fgenesh1_pg.2_	0.198958	0.97805
GO:0032559	adenyl ribonucleotide binding	F	4	157	34	1549	11.7647	10.1356	over	jgi|Crypa2|101333|Crypa1.estExt_fgenesh1_kg.C_20098, jgi|Crypa2|253937|e_gw1.3.1387.1, jgi|Crypa2|253316|e_gw1.3.2787.1, jgi|Crypa2|215908|gw1.3.81.1	jgi|Crypa2|327242|fgenesh1_pg.2_	0.200607	0.97805
GO:0030554	adenyl nucleotide binding	F	4	158	34	1549	11.7647	10.2001	over	jgi|Crypa2|101333|Crypa1.estExt_fgenesh1_kg.C_20098, jgi|Crypa2|253937|e_gw1.3.1387.1, jgi|Crypa2|253316|e_gw1.3.2787.1, jgi|Crypa2|215908|gw1.3.81.1	jgi|Crypa2|327242|fgenesh1_pg.2_	0.201382	0.97805
GO:0006793	phosphorus metabolic process	P	4	160	34	1549	11.7647	10.3292	over	jgi|Crypa2|101333|Crypa1.estExt_fgenesh1_kg.C_20098, jgi|Crypa2|221705|gw1.5.739.1, jgi|Crypa2|249681|e_gw1.2.1870.1, jgi|Crypa2|251720|e_gw1.3.2316.1	jgi|Crypa2|331090|fgenesh1_pg.5_	0.202832	0.97805
GO:0046872	metal ion binding	F	4	166	34	1549	11.7647	10.7166	over	jgi|Crypa2|325735|fgenesh1_pg.1_		0.206389	0.97805
GO:0043169	cation binding	F	4	169	34	1549	11.7647	10.9103	over	jgi|Crypa2|325735|fgenesh1_pg.1_		0.207725	0.97805
GO:0016740	transferase activity	F	4	172	34	1549	11.7647	11.1039	over	jgi|Crypa2|226763|gw1.4.1289.1, jgi|Crypa2|221705|gw1.5.739.1, jgi|Crypa2|247896|e_gw1.1.4516.1, jgi|Crypa2|335787|fgenesh1_pm.1_		0.208772	0.97805
GO:0055114	oxidation-reduction process	P	5	197	34	1549	14.7059	12.7179	over	jgi|Crypa2|325735|fgenesh1_pg.1_		0.181229	0.97805
GO:0032553	ribonucleotide binding	F	5	204	34	1549	14.7059	13.1698	over	jgi|Crypa2|101333|Crypa1.estExt_fgenesh1_kg.C_20098, jgi|Crypa2|253937|e_gw1.3.1387.1, jgi|Crypa2|328634|fgenesh1_pg.3_		0.185673	0.97805
GO:0097367	carbohydrate derivative binding	F	5	205	34	1549	14.7059	13.2343	over	jgi|Crypa2|101333|Crypa1.estExt_fgenesh1_kg.C_20098, jgi|Crypa2|253937|e_gw1.3.1387.1, jgi|Crypa2|328634|fgenesh1_pg.3_		0.186212	0.97805
GO:0043234	protein complex	C	5	208	34	1549	14.7059	13.428	over	jgi|Crypa2|224339|gw1.4.982.1, jgi|Crypa2|101333|Crypa1.estExt_fgenesh1_kg.C_20098, jgi|Crypa2|104409|Crypa1.estExt_fgenesh1_kg.C_100020, jgi|Crypa2|258492|e_gw1.5.129.1, jgi|Crypa2|263743|e_gw1.7.1677.1	jgi|Crypa2|256328|e_gw1.4.1213.1, jgi|Crypa2|226297|gw1.2.1219.1, jgi|Crypa2|326112|fgenesh1_pg.1_	0.187682	0.97805
GO:0043167	ion binding	F	10	410	34	1549	29.4118	26.4687	over	jgi|Crypa2|325735|fgenesh1_pg.1_		0.139567	0.97805
GO:0044710	single-organism metabolic process	P	10	420	34	1549	29.4118	27.1143	over	jgi|Crypa2|325735|fgenesh1_pg.1_		0.14379	0.97805
GO:0008270	zinc ion binding	F	1	63	34	1549	2.94118	4.06714	under	jgi|Crypa2|226763|gw1.4.1289.1	jgi|Crypa2|250764|e_gw1.2.1.1, jgi|Crypa2|330330|fgenesh1_pg.4_	0.353734	0.97805
GO:0043436	oxoacid metabolic process	P	3	163	34	1549	8.82353	10.5229	under	jgi|Crypa2|226763|gw1.4.1289.1, jgi|Crypa2|103071|Crypa1.estExt_fgenesh1_kg.C_60037, jgi|Crypa2|335787|fgenesh1_pm.1_		0.223914	0.97805
GO:0019752	carboxylic acid metabolic process	P	3	163	34	1549	8.82353	10.5229	under	jgi|Crypa2|226763|gw1.4.1289.1, jgi|Crypa2|103071|Crypa1.estExt_fgenesh1_kg.C_60037, jgi|Crypa2|335787|fgenesh1_pm.1_		0.223914	0.97805
GO:0051179	localization	P	3	140	34	1549	8.82353	9.03809	under	jgi|Crypa2|325735|fgenesh1_pg.1_		0.236902	0.97805
GO:0016053	organic acid biosynthetic process	P	1	75	34	1549	2.94118	4.84183	under	jgi|Crypa2|226763|gw1.4.1289.1	jgi|Crypa2|327242|fgenesh1_pg.2_	0.321306	0.97805
GO:0046394	carboxylic acid biosynthetic process	P	1	75	34	1549	2.94118	4.84183	under	jgi|Crypa2|226763|gw1.4.1289.1	jgi|Crypa2|327242|fgenesh1_pg.2_	0.321306	0.97805
GO:0046906	tetrapyrrole binding	F	0	19	34	1549	0	1.2266	under		jgi|Crypa2|251639|e_gw1.3.74.1, jgi|Crypa2|329834|fgenesh1_pg.4_	0.654302	0.97805
GO:0009152	purine ribonucleotide biosynthetic process	P	0	19	34	1549	0	1.2266	under		jgi|Crypa2|232941|gw1.4.2013.1, jgi|Crypa2|259290|e_gw1.5.1164.1, jgi|Crypa2|263847|e_gw1.7.966.1, jgi|Crypa2|258200|e_gw1.5.364.1, jgi|Crypa2|247527|e_gw1.1.1532.1, jgi|Crypa2|321005|fgenesh1_kg.2_	0.654302	0.97805
GO:0020037	heme binding	F	0	19	34	1549	0	1.2266	under		jgi|Crypa2|251639|e_gw1.3.74.1, jgi|Crypa2|329834|fgenesh1_pg.4_	0.654302	0.97805
GO:0042430	indole-containing compound metabolic process	P	0	19	34	1549	0	1.2266	under		jgi|Crypa2|256328|e_gw1.4.1213.1, jgi|Crypa2|258088|e_gw1.5.499.1, jgi|Crypa2|265667|e_gw1.8.423.1, jgi|Crypa2|103155|Crypa1.estExt_fgenesh1_kg.C_60127, jgi|Crypa2|250226|e_gw1.2.474.1, jgi|Crypa2|255355|e_gw1.4.2310.1, jgi|Crypa2|263293|e_gw1.7.276.1, jgi|Crypa2|255568|e_gw1.4.521.1, jgi|Crypa2|327125|fgenesh1_pg.2_	0.654302	0.97805
GO:0009081	branched-chain amino acid metabolic process	P	0	19	34	1549	0	1.2266	under		jgi|Crypa2|231255|gw1.8.1216.1, jgi|Crypa2|235859|gw1.7.1604.1, jgi|Crypa2|218068|gw1.2.235.1, jgi|Crypa2|328153|fgenesh1_pg.3_	0.654302	0.97805
GO:0005743	mitochondrial inner membrane	C	0	19	34	1549	0	1.2266	under		jgi|Crypa2|278775|estExt_Genewise1.C_52350, jgi|Crypa2|58899|Crypa1.fgenesh1_pm.C_scaffold_1000136, jgi|Crypa2|258200|e_gw1.5.364.1, jgi|Crypa2|333035|fgenesh1_pg.7_	0.654302	0.97805
GO:0019866	organelle inner membrane	C	0	19	34	1549	0	1.2266	under		jgi|Crypa2|278775|estExt_Genewise1.C_52350, jgi|Crypa2|58899|Crypa1.fgenesh1_pm.C_scaffold_1000136, jgi|Crypa2|258200|e_gw1.5.364.1, jgi|Crypa2|333035|fgenesh1_pg.7_	0.654302	0.97805
GO:0009260	ribonucleotide biosynthetic process	P	0	19	34	1549	0	1.2266	under		jgi|Crypa2|232941|gw1.4.2013.1, jgi|Crypa2|259290|e_gw1.5.1164.1, jgi|Crypa2|263847|e_gw1.7.966.1, jgi|Crypa2|258200|e_gw1.5.364.1, jgi|Crypa2|247527|e_gw1.1.1532.1, jgi|Crypa2|321005|fgenesh1_kg.2_	0.654302	0.97805
GO:0003924	GTPase activity	F	0	19	34	1549	0	1.2266	under		jgi|Crypa2|105584|Crypa1.estExt_fgenesh1_pg.C_11404, jgi|Crypa2|275729|estExt_Genewise1.C_33087, jgi|Crypa2|101725|Crypa1.estExt_fgenesh1_kg.C_20577, jgi|Crypa2|342332|fgenesh1_pm.8_	0.654302	0.97805
GO:0046390	ribose phosphate biosynthetic process	P	0	19	34	1549	0	1.2266	under		jgi|Crypa2|232941|gw1.4.2013.1, jgi|Crypa2|259290|e_gw1.5.1164.1, jgi|Crypa2|263847|e_gw1.7.966.1, jgi|Crypa2|258200|e_gw1.5.364.1, jgi|Crypa2|247527|e_gw1.1.1532.1, jgi|Crypa2|321005|fgenesh1_kg.2_	0.654302	0.97805
GO:0006586	indolalkylamine metabolic process	P	0	19	34	1549	0	1.2266	under		jgi|Crypa2|256328|e_gw1.4.1213.1, jgi|Crypa2|258088|e_gw1.5.499.1, jgi|Crypa2|265667|e_gw1.8.423.1, jgi|Crypa2|103155|Crypa1.estExt_fgenesh1_kg.C_60127, jgi|Crypa2|250226|e_gw1.2.474.1, jgi|Crypa2|255355|e_gw1.4.2310.1, jgi|Crypa2|263293|e_gw1.7.276.1, jgi|Crypa2|255568|e_gw1.4.521.1, jgi|Crypa2|327125|fgenesh1_pg.2_	0.654302	0.97805
GO:0006568	tryptophan metabolic process	P	0	19	34	1549	0	1.2266	under		jgi|Crypa2|256328|e_gw1.4.1213.1, jgi|Crypa2|258088|e_gw1.5.499.1, jgi|Crypa2|265667|e_gw1.8.423.1, jgi|Crypa2|103155|Crypa1.estExt_fgenesh1_kg.C_60127, jgi|Crypa2|250226|e_gw1.2.474.1, jgi|Crypa2|255355|e_gw1.4.2310.1, jgi|Crypa2|263293|e_gw1.7.276.1, jgi|Crypa2|255568|e_gw1.4.521.1, jgi|Crypa2|327125|fgenesh1_pg.2_	0.654302	0.97805
GO:0008652	cellular amino acid biosynthetic process	P	1	61	34	1549	2.94118	3.93802	under	jgi|Crypa2|226763|gw1.4.1289.1	jgi|Crypa2|327242|fgenesh1_pg.2_	0.358222	0.97805
GO:0043648	dicarboxylic acid metabolic process	P	0	24	34	1549	0	1.54939	under		jgi|Crypa2|331688|fgenesh1_pg.6_	0.584675	0.97805
GO:0016879	ligase activity, forming carbon-nitrogen bonds	F	0	24	34	1549	0	1.54939	under		jgi|Crypa2|261805|e_gw1.6.1107.1, jgi|Crypa2|280486|estExt_Genewise1.C_70732, jgi|Crypa2|106743|Crypa1.estExt_fgenesh1_pg.C_30964, jgi|Crypa2|263130|e_gw1.7.33.1, jgi|Crypa2|108642|Crypa1.estExt_fgenesh1_pg.C_80478, jgi|Crypa2|224200|gw1.2.841.1, jgi|Crypa2|104955|Crypa1.estExt_fgenesh1_pg.C_10091, jgi|Crypa2|256419|e_gw1.4.2864.1, jgi|Crypa2|338927|fgenesh1_pm.4_	0.584675	0.97805
GO:1901068	guanosine-containing compound metabolic process	P	0	24	34	1549	0	1.54939	under		jgi|Crypa2|221434|gw1.9.446.1, jgi|Crypa2|105584|Crypa1.estExt_fgenesh1_pg.C_11404, jgi|Crypa2|338364|fgenesh1_pm.3_	0.584675	0.97805
GO:0031981	nuclear lumen	C	0	24	34	1549	0	1.54939	under		jgi|Crypa2|224337|gw1.9.683.1, jgi|Crypa2|216252|gw1.3.136.1, jgi|Crypa2|332974|fgenesh1_pg.7_	0.584675	0.97805
GO:0044265	cellular macromolecule catabolic process	P	0	24	34	1549	0	1.54939	under		jgi|Crypa2|334850|fgenesh1_pg.10_	0.584675	0.97805
GO:0044712	single-organism catabolic process	P	0	20	34	1549	0	1.29116	under		jgi|Crypa2|256328|e_gw1.4.1213.1, jgi|Crypa2|260861|e_gw1.6.2246.1, jgi|Crypa2|223980|gw1.1.1683.1, jgi|Crypa2|218068|gw1.2.235.1, jgi|Crypa2|107559|Crypa1.estExt_fgenesh1_pg.C_50344, jgi|Crypa2|219104|gw1.6.295.1, jgi|Crypa2|218532|gw1.5.371.1, jgi|Crypa2|249981|e_gw1.2.50.1, jgi|Crypa2|109170|Crypa1.estExt_fgenesh1_pg.C_110114, jgi|Crypa2|216487|gw1.5.143.1, jgi|Crypa2|240275|gw1.7.1997.1, jgi|…	0.639762	0.97805
GO:0009060	aerobic respiration	P	0	20	34	1549	0	1.29116	under		jgi|Crypa2|256328|e_gw1.4.1213.1, jgi|Crypa2|260861|e_gw1.6.2246.1, jgi|Crypa2|268230|e_gw1.9.1582.1, jgi|Crypa2|219806|gw1.4.493.1, jgi|Crypa2|108144|Crypa1.estExt_fgenesh1_pg.C_70119, jgi|Crypa2|263130|e_gw1.7.33.1, jgi|Crypa2|218348|gw1.2.257.1, jgi|Crypa2|217385|gw1.4.234.1, jgi|Crypa2|216648|gw1.6.98.1, jgi|Crypa2|219104|gw1.6.295.1, jgi|Crypa2|109333|Crypa1.estExt_fgenesh1_pg.C_140040, jgi|…	0.639762	0.97805
GO:1901659	glycosyl compound biosynthetic process	P	0	20	34	1549	0	1.29116	under		jgi|Crypa2|260788|e_gw1.5.2299.1, jgi|Crypa2|232941|gw1.4.2013.1, jgi|Crypa2|332958|fgenesh1_pg.7_	0.639762	0.97805
GO:0016757	transferase activity, transferring glycosyl groups	F	0	20	34	1549	0	1.29116	under		jgi|Crypa2|106034|Crypa1.estExt_fgenesh1_pg.C_20594, jgi|Crypa2|216788|gw1.5.170.1, jgi|Crypa2|104329|Crypa1.estExt_fgenesh1_kg.C_90442, jgi|Crypa2|262898|e_gw1.6.9.1, jgi|Crypa2|253168|e_gw1.3.2742.1, jgi|Crypa2|281816|estExt_Genewise1.C_81289, jgi|Crypa2|261967|e_gw1.6.1884.1, jgi|Crypa2|239163|gw1.8.1789.1, jgi|Crypa2|236838|gw1.4.2473.1, jgi|Crypa2|106438|Crypa1.estExt_fgenesh1_pg.C_30301, jg…	0.639762	0.97805
GO:0051603	proteolysis involved in cellular protein catabolic process	P	0	20	34	1549	0	1.29116	under		jgi|Crypa2|334850|fgenesh1_pg.10_	0.639762	0.97805
GO:0004672	protein kinase activity	F	0	20	34	1549	0	1.29116	under		jgi|Crypa2|257479|e_gw1.4.3286.1, jgi|Crypa2|250764|e_gw1.2.1.1, jgi|Crypa2|247165|e_gw1.1.975.1, jgi|Crypa2|256657|e_gw1.4.1119.1, jgi|Crypa2|269967|e_gw1.11.35.1, jgi|Crypa2|258388|e_gw1.5.2059.1, jgi|Crypa2|248366|e_gw1.1.3598.1, jgi|Crypa2|251156|e_gw1.2.1406.1, jgi|Crypa2|102753|Crypa1.estExt_fgenesh1_kg.C_50082, jgi|Crypa2|258486|e_gw1.5.38.1, jgi|Crypa2|263568|e_gw1.7.1642.1, jgi|Crypa2|32…	0.639762	0.97805
GO:0006099	tricarboxylic acid cycle	P	0	20	34	1549	0	1.29116	under		jgi|Crypa2|256328|e_gw1.4.1213.1, jgi|Crypa2|260861|e_gw1.6.2246.1, jgi|Crypa2|268230|e_gw1.9.1582.1, jgi|Crypa2|219806|gw1.4.493.1, jgi|Crypa2|108144|Crypa1.estExt_fgenesh1_pg.C_70119, jgi|Crypa2|263130|e_gw1.7.33.1, jgi|Crypa2|218348|gw1.2.257.1, jgi|Crypa2|217385|gw1.4.234.1, jgi|Crypa2|216648|gw1.6.98.1, jgi|Crypa2|219104|gw1.6.295.1, jgi|Crypa2|109333|Crypa1.estExt_fgenesh1_pg.C_140040, jgi|…	0.639762	0.97805
GO:0044282	small molecule catabolic process	P	0	20	34	1549	0	1.29116	under		jgi|Crypa2|256328|e_gw1.4.1213.1, jgi|Crypa2|260861|e_gw1.6.2246.1, jgi|Crypa2|223980|gw1.1.1683.1, jgi|Crypa2|218068|gw1.2.235.1, jgi|Crypa2|107559|Crypa1.estExt_fgenesh1_pg.C_50344, jgi|Crypa2|219104|gw1.6.295.1, jgi|Crypa2|218532|gw1.5.371.1, jgi|Crypa2|249981|e_gw1.2.50.1, jgi|Crypa2|109170|Crypa1.estExt_fgenesh1_pg.C_110114, jgi|Crypa2|216487|gw1.5.143.1, jgi|Crypa2|240275|gw1.7.1997.1, jgi|…	0.639762	0.97805
GO:0044257	cellular protein catabolic process	P	0	20	34	1549	0	1.29116	under		jgi|Crypa2|334850|fgenesh1_pg.10_	0.639762	0.97805
GO:0035556	intracellular signal transduction	P	0	20	34	1549	0	1.29116	under		jgi|Crypa2|102464|Crypa1.estExt_fgenesh1_kg.C_40247, jgi|Crypa2|330150|fgenesh1_pg.4_	0.639762	0.97805
GO:0006576	cellular biogenic amine metabolic process	P	0	20	34	1549	0	1.29116	under		jgi|Crypa2|256328|e_gw1.4.1213.1, jgi|Crypa2|258088|e_gw1.5.499.1, jgi|Crypa2|265667|e_gw1.8.423.1, jgi|Crypa2|103155|Crypa1.estExt_fgenesh1_kg.C_60127, jgi|Crypa2|250226|e_gw1.2.474.1, jgi|Crypa2|255355|e_gw1.4.2310.1, jgi|Crypa2|263293|e_gw1.7.276.1, jgi|Crypa2|255568|e_gw1.4.521.1, jgi|Crypa2|327125|fgenesh1_pg.2_	0.639762	0.97805
GO:0044106	cellular amine metabolic process	P	0	20	34	1549	0	1.29116	under		jgi|Crypa2|256328|e_gw1.4.1213.1, jgi|Crypa2|258088|e_gw1.5.499.1, jgi|Crypa2|265667|e_gw1.8.423.1, jgi|Crypa2|103155|Crypa1.estExt_fgenesh1_kg.C_60127, jgi|Crypa2|250226|e_gw1.2.474.1, jgi|Crypa2|255355|e_gw1.4.2310.1, jgi|Crypa2|263293|e_gw1.7.276.1, jgi|Crypa2|255568|e_gw1.4.521.1, jgi|Crypa2|327125|fgenesh1_pg.2_	0.639762	0.97805
GO:0005739	mitochondrion	C	1	59	34	1549	2.94118	3.80891	under	jgi|Crypa2|100385|Crypa1.estExt_fgenesh1_pm.C_160035	jgi|Crypa2|260861|e_gw1.6.2246.1, jgi|Crypa2|245589|e_gw1.1.4091.1, jgi|Crypa2|219806|gw1.4.493.1, jgi|Crypa2|278775|estExt_Genewise1.C_52350, jgi|Crypa2|264005|e_gw1.7.2331.1, jgi|Crypa2|232941|gw1.4.2013.1, jgi|Crypa2|329413|fgenesh1_pg.4_	0.362356	0.97805
GO:1901135	carbohydrate derivative metabolic process	P	1	78	34	1549	2.94118	5.03551	under	jgi|Crypa2|101333|Crypa1.estExt_fgenesh1_kg.C_20098	jgi|Crypa2|221434|gw1.9.446.1, jgi|Crypa2|105584|Crypa1.estExt_fgenesh1_pg.C_11404, jgi|Crypa2|260788|e_gw1.5.2299.1, jgi|Crypa2|232941|gw1.4.2013.1, jgi|Crypa2|337075|fgenesh1_pm.2_	0.312199	0.97805
GO:0090304	nucleic acid metabolic process	P	3	134	34	1549	8.82353	8.65074	over	jgi|Crypa2|224339|gw1.4.982.1, jgi|Crypa2|104409|Crypa1.estExt_fgenesh1_kg.C_100020, jgi|Crypa2|258492|e_gw1.5.129.1	jgi|Crypa2|102834|Crypa1.estExt_fgenesh1_kg.C_50171, jgi|Crypa2|224337|gw1.9.683.1, jgi|Crypa2|272209|estExt_Genewise1.C_13434, jgi|Crypa2|104656|Crypa1.estExt_fgenesh1_kg.C_130040, jgi|Crypa2|216252|gw1.3.136.1, jgi|Crypa2|331688|fgenesh1_pg.6_	0.237084	0.97805
GO:0051234	establishment of localization	P	3	138	34	1549	8.82353	8.90897	under	jgi|Crypa2|325735|fgenesh1_pg.1_		0.237131	0.97805
GO:0005634	nucleus	C	2	97	34	1549	5.88235	6.2621	under	jgi|Crypa2|224339|gw1.4.982.1, jgi|Crypa2|104409|Crypa1.estExt_fgenesh1_kg.C_100020	jgi|Crypa2|102834|Crypa1.estExt_fgenesh1_kg.C_50171, jgi|Crypa2|224337|gw1.9.683.1, jgi|Crypa2|276718|estExt_Genewise1.C_41530, jgi|Crypa2|334850|fgenesh1_pg.10_	0.280663	0.97805
GO:0044283	small molecule biosynthetic process	P	2	97	34	1549	5.88235	6.2621	under	jgi|Crypa2|226763|gw1.4.1289.1, jgi|Crypa2|251720|e_gw1.3.2316.1	jgi|Crypa2|327242|fgenesh1_pg.2_	0.280663	0.97805
GO:0072521	purine-containing compound metabolic process	P	1	67	34	1549	2.94118	4.32537	under	jgi|Crypa2|101333|Crypa1.estExt_fgenesh1_kg.C_20098	jgi|Crypa2|327242|fgenesh1_pg.2_	0.343842	0.97805
GO:0006082	organic acid metabolic process	P	3	164	34	1549	8.82353	10.5875	under	jgi|Crypa2|226763|gw1.4.1289.1, jgi|Crypa2|103071|Crypa1.estExt_fgenesh1_kg.C_60037, jgi|Crypa2|335787|fgenesh1_pm.1_		0.222985	0.97805
GO:0050662	coenzyme binding	F	1	58	34	1549	2.94118	3.74435	under	jgi|Crypa2|101684|Crypa1.estExt_fgenesh1_kg.C_20528	jgi|Crypa2|256328|e_gw1.4.1213.1, jgi|Crypa2|330698|fgenesh1_pg.5_	0.364276	0.97805
GO:0042578	phosphoric ester hydrolase activity	F	0	17	34	1549	0	1.09748	under		jgi|Crypa2|265707|e_gw1.8.1833.1, jgi|Crypa2|274133|estExt_Genewise1.C_30218, jgi|Crypa2|238781|gw1.10.684.1, jgi|Crypa2|329081|fgenesh1_pg.3_	0.684351	0.97805
GO:0043623	cellular protein complex assembly	P	0	17	34	1549	0	1.09748	under		jgi|Crypa2|105584|Crypa1.estExt_fgenesh1_pg.C_11404, jgi|Crypa2|106122|Crypa1.estExt_fgenesh1_pg.C_20797, jgi|Crypa2|330325|fgenesh1_pg.4_	0.684351	0.97805
GO:0005976	polysaccharide metabolic process	P	0	17	34	1549	0	1.09748	under		jgi|Crypa2|106034|Crypa1.estExt_fgenesh1_pg.C_20594, jgi|Crypa2|260788|e_gw1.5.2299.1, jgi|Crypa2|334380|fgenesh1_pg.9_	0.684351	0.97805
GO:0009064	glutamine family amino acid metabolic process	P	0	17	34	1549	0	1.09748	under		jgi|Crypa2|245589|e_gw1.1.4091.1, jgi|Crypa2|106743|Crypa1.estExt_fgenesh1_pg.C_30964, jgi|Crypa2|216344|gw1.2.83.1, jgi|Crypa2|256419|e_gw1.4.2864.1, jgi|Crypa2|246747|e_gw1.1.480.1, jgi|Crypa2|107840|Crypa1.estExt_fgenesh1_pg.C_60184, jgi|Crypa2|329662|fgenesh1_pg.4_	0.684351	0.97805
GO:0009063	cellular amino acid catabolic process	P	0	17	34	1549	0	1.09748	under		jgi|Crypa2|256328|e_gw1.4.1213.1, jgi|Crypa2|260861|e_gw1.6.2246.1, jgi|Crypa2|223980|gw1.1.1683.1, jgi|Crypa2|218068|gw1.2.235.1, jgi|Crypa2|219104|gw1.6.295.1, jgi|Crypa2|218532|gw1.5.371.1, jgi|Crypa2|249981|e_gw1.2.50.1, jgi|Crypa2|109170|Crypa1.estExt_fgenesh1_pg.C_110114, jgi|Crypa2|240275|gw1.7.1997.1, jgi|Crypa2|325091|fgenesh1_pg.1_	0.684351	0.97805
GO:0006974	response to DNA damage stimulus	P	0	17	34	1549	0	1.09748	under		jgi|Crypa2|258633|e_gw1.5.2014.1, jgi|Crypa2|258608|e_gw1.5.1551.1, jgi|Crypa2|104299|Crypa1.estExt_fgenesh1_kg.C_90404, jgi|Crypa2|104400|Crypa1.estExt_fgenesh1_kg.C_100011, jgi|Crypa2|341381|fgenesh1_pm.7_	0.684351	0.97805
GO:0005783	endoplasmic reticulum	C	0	17	34	1549	0	1.09748	under		jgi|Crypa2|326112|fgenesh1_pg.1_	0.684351	0.97805
GO:0033554	cellular response to stress	P	0	17	34	1549	0	1.09748	under		jgi|Crypa2|258633|e_gw1.5.2014.1, jgi|Crypa2|258608|e_gw1.5.1551.1, jgi|Crypa2|104299|Crypa1.estExt_fgenesh1_kg.C_90404, jgi|Crypa2|104400|Crypa1.estExt_fgenesh1_kg.C_100011, jgi|Crypa2|341381|fgenesh1_pm.7_	0.684351	0.97805
GO:0016482	cytoplasmic transport	P	0	17	34	1549	0	1.09748	under		jgi|Crypa2|343564|fgenesh1_pm.11_	0.684351	0.97805
GO:0044264	cellular polysaccharide metabolic process	P	0	17	34	1549	0	1.09748	under		jgi|Crypa2|106034|Crypa1.estExt_fgenesh1_pg.C_20594, jgi|Crypa2|260788|e_gw1.5.2299.1, jgi|Crypa2|334380|fgenesh1_pg.9_	0.684351	0.97805
GO:0005506	iron ion binding	F	0	17	34	1549	0	1.09748	under		jgi|Crypa2|251639|e_gw1.3.74.1, jgi|Crypa2|329834|fgenesh1_pg.4_	0.684351	0.97805
GO:0030036	actin cytoskeleton organization	P	0	17	34	1549	0	1.09748	under		jgi|Crypa2|353129|estExt_fgenesh1_pg.C_80252, jgi|Crypa2|36484|Crypa1.e_gw1.2.2161.1, jgi|Crypa2|276718|estExt_Genewise1.C_41530, jgi|Crypa2|102150|Crypa1.estExt_fgenesh1_kg.C_30445, jgi|Crypa2|106122|Crypa1.estExt_fgenesh1_pg.C_20797, jgi|Crypa2|330325|fgenesh1_pg.4_	0.684351	0.97805
GO:0030029	actin filament-based process	P	0	17	34	1549	0	1.09748	under		jgi|Crypa2|353129|estExt_fgenesh1_pg.C_80252, jgi|Crypa2|36484|Crypa1.e_gw1.2.2161.1, jgi|Crypa2|276718|estExt_Genewise1.C_41530, jgi|Crypa2|102150|Crypa1.estExt_fgenesh1_kg.C_30445, jgi|Crypa2|106122|Crypa1.estExt_fgenesh1_pg.C_20797, jgi|Crypa2|330325|fgenesh1_pg.4_	0.684351	0.97805
GO:0007049	cell cycle	P	0	17	34	1549	0	1.09748	under		jgi|Crypa2|324701|fgenesh1_kg.10_	0.684351	0.97805
GO:0006549	isoleucine metabolic process	P	0	17	34	1549	0	1.09748	under		jgi|Crypa2|235859|gw1.7.1604.1, jgi|Crypa2|218068|gw1.2.235.1, jgi|Crypa2|328153|fgenesh1_pg.3_	0.684351	0.97805
GO:0005740	mitochondrial envelope	C	0	27	34	1549	0	1.74306	under		jgi|Crypa2|278775|estExt_Genewise1.C_52350, jgi|Crypa2|264005|e_gw1.7.2331.1, jgi|Crypa2|267488|e_gw1.9.165.1, jgi|Crypa2|58899|Crypa1.fgenesh1_pm.C_scaffold_1000136, jgi|Crypa2|256828|e_gw1.4.1028.1, jgi|Crypa2|331548|fgenesh1_pg.5_	0.54641	0.97805
GO:1902221	erythrose 4-phosphate/phosphoenolpyruvate family amino acid metabolic process	P	0	14	34	1549	0	0.903809	under		jgi|Crypa2|258088|e_gw1.5.499.1, jgi|Crypa2|265667|e_gw1.8.423.1, jgi|Crypa2|103155|Crypa1.estExt_fgenesh1_kg.C_60127, jgi|Crypa2|250226|e_gw1.2.474.1, jgi|Crypa2|255355|e_gw1.4.2310.1, jgi|Crypa2|263293|e_gw1.7.276.1, jgi|Crypa2|255568|e_gw1.4.521.1, jgi|Crypa2|327125|fgenesh1_pg.2_	0.731949	0.97805
GO:0005985	sucrose metabolic process	P	0	14	34	1549	0	0.903809	under		jgi|Crypa2|106034|Crypa1.estExt_fgenesh1_pg.C_20594, jgi|Crypa2|260788|e_gw1.5.2299.1, jgi|Crypa2|334380|fgenesh1_pg.9_	0.731949	0.97805
GO:0005982	starch metabolic process	P	0	14	34	1549	0	0.903809	under		jgi|Crypa2|106034|Crypa1.estExt_fgenesh1_pg.C_20594, jgi|Crypa2|260788|e_gw1.5.2299.1, jgi|Crypa2|334380|fgenesh1_pg.9_	0.731949	0.97805
GO:0009097	isoleucine biosynthetic process	P	0	14	34	1549	0	0.903809	under		jgi|Crypa2|235859|gw1.7.1604.1, jgi|Crypa2|328153|fgenesh1_pg.3_	0.731949	0.97805
GO:0042401	cellular biogenic amine biosynthetic process	P	0	14	34	1549	0	0.903809	under		jgi|Crypa2|258088|e_gw1.5.499.1, jgi|Crypa2|265667|e_gw1.8.423.1, jgi|Crypa2|103155|Crypa1.estExt_fgenesh1_kg.C_60127, jgi|Crypa2|250226|e_gw1.2.474.1, jgi|Crypa2|255355|e_gw1.4.2310.1, jgi|Crypa2|263293|e_gw1.7.276.1, jgi|Crypa2|255568|e_gw1.4.521.1, jgi|Crypa2|327125|fgenesh1_pg.2_	0.731949	0.97805
GO:1901606	alpha-amino acid catabolic process	P	0	14	34	1549	0	0.903809	under		jgi|Crypa2|256328|e_gw1.4.1213.1, jgi|Crypa2|260861|e_gw1.6.2246.1, jgi|Crypa2|223980|gw1.1.1683.1, jgi|Crypa2|218068|gw1.2.235.1, jgi|Crypa2|219104|gw1.6.295.1, jgi|Crypa2|249981|e_gw1.2.50.1, jgi|Crypa2|109170|Crypa1.estExt_fgenesh1_pg.C_110114, jgi|Crypa2|240275|gw1.7.1997.1, jgi|Crypa2|325091|fgenesh1_pg.1_	0.731949	0.97805
GO:0016705	oxidoreductase activity, acting on paired donors, with incorporation or reduction of molecular oxygen	F	0	14	34	1549	0	0.903809	under		jgi|Crypa2|251639|e_gw1.3.74.1, jgi|Crypa2|329834|fgenesh1_pg.4_	0.731949	0.97805
GO:0044445	cytosolic part	C	0	14	34	1549	0	0.903809	under		jgi|Crypa2|224337|gw1.9.683.1, jgi|Crypa2|258139|e_gw1.5.2914.1, jgi|Crypa2|218418|gw1.6.228.1, jgi|Crypa2|103155|Crypa1.estExt_fgenesh1_kg.C_60127, jgi|Crypa2|235334|gw1.3.2624.1, jgi|Crypa2|341915|fgenesh1_pm.7_	0.731949	0.97805
GO:0008289	lipid binding	F	0	14	34	1549	0	0.903809	under		jgi|Crypa2|353129|estExt_fgenesh1_pg.C_80252, jgi|Crypa2|105584|Crypa1.estExt_fgenesh1_pg.C_11404, jgi|Crypa2|107477|Crypa1.estExt_fgenesh1_pg.C_50179, jgi|Crypa2|100024|Crypa1.estExt_fgenesh1_pm.C_100052, jgi|Crypa2|338200|fgenesh1_pm.3_	0.731949	0.97805
GO:0006081	cellular aldehyde metabolic process	P	0	14	34	1549	0	0.903809	under		jgi|Crypa2|108144|Crypa1.estExt_fgenesh1_pg.C_70119, jgi|Crypa2|218348|gw1.2.257.1, jgi|Crypa2|249414|e_gw1.2.1778.1, jgi|Crypa2|259794|e_gw1.5.1332.1, jgi|Crypa2|272369|estExt_Genewise1.C_13660, jgi|Crypa2|216648|gw1.6.98.1, jgi|Crypa2|100550|Crypa1.estExt_fgenesh1_kg.C_10105, jgi|Crypa2|267778|e_gw1.9.240.1, jgi|Crypa2|105976|Crypa1.estExt_fgenesh1_pg.C_20495, jgi|Crypa2|334465|fgenesh1_pg.9_	0.731949	0.97805
GO:0009309	amine biosynthetic process	P	0	14	34	1549	0	0.903809	under		jgi|Crypa2|258088|e_gw1.5.499.1, jgi|Crypa2|265667|e_gw1.8.423.1, jgi|Crypa2|103155|Crypa1.estExt_fgenesh1_kg.C_60127, jgi|Crypa2|250226|e_gw1.2.474.1, jgi|Crypa2|255355|e_gw1.4.2310.1, jgi|Crypa2|263293|e_gw1.7.276.1, jgi|Crypa2|255568|e_gw1.4.521.1, jgi|Crypa2|327125|fgenesh1_pg.2_	0.731949	0.97805
GO:0005509	calcium ion binding	F	0	14	34	1549	0	0.903809	under		jgi|Crypa2|105958|Crypa1.estExt_fgenesh1_pg.C_20446, jgi|Crypa2|324701|fgenesh1_kg.10_	0.731949	0.97805
GO:0006558	L-phenylalanine metabolic process	P	0	14	34	1549	0	0.903809	under		jgi|Crypa2|258088|e_gw1.5.499.1, jgi|Crypa2|265667|e_gw1.8.423.1, jgi|Crypa2|103155|Crypa1.estExt_fgenesh1_kg.C_60127, jgi|Crypa2|250226|e_gw1.2.474.1, jgi|Crypa2|255355|e_gw1.4.2310.1, jgi|Crypa2|263293|e_gw1.7.276.1, jgi|Crypa2|255568|e_gw1.4.521.1, jgi|Crypa2|327125|fgenesh1_pg.2_	0.731949	0.97805
GO:0051128	regulation of cellular component organization	P	0	16	34	1549	0	1.03292	under		jgi|Crypa2|106122|Crypa1.estExt_fgenesh1_pg.C_20797, jgi|Crypa2|330325|fgenesh1_pg.4_	0.699873	0.97805
GO:0016835	carbon-oxygen lyase activity	F	0	16	34	1549	0	1.03292	under		jgi|Crypa2|108144|Crypa1.estExt_fgenesh1_pg.C_70119, jgi|Crypa2|103155|Crypa1.estExt_fgenesh1_kg.C_60127, jgi|Crypa2|220750|gw1.9.394.1, jgi|Crypa2|255355|e_gw1.4.2310.1, jgi|Crypa2|107559|Crypa1.estExt_fgenesh1_pg.C_50344, jgi|Crypa2|333011|fgenesh1_pg.7_	0.699873	0.97805
GO:0005984	disaccharide metabolic process	P	0	16	34	1549	0	1.03292	under		jgi|Crypa2|106034|Crypa1.estExt_fgenesh1_pg.C_20594, jgi|Crypa2|260788|e_gw1.5.2299.1, jgi|Crypa2|334380|fgenesh1_pg.9_	0.699873	0.97805
GO:0051082	unfolded protein binding	F	0	16	34	1549	0	1.03292	under		jgi|Crypa2|218268|gw1.3.437.1, jgi|Crypa2|258139|e_gw1.5.2914.1, jgi|Crypa2|218418|gw1.6.228.1, jgi|Crypa2|107659|Crypa1.estExt_fgenesh1_pg.C_50545, jgi|Crypa2|231039|gw1.1.2790.1, jgi|Crypa2|265740|e_gw1.8.1631.1, jgi|Crypa2|107637|Crypa1.estExt_fgenesh1_pg.C_50514, jgi|Crypa2|218363|gw1.1.660.1, jgi|Crypa2|341915|fgenesh1_pm.7_	0.699873	0.97805
GO:0015629	actin cytoskeleton	C	0	16	34	1549	0	1.03292	under		jgi|Crypa2|276718|estExt_Genewise1.C_41530, jgi|Crypa2|106122|Crypa1.estExt_fgenesh1_pg.C_20797, jgi|Crypa2|330325|fgenesh1_pg.4_	0.699873	0.97805
GO:0030234	enzyme regulator activity	F	0	16	34	1549	0	1.03292	under		jgi|Crypa2|221434|gw1.9.446.1, jgi|Crypa2|338364|fgenesh1_pm.3_	0.699873	0.97805
GO:0007264	small GTPase mediated signal transduction	P	0	16	34	1549	0	1.03292	under		jgi|Crypa2|102464|Crypa1.estExt_fgenesh1_kg.C_40247, jgi|Crypa2|330150|fgenesh1_pg.4_	0.699873	0.97805
GO:0019842	vitamin binding	F	0	16	34	1549	0	1.03292	under		jgi|Crypa2|256328|e_gw1.4.1213.1, jgi|Crypa2|263130|e_gw1.7.33.1, jgi|Crypa2|328153|fgenesh1_pg.3_	0.699873	0.97805
GO:0008238	exopeptidase activity	F	0	16	34	1549	0	1.03292	under		jgi|Crypa2|266176|e_gw1.8.1704.1, jgi|Crypa2|344390|estExt_fgenesh1_pm.C_11149, jgi|Crypa2|267290|e_gw1.9.1468.1, jgi|Crypa2|338054|fgenesh1_pm.3_	0.699873	0.97805
GO:0006631	fatty acid metabolic process	P	0	16	34	1549	0	1.03292	under		jgi|Crypa2|263130|e_gw1.7.33.1, jgi|Crypa2|104955|Crypa1.estExt_fgenesh1_pg.C_10091, jgi|Crypa2|235334|gw1.3.2624.1, jgi|Crypa2|277432|estExt_Genewise1.C_42759, jgi|Crypa2|107559|Crypa1.estExt_fgenesh1_pg.C_50344, jgi|Crypa2|338634|fgenesh1_pm.3_	0.699873	0.97805
GO:0048522	positive regulation of cellular process	P	0	16	34	1549	0	1.03292	under		jgi|Crypa2|105584|Crypa1.estExt_fgenesh1_pg.C_11404, jgi|Crypa2|106122|Crypa1.estExt_fgenesh1_pg.C_20797, jgi|Crypa2|330325|fgenesh1_pg.4_	0.699873	0.97805
GO:0048518	positive regulation of biological process	P	0	16	34	1549	0	1.03292	under		jgi|Crypa2|105584|Crypa1.estExt_fgenesh1_pg.C_11404, jgi|Crypa2|106122|Crypa1.estExt_fgenesh1_pg.C_20797, jgi|Crypa2|330325|fgenesh1_pg.4_	0.699873	0.97805
GO:0006573	valine metabolic process	P	0	16	34	1549	0	1.03292	under		jgi|Crypa2|235859|gw1.7.1604.1, jgi|Crypa2|218068|gw1.2.235.1, jgi|Crypa2|328153|fgenesh1_pg.3_	0.699873	0.97805
GO:0006570	tyrosine metabolic process	P	0	16	34	1549	0	1.03292	under		jgi|Crypa2|258088|e_gw1.5.499.1, jgi|Crypa2|265667|e_gw1.8.423.1, jgi|Crypa2|103155|Crypa1.estExt_fgenesh1_kg.C_60127, jgi|Crypa2|250226|e_gw1.2.474.1, jgi|Crypa2|255355|e_gw1.4.2310.1, jgi|Crypa2|263293|e_gw1.7.276.1, jgi|Crypa2|255568|e_gw1.4.521.1, jgi|Crypa2|327125|fgenesh1_pg.2_	0.699873	0.97805
GO:0006551	leucine metabolic process	P	0	16	34	1549	0	1.03292	under		jgi|Crypa2|235859|gw1.7.1604.1, jgi|Crypa2|218068|gw1.2.235.1, jgi|Crypa2|328153|fgenesh1_pg.3_	0.699873	0.97805
GO:0009166	nucleotide catabolic process	P	0	33	34	1549	0	2.13041	under		jgi|Crypa2|221434|gw1.9.446.1, jgi|Crypa2|105584|Crypa1.estExt_fgenesh1_pg.C_11404, jgi|Crypa2|338364|fgenesh1_pm.3_	0.477035	0.97805
GO:0044429	mitochondrial part	C	0	33	34	1549	0	2.13041	under		jgi|Crypa2|278775|estExt_Genewise1.C_52350, jgi|Crypa2|264005|e_gw1.7.2331.1, jgi|Crypa2|329413|fgenesh1_pg.4_	0.477035	0.97805
GO:0044428	nuclear part	C	0	33	34	1549	0	2.13041	under		jgi|Crypa2|102834|Crypa1.estExt_fgenesh1_kg.C_50171, jgi|Crypa2|224337|gw1.9.683.1, jgi|Crypa2|216252|gw1.3.136.1, jgi|Crypa2|332974|fgenesh1_pg.7_	0.477035	0.97805
GO:1901292	nucleoside phosphate catabolic process	P	0	33	34	1549	0	2.13041	under		jgi|Crypa2|221434|gw1.9.446.1, jgi|Crypa2|105584|Crypa1.estExt_fgenesh1_pg.C_11404, jgi|Crypa2|338364|fgenesh1_pm.3_	0.477035	0.97805
GO:0006139	nucleobase-containing compound metabolic process	P	5	222	34	1549	14.7059	14.3318	over	jgi|Crypa2|224339|gw1.4.982.1, jgi|Crypa2|101333|Crypa1.estExt_fgenesh1_kg.C_20098, jgi|Crypa2|104409|Crypa1.estExt_fgenesh1_kg.C_100020, jgi|Crypa2|258492|e_gw1.5.129.1, jgi|Crypa2|221705|gw1.5.739.1	jgi|Crypa2|327242|fgenesh1_pg.2_	0.191699	0.97805
GO:1901069	guanosine-containing compound catabolic process	P	0	21	34	1549	0	1.35571	under		jgi|Crypa2|221434|gw1.9.446.1, jgi|Crypa2|105584|Crypa1.estExt_fgenesh1_pg.C_11404, jgi|Crypa2|338364|fgenesh1_pm.3_	0.625536	0.97805
GO:0006184	GTP catabolic process	P	0	21	34	1549	0	1.35571	under		jgi|Crypa2|221434|gw1.9.446.1, jgi|Crypa2|105584|Crypa1.estExt_fgenesh1_pg.C_11404, jgi|Crypa2|338364|fgenesh1_pm.3_	0.625536	0.97805
GO:0006164	purine nucleotide biosynthetic process	P	0	21	34	1549	0	1.35571	under		jgi|Crypa2|232941|gw1.4.2013.1, jgi|Crypa2|259290|e_gw1.5.1164.1, jgi|Crypa2|263847|e_gw1.7.966.1, jgi|Crypa2|108642|Crypa1.estExt_fgenesh1_pg.C_80478, jgi|Crypa2|258200|e_gw1.5.364.1, jgi|Crypa2|247527|e_gw1.1.1532.1, jgi|Crypa2|321005|fgenesh1_kg.2_	0.625536	0.97805
GO:0006575	cellular modified amino acid metabolic process	P	0	21	34	1549	0	1.35571	under		jgi|Crypa2|255554|e_gw1.4.1794.1, jgi|Crypa2|268230|e_gw1.9.1582.1, jgi|Crypa2|328153|fgenesh1_pg.3_	0.625536	0.97805
GO:0051641	cellular localization	P	1	51	34	1549	2.94118	3.29245	under	jgi|Crypa2|253937|e_gw1.3.1387.1	jgi|Crypa2|226297|gw1.2.1219.1, jgi|Crypa2|343564|fgenesh1_pm.11_	0.374481	0.97805
GO:1901607	alpha-amino acid biosynthetic process	P	1	56	34	1549	2.94118	3.61524	under	jgi|Crypa2|226763|gw1.4.1289.1	jgi|Crypa2|327242|fgenesh1_pg.2_	0.3678	0.97805
GO:0006542	glutamine biosynthetic process	P	0	1	34	1549	0	0.0645578	under		jgi|Crypa2|256419|e_gw1.4.2864.1	0.97805	0.97805
GO:0004367	glycerol-3-phosphate dehydrogenase [NAD+] activity	F	0	1	34	1549	0	0.0645578	under		jgi|Crypa2|263561|e_gw1.7.1196.1	0.97805	0.97805
GO:0004360	glutamine-fructose-6-phosphate transaminase (isomerizing) activity	F	0	1	34	1549	0	0.0645578	under		jgi|Crypa2|226912|gw1.2.1310.1	0.97805	0.97805
GO:0031071	cysteine desulfurase activity	F	0	1	34	1549	0	0.0645578	under		jgi|Crypa2|237709|gw1.9.1488.1	0.97805	0.97805
GO:0007623	circadian rhythm	P	0	1	34	1549	0	0.0645578	under		jgi|Crypa2|279909|estExt_Genewise1.C_61854	0.97805	0.97805
GO:0006538	glutamate catabolic process	P	0	1	34	1549	0	0.0645578	under		jgi|Crypa2|325091|fgenesh1_pg.1_	0.97805	0.97805
GO:0006537	glutamate biosynthetic process	P	0	1	34	1549	0	0.0645578	under		jgi|Crypa2|327534|fgenesh1_pg.2_	0.97805	0.97805
GO:0004358	glutamate N-acetyltransferase activity	F	0	1	34	1549	0	0.0645578	under		jgi|Crypa2|245589|e_gw1.1.4091.1	0.97805	0.97805
GO:0045893	positive regulation of transcription, DNA-dependent	P	0	1	34	1549	0	0.0645578	under		jgi|Crypa2|324965|fgenesh1_pg.1_	0.97805	0.97805
GO:0004356	glutamate-ammonia ligase activity	F	0	1	34	1549	0	0.0645578	under		jgi|Crypa2|256419|e_gw1.4.2864.1	0.97805	0.97805
GO:0004352	glutamate dehydrogenase (NAD+) activity	F	0	1	34	1549	0	0.0645578	under		jgi|Crypa2|325091|fgenesh1_pg.1_	0.97805	0.97805
GO:0004351	glutamate decarboxylase activity	F	0	1	34	1549	0	0.0645578	under		jgi|Crypa2|329662|fgenesh1_pg.4_	0.97805	0.97805
GO:0006527	arginine catabolic process	P	0	1	34	1549	0	0.0645578	under		jgi|Crypa2|263006|e_gw1.6.422.1	0.97805	0.97805
GO:0051289	protein homotetramerization	P	0	1	34	1549	0	0.0645578	under		jgi|Crypa2|222657|gw1.6.542.1	0.97805	0.97805
GO:0016998	cell wall macromolecule catabolic process	P	0	1	34	1549	0	0.0645578	under		jgi|Crypa2|102285|Crypa1.estExt_fgenesh1_kg.C_40048	0.97805	0.97805
GO:0004348	glucosylceramidase activity	F	0	1	34	1549	0	0.0645578	under		jgi|Crypa2|265500|e_gw1.8.1081.1	0.97805	0.97805
GO:0004347	glucose-6-phosphate isomerase activity	F	0	1	34	1549	0	0.0645578	under		jgi|Crypa2|238030|gw1.3.2946.1	0.97805	0.97805
GO:0004345	glucose-6-phosphate dehydrogenase activity	F	0	1	34	1549	0	0.0645578	under		jgi|Crypa2|332733|fgenesh1_pg.7_	0.97805	0.97805
GO:0032147	activation of protein kinase activity	P	0	1	34	1549	0	0.0645578	under		jgi|Crypa2|105373|Crypa1.estExt_fgenesh1_pg.C_10946	0.97805	0.97805
GO:0006515	misfolded or incompletely synthesized protein catabolic process	P	0	1	34	1549	0	0.0645578	under		jgi|Crypa2|251901|e_gw1.3.85.1	0.97805	0.97805
GO:0034315	regulation of Arp2/3 complex-mediated actin nucleation	P	0	1	34	1549	0	0.0645578	under		jgi|Crypa2|62672|Crypa1.fgenesh1_pm.C_scaffold_5000055	0.97805	0.97805
GO:0006510	ATP-dependent proteolysis	P	0	1	34	1549	0	0.0645578	under		jgi|Crypa2|251901|e_gw1.3.85.1	0.97805	0.97805
GO:0034311	diol metabolic process	P	0	1	34	1549	0	0.0645578	under		jgi|Crypa2|268591|e_gw1.9.1510.1	0.97805	0.97805
GO:0051274	beta-glucan biosynthetic process	P	0	1	34	1549	0	0.0645578	under		jgi|Crypa2|262898|e_gw1.6.9.1	0.97805	0.97805
GO:0051273	beta-glucan metabolic process	P	0	1	34	1549	0	0.0645578	under		jgi|Crypa2|262898|e_gw1.6.9.1	0.97805	0.97805
GO:0004335	galactokinase activity	F	0	1	34	1549	0	0.0645578	under		jgi|Crypa2|252613|e_gw1.3.504.1	0.97805	0.97805
GO:0004333	fumarate hydratase activity	F	0	1	34	1549	0	0.0645578	under		jgi|Crypa2|249399|e_gw1.2.2559.1	0.97805	0.97805
GO:0004332	fructose-bisphosphate aldolase activity	F	0	1	34	1549	0	0.0645578	under		jgi|Crypa2|104720|Crypa1.estExt_fgenesh1_kg.C_140033	0.97805	0.97805
GO:0034308	primary alcohol metabolic process	P	0	1	34	1549	0	0.0645578	under		jgi|Crypa2|273593|estExt_Genewise1.C_21716	0.97805	0.97805
GO:0046950	cellular ketone body metabolic process	P	0	1	34	1549	0	0.0645578	under		jgi|Crypa2|219670|gw1.8.327.1	0.97805	0.97805
GO:0004329	formate-tetrahydrofolate ligase activity	F	0	1	34	1549	0	0.0645578	under		jgi|Crypa2|334465|fgenesh1_pg.9_	0.97805	0.97805
GO:0051262	protein tetramerization	P	0	1	34	1549	0	0.0645578	under		jgi|Crypa2|222657|gw1.6.542.1	0.97805	0.97805
GO:0004325	ferrochelatase activity	F	0	1	34	1549	0	0.0645578	under		jgi|Crypa2|252326|e_gw1.3.3130.1	0.97805	0.97805
GO:0051260	protein homooligomerization	P	0	1	34	1549	0	0.0645578	under		jgi|Crypa2|222657|gw1.6.542.1	0.97805	0.97805
GO:0044772	mitotic cell cycle phase transition	P	0	1	34	1549	0	0.0645578	under		jgi|Crypa2|259901|e_gw1.5.1507.1	0.97805	0.97805
GO:0044770	cell cycle phase transition	P	0	1	34	1549	0	0.0645578	under		jgi|Crypa2|259901|e_gw1.5.1507.1	0.97805	0.97805
GO:0051259	protein oligomerization	P	0	1	34	1549	0	0.0645578	under		jgi|Crypa2|222657|gw1.6.542.1	0.97805	0.97805
GO:0051254	positive regulation of RNA metabolic process	P	0	1	34	1549	0	0.0645578	under		jgi|Crypa2|324965|fgenesh1_pg.1_	0.97805	0.97805
GO:0004318	enoyl-[acyl-carrier-protein] reductase (NADH) activity	F	0	1	34	1549	0	0.0645578	under		jgi|Crypa2|235334|gw1.3.2624.1	0.97805	0.97805
GO:0015876	acetyl-CoA transport	P	0	1	34	1549	0	0.0645578	under		jgi|Crypa2|260536|e_gw1.5.318.1	0.97805	0.97805
GO:0046939	nucleotide phosphorylation	P	0	1	34	1549	0	0.0645578	under		jgi|Crypa2|247527|e_gw1.1.1532.1	0.97805	0.97805
GO:0051248	negative regulation of protein metabolic process	P	0	1	34	1549	0	0.0645578	under		jgi|Crypa2|324965|fgenesh1_pg.1_	0.97805	0.97805
GO:0080132	fatty acid alpha-hydroxylase activity	F	0	1	34	1549	0	0.0645578	under		jgi|Crypa2|255096|e_gw1.4.2874.1	0.97805	0.97805
GO:0004301	epoxide hydrolase activity	F	0	1	34	1549	0	0.0645578	under		jgi|Crypa2|267290|e_gw1.9.1468.1	0.97805	0.97805
GO:0043666	regulation of phosphoprotein phosphatase activity	P	0	1	34	1549	0	0.0645578	under		jgi|Crypa2|101126|Crypa1.estExt_fgenesh1_kg.C_10782	0.97805	0.97805
GO:0031010	ISWI-type complex	C	0	1	34	1549	0	0.0645578	under		jgi|Crypa2|267758|e_gw1.9.27.1	0.97805	0.97805
GO:0045834	positive regulation of lipid metabolic process	P	0	1	34	1549	0	0.0645578	under		jgi|Crypa2|223716|gw1.7.693.1	0.97805	0.97805
GO:0044744	protein targeting to nucleus	P	0	1	34	1549	0	0.0645578	under		jgi|Crypa2|100977|Crypa1.estExt_fgenesh1_kg.C_10608	0.97805	0.97805
GO:0044743	intracellular protein transmembrane import	P	0	1	34	1549	0	0.0645578	under		jgi|Crypa2|251103|e_gw1.2.2586.1	0.97805	0.97805
GO:0072546	ER membrane protein complex	C	0	1	34	1549	0	0.0645578	under		jgi|Crypa2|249614|e_gw1.2.59.1	0.97805	0.97805
GO:0046915	transition metal ion transmembrane transporter activity	F	0	1	34	1549	0	0.0645578	under		jgi|Crypa2|327666|fgenesh1_pg.2_	0.97805	0.97805
GO:0033897	ribonuclease T2 activity	F	0	1	34	1549	0	0.0645578	under		jgi|Crypa2|245285|e_gw1.1.4507.1	0.97805	0.97805
GO:0043649	dicarboxylic acid catabolic process	P	0	1	34	1549	0	0.0645578	under		jgi|Crypa2|325091|fgenesh1_pg.1_	0.97805	0.97805
GO:0016925	protein sumoylation	P	0	1	34	1549	0	0.0645578	under		jgi|Crypa2|255952|e_gw1.4.233.1	0.97805	0.97805
GO:0072529	pyrimidine-containing compound catabolic process	P	0	1	34	1549	0	0.0645578	under		jgi|Crypa2|327503|fgenesh1_pg.2_	0.97805	0.97805
GO:0043631	RNA polyadenylation	P	0	1	34	1549	0	0.0645578	under		jgi|Crypa2|216141|gw1.6.65.1	0.97805	0.97805
GO:0042542	response to hydrogen peroxide	P	0	1	34	1549	0	0.0645578	under		jgi|Crypa2|332733|fgenesh1_pg.7_	0.97805	0.97805
GO:0034968	histone lysine methylation	P	0	1	34	1549	0	0.0645578	under		jgi|Crypa2|246554|e_gw1.1.2600.1	0.97805	0.97805
GO:0051205	protein insertion into membrane	P	0	1	34	1549	0	0.0645578	under		jgi|Crypa2|221434|gw1.9.446.1	0.97805	0.97805
GO:0032784	regulation of DNA-dependent transcription, elongation	P	0	1	34	1549	0	0.0645578	under		jgi|Crypa2|226141|gw1.5.1160.1	0.97805	0.97805
GO:0071428	rRNA-containing ribonucleoprotein complex export from nucleus	P	0	1	34	1549	0	0.0645578	under		jgi|Crypa2|237369|gw1.10.644.1	0.97805	0.97805
GO:0072511	divalent inorganic cation transport	P	0	1	34	1549	0	0.0645578	under		jgi|Crypa2|236086|gw1.2.2429.1	0.97805	0.97805
GO:0071426	ribonucleoprotein complex export from nucleus	P	0	1	34	1549	0	0.0645578	under		jgi|Crypa2|237369|gw1.10.644.1	0.97805	0.97805
GO:0032781	positive regulation of ATPase activity	P	0	1	34	1549	0	0.0645578	under		jgi|Crypa2|333550|fgenesh1_pg.8_	0.97805	0.97805
GO:0032780	negative regulation of ATPase activity	P	0	1	34	1549	0	0.0645578	under		jgi|Crypa2|102917|Crypa1.estExt_fgenesh1_kg.C_50260	0.97805	0.97805
GO:0070330	aromatase activity	F	0	1	34	1549	0	0.0645578	under		jgi|Crypa2|251639|e_gw1.3.74.1	0.97805	0.97805
GO:0009188	ribonucleoside diphosphate biosynthetic process	P	0	1	34	1549	0	0.0645578	under		jgi|Crypa2|232941|gw1.4.2013.1	0.97805	0.97805
GO:0009185	ribonucleoside diphosphate metabolic process	P	0	1	34	1549	0	0.0645578	under		jgi|Crypa2|232941|gw1.4.2013.1	0.97805	0.97805
GO:0008097	5S rRNA binding	F	0	1	34	1549	0	0.0645578	under		jgi|Crypa2|282226|estExt_Genewise1.C_90129	0.97805	0.97805
GO:0009180	purine ribonucleoside diphosphate biosynthetic process	P	0	1	34	1549	0	0.0645578	under		jgi|Crypa2|232941|gw1.4.2013.1	0.97805	0.97805
GO:0072509	divalent inorganic cation transmembrane transporter activity	F	0	1	34	1549	0	0.0645578	under		jgi|Crypa2|236086|gw1.2.2429.1	0.97805	0.97805
GO:0003887	DNA-directed DNA polymerase activity	F	0	1	34	1549	0	0.0645578	under		jgi|Crypa2|341381|fgenesh1_pm.7_	0.97805	0.97805
GO:0043614	multi-eIF complex	C	0	1	34	1549	0	0.0645578	under		jgi|Crypa2|218938|gw1.2.305.1	0.97805	0.97805
GO:0003883	CTP synthase activity	F	0	1	34	1549	0	0.0645578	under		jgi|Crypa2|258610|e_gw1.5.283.1	0.97805	0.97805
GO:0031683	G-protein beta/gamma-subunit complex binding	F	0	1	34	1549	0	0.0645578	under		jgi|Crypa2|103377|Crypa1.estExt_fgenesh1_kg.C_70055	0.97805	0.97805
GO:0009179	purine ribonucleoside diphosphate metabolic process	P	0	1	34	1549	0	0.0645578	under		jgi|Crypa2|232941|gw1.4.2013.1	0.97805	0.97805
GO:0003878	ATP citrate synthase activity	F	0	1	34	1549	0	0.0645578	under		jgi|Crypa2|217385|gw1.4.234.1	0.97805	0.97805
GO:0003876	AMP deaminase activity	F	0	1	34	1549	0	0.0645578	under		jgi|Crypa2|259290|e_gw1.5.1164.1	0.97805	0.97805
GO:0003872	6-phosphofructokinase activity	F	0	1	34	1549	0	0.0645578	under		jgi|Crypa2|249839|e_gw1.2.1281.1	0.97805	0.97805
GO:0003867	4-aminobutyrate transaminase activity	F	0	1	34	1549	0	0.0645578	under		jgi|Crypa2|247562|e_gw1.1.4033.1	0.97805	0.97805
GO:0003866	3-phosphoshikimate 1-carboxyvinyltransferase activity	F	0	1	34	1549	0	0.0645578	under		jgi|Crypa2|255355|e_gw1.4.2310.1	0.97805	0.97805
GO:0003862	3-isopropylmalate dehydrogenase activity	F	0	1	34	1549	0	0.0645578	under		jgi|Crypa2|245650|e_gw1.1.1088.1	0.97805	0.97805
GO:0003861	3-isopropylmalate dehydratase activity	F	0	1	34	1549	0	0.0645578	under		jgi|Crypa2|226688|gw1.3.1512.1	0.97805	0.97805
GO:0003857	3-hydroxyacyl-CoA dehydrogenase activity	F	0	1	34	1549	0	0.0645578	under		jgi|Crypa2|109170|Crypa1.estExt_fgenesh1_pg.C_110114	0.97805	0.97805
GO:0003856	3-dehydroquinate synthase activity	F	0	1	34	1549	0	0.0645578	under		jgi|Crypa2|255355|e_gw1.4.2310.1	0.97805	0.97805
GO:0003855	3-dehydroquinate dehydratase activity	F	0	1	34	1549	0	0.0645578	under		jgi|Crypa2|255355|e_gw1.4.2310.1	0.97805	0.97805
GO:0003854	3-beta-hydroxy-delta5-steroid dehydrogenase activity	F	0	1	34	1549	0	0.0645578	under		jgi|Crypa2|264813|e_gw1.7.1966.1	0.97805	0.97805
GO:0003852	2-isopropylmalate synthase activity	F	0	1	34	1549	0	0.0645578	under		jgi|Crypa2|273299|estExt_Genewise1.C_21196	0.97805	0.97805
GO:0009148	pyrimidine nucleoside triphosphate biosynthetic process	P	0	1	34	1549	0	0.0645578	under		jgi|Crypa2|247527|e_gw1.1.1532.1	0.97805	0.97805
GO:0009147	pyrimidine nucleoside triphosphate metabolic process	P	0	1	34	1549	0	0.0645578	under		jgi|Crypa2|247527|e_gw1.1.1532.1	0.97805	0.97805
GO:0001671	ATPase activator activity	F	0	1	34	1549	0	0.0645578	under		jgi|Crypa2|333550|fgenesh1_pg.8_	0.97805	0.97805
GO:0012510	trans-Golgi network transport vesicle membrane	C	0	1	34	1549	0	0.0645578	under		jgi|Crypa2|264164|e_gw1.7.16.1	0.97805	0.97805
GO:0003844	1,4-alpha-glucan branching enzyme activity	F	0	1	34	1549	0	0.0645578	under		jgi|Crypa2|106034|Crypa1.estExt_fgenesh1_pg.C_20594	0.97805	0.97805
GO:0003843	1,3-beta-D-glucan synthase activity	F	0	1	34	1549	0	0.0645578	under		jgi|Crypa2|262898|e_gw1.6.9.1	0.97805	0.97805
GO:0003842	1-pyrroline-5-carboxylate dehydrogenase activity	F	0	1	34	1549	0	0.0645578	under		jgi|Crypa2|327534|fgenesh1_pg.2_	0.97805	0.97805
GO:0003840	gamma-glutamyltransferase activity	F	0	1	34	1549	0	0.0645578	under		jgi|Crypa2|277432|estExt_Genewise1.C_42759	0.97805	0.97805
GO:0001664	G-protein coupled receptor binding	F	0	1	34	1549	0	0.0645578	under		jgi|Crypa2|103377|Crypa1.estExt_fgenesh1_kg.C_70055	0.97805	0.97805
GO:0030552	cAMP binding	F	0	1	34	1549	0	0.0645578	under		jgi|Crypa2|267742|e_gw1.9.314.1	0.97805	0.97805
GO:0030551	cyclic nucleotide binding	F	0	1	34	1549	0	0.0645578	under		jgi|Crypa2|267742|e_gw1.9.314.1	0.97805	0.97805
GO:0009136	purine nucleoside diphosphate biosynthetic process	P	0	1	34	1549	0	0.0645578	under		jgi|Crypa2|232941|gw1.4.2013.1	0.97805	0.97805
GO:0009135	purine nucleoside diphosphate metabolic process	P	0	1	34	1549	0	0.0645578	under		jgi|Crypa2|232941|gw1.4.2013.1	0.97805	0.97805
GO:0009133	nucleoside diphosphate biosynthetic process	P	0	1	34	1549	0	0.0645578	under		jgi|Crypa2|232941|gw1.4.2013.1	0.97805	0.97805
GO:0051861	glycolipid binding	F	0	1	34	1549	0	0.0645578	under		jgi|Crypa2|106534|Crypa1.estExt_fgenesh1_pg.C_30560	0.97805	0.97805
GO:0090502	RNA phosphodiester bond hydrolysis, endonucleolytic	P	0	1	34	1549	0	0.0645578	under		jgi|Crypa2|339513|fgenesh1_pm.4_	0.97805	0.97805
GO:0090501	RNA phosphodiester bond hydrolysis	P	0	1	34	1549	0	0.0645578	under		jgi|Crypa2|339513|fgenesh1_pm.4_	0.97805	0.97805
GO:0050763	depsipeptide biosynthetic process	P	0	1	34	1549	0	0.0645578	under		jgi|Crypa2|331746|fgenesh1_pg.6_	0.97805	0.97805
GO:0050761	depsipeptide metabolic process	P	0	1	34	1549	0	0.0645578	under		jgi|Crypa2|331746|fgenesh1_pg.6_	0.97805	0.97805
GO:0003825	alpha,alpha-trehalose-phosphate synthase (UDP-forming) activity	F	0	1	34	1549	0	0.0645578	under		jgi|Crypa2|261204|e_gw1.6.2131.1	0.97805	0.97805
GO:0009113	purine nucleobase biosynthetic process	P	0	1	34	1549	0	0.0645578	under		jgi|Crypa2|105031|Crypa1.estExt_fgenesh1_pg.C_10247	0.97805	0.97805
GO:0046294	formaldehyde catabolic process	P	0	1	34	1549	0	0.0645578	under		jgi|Crypa2|222229|gw1.1.1369.1	0.97805	0.97805
GO:0046292	formaldehyde metabolic process	P	0	1	34	1549	0	0.0645578	under		jgi|Crypa2|222229|gw1.1.1369.1	0.97805	0.97805
GO:0030523	dihydrolipoamide S-acyltransferase activity	F	0	1	34	1549	0	0.0645578	under		jgi|Crypa2|219633|gw1.3.614.1	0.97805	0.97805
GO:0009109	coenzyme catabolic process	P	0	1	34	1549	0	0.0645578	under		jgi|Crypa2|105976|Crypa1.estExt_fgenesh1_pg.C_20495	0.97805	0.97805
GO:0030515	snoRNA binding	F	0	1	34	1549	0	0.0645578	under		jgi|Crypa2|339513|fgenesh1_pm.4_	0.97805	0.97805
GO:0051828	entry into other organism involved in symbiotic interaction	P	0	1	34	1549	0	0.0645578	under		jgi|Crypa2|105373|Crypa1.estExt_fgenesh1_pg.C_10946	0.97805	0.97805
GO:0016298	lipase activity	F	0	1	34	1549	0	0.0645578	under		jgi|Crypa2|87396|Crypa1.estExt_Genewise1Plus.C_12180	0.97805	0.97805
GO:0044092	negative regulation of molecular function	P	0	1	34	1549	0	0.0645578	under		jgi|Crypa2|102917|Crypa1.estExt_fgenesh1_kg.C_50260	0.97805	0.97805
GO:0019551	glutamate catabolic process to 2-oxoglutarate	P	0	1	34	1549	0	0.0645578	under		jgi|Crypa2|325091|fgenesh1_pg.1_	0.97805	0.97805
GO:0044088	regulation of vacuole organization	P	0	1	34	1549	0	0.0645578	under		jgi|Crypa2|103155|Crypa1.estExt_fgenesh1_kg.C_60127	0.97805	0.97805
GO:0019543	propionate catabolic process	P	0	1	34	1549	0	0.0645578	under		jgi|Crypa2|107559|Crypa1.estExt_fgenesh1_pg.C_50344	0.97805	0.97805
GO:0019541	propionate metabolic process	P	0	1	34	1549	0	0.0645578	under		jgi|Crypa2|107559|Crypa1.estExt_fgenesh1_pg.C_50344	0.97805	0.97805
GO:0070938	contractile ring	C	0	1	34	1549	0	0.0645578	under		jgi|Crypa2|272654|estExt_Genewise1.C_14216	0.97805	0.97805
GO:0016279	protein-lysine N-methyltransferase activity	F	0	1	34	1549	0	0.0645578	under		jgi|Crypa2|246554|e_gw1.1.2600.1	0.97805	0.97805
GO:0016278	lysine N-methyltransferase activity	F	0	1	34	1549	0	0.0645578	under		jgi|Crypa2|246554|e_gw1.1.2600.1	0.97805	0.97805
GO:0016272	prefoldin complex	C	0	1	34	1549	0	0.0645578	under		jgi|Crypa2|258139|e_gw1.5.2914.1	0.97805	0.97805
GO:0044070	regulation of anion transport	P	0	1	34	1549	0	0.0645578	under		jgi|Crypa2|334238|fgenesh1_pg.9_	0.97805	0.97805
GO:0045151	acetoin biosynthetic process	P	0	1	34	1549	0	0.0645578	under		jgi|Crypa2|103599|Crypa1.estExt_fgenesh1_kg.C_70313	0.97805	0.97805
GO:0008686	3,4-dihydroxy-2-butanone-4-phosphate synthase activity	F	0	1	34	1549	0	0.0645578	under		jgi|Crypa2|223085|gw1.8.581.1	0.97805	0.97805
GO:0045149	acetoin metabolic process	P	0	1	34	1549	0	0.0645578	under		jgi|Crypa2|103599|Crypa1.estExt_fgenesh1_kg.C_70313	0.97805	0.97805
GO:0008677	2-dehydropantoate 2-reductase activity	F	0	1	34	1549	0	0.0645578	under		jgi|Crypa2|340553|fgenesh1_pm.5_	0.97805	0.97805
GO:0006499	N-terminal protein myristoylation	P	0	1	34	1549	0	0.0645578	under		jgi|Crypa2|258234|e_gw1.5.1395.1	0.97805	0.97805
GO:0006498	N-terminal protein lipidation	P	0	1	34	1549	0	0.0645578	under		jgi|Crypa2|258234|e_gw1.5.1395.1	0.97805	0.97805
GO:0045131	pre-mRNA branch point binding	F	0	1	34	1549	0	0.0645578	under		jgi|Crypa2|245507|e_gw1.1.2305.1	0.97805	0.97805
GO:0019509	L-methionine salvage from methylthioadenosine	P	0	1	34	1549	0	0.0645578	under		jgi|Crypa2|348951|estExt_fgenesh1_pg.C_10465	0.97805	0.97805
GO:0010948	negative regulation of cell cycle process	P	0	1	34	1549	0	0.0645578	under		jgi|Crypa2|259901|e_gw1.5.1507.1	0.97805	0.97805
GO:0046218	indolalkylamine catabolic process	P	0	1	34	1549	0	0.0645578	under		jgi|Crypa2|326397|fgenesh1_pg.1_	0.97805	0.97805
GO:0044038	cell wall macromolecule biosynthetic process	P	0	1	34	1549	0	0.0645578	under		jgi|Crypa2|256419|e_gw1.4.2864.1	0.97805	0.97805
GO:0016229	steroid dehydrogenase activity	F	0	1	34	1549	0	0.0645578	under		jgi|Crypa2|264813|e_gw1.7.1966.1	0.97805	0.97805
GO:0005388	calcium-transporting ATPase activity	F	0	1	34	1549	0	0.0645578	under		jgi|Crypa2|236086|gw1.2.2429.1	0.97805	0.97805
GO:0006471	protein ADP-ribosylation	P	0	1	34	1549	0	0.0645578	under		jgi|Crypa2|236943|gw1.1.3709.1	0.97805	0.97805
GO:1901700	response to oxygen-containing compound	P	0	1	34	1549	0	0.0645578	under		jgi|Crypa2|332733|fgenesh1_pg.7_	0.97805	0.97805
GO:0010927	cellular component assembly involved in morphogenesis	P	0	1	34	1549	0	0.0645578	under		jgi|Crypa2|272654|estExt_Genewise1.C_14216	0.97805	0.97805
GO:0010921	regulation of phosphatase activity	P	0	1	34	1549	0	0.0645578	under		jgi|Crypa2|101126|Crypa1.estExt_fgenesh1_kg.C_10782	0.97805	0.97805
GO:0006465	signal peptide processing	P	0	1	34	1549	0	0.0645578	under		jgi|Crypa2|326112|fgenesh1_pg.1_	0.97805	0.97805
GO:0033179	proton-transporting V-type ATPase, V0 domain	C	0	1	34	1549	0	0.0645578	under		jgi|Crypa2|216410|gw1.4.128.1	0.97805	0.97805
GO:0005375	copper ion transmembrane transporter activity	F	0	1	34	1549	0	0.0645578	under		jgi|Crypa2|327666|fgenesh1_pg.2_	0.97805	0.97805
GO:0016215	acyl-CoA desaturase activity	F	0	1	34	1549	0	0.0645578	under		jgi|Crypa2|219395|gw1.3.574.1	0.97805	0.97805
GO:0016211	ammonia ligase activity	F	0	1	34	1549	0	0.0645578	under		jgi|Crypa2|256419|e_gw1.4.2864.1	0.97805	0.97805
GO:0033170	protein-DNA loading ATPase activity	F	0	1	34	1549	0	0.0645578	under		jgi|Crypa2|329756|fgenesh1_pg.4_	0.97805	0.97805
GO:0016208	AMP binding	F	0	1	34	1549	0	0.0645578	under		jgi|Crypa2|217258|gw1.4.223.1	0.97805	0.97805
GO:0006450	regulation of translational fidelity	P	0	1	34	1549	0	0.0645578	under		jgi|Crypa2|218938|gw1.2.305.1	0.97805	0.97805
GO:0010906	regulation of glucose metabolic process	P	0	1	34	1549	0	0.0645578	under		jgi|Crypa2|261204|e_gw1.6.2131.1	0.97805	0.97805
GO:0002098	tRNA wobble uridine modification	P	0	1	34	1549	0	0.0645578	under		jgi|Crypa2|336002|fgenesh1_pm.1_	0.97805	0.97805
GO:0002097	tRNA wobble base modification	P	0	1	34	1549	0	0.0645578	under		jgi|Crypa2|336002|fgenesh1_pm.1_	0.97805	0.97805
GO:0034248	regulation of cellular amide metabolic process	P	0	1	34	1549	0	0.0645578	under		jgi|Crypa2|261204|e_gw1.6.2131.1	0.97805	0.97805
GO:0046890	regulation of lipid biosynthetic process	P	0	1	34	1549	0	0.0645578	under		jgi|Crypa2|223716|gw1.7.693.1	0.97805	0.97805
GO:0002084	protein depalmitoylation	P	0	1	34	1549	0	0.0645578	under		jgi|Crypa2|252954|e_gw1.3.3309.1	0.97805	0.97805
GO:0006438	valyl-tRNA aminoacylation	P	0	1	34	1549	0	0.0645578	under		jgi|Crypa2|235859|gw1.7.1604.1	0.97805	0.97805
GO:0006437	tyrosyl-tRNA aminoacylation	P	0	1	34	1549	0	0.0645578	under		jgi|Crypa2|327125|fgenesh1_pg.2_	0.97805	0.97805
GO:0006436	tryptophanyl-tRNA aminoacylation	P	0	1	34	1549	0	0.0645578	under		jgi|Crypa2|282590|estExt_Genewise1.C_90808	0.97805	0.97805
GO:0046889	positive regulation of lipid biosynthetic process	P	0	1	34	1549	0	0.0645578	under		jgi|Crypa2|223716|gw1.7.693.1	0.97805	0.97805
GO:0006434	seryl-tRNA aminoacylation	P	0	1	34	1549	0	0.0645578	under		jgi|Crypa2|269046|e_gw1.10.412.1	0.97805	0.97805
GO:0006433	prolyl-tRNA aminoacylation	P	0	1	34	1549	0	0.0645578	under		jgi|Crypa2|253693|e_gw1.3.2938.1	0.97805	0.97805
GO:0051196	regulation of coenzyme metabolic process	P	0	1	34	1549	0	0.0645578	under		jgi|Crypa2|261204|e_gw1.6.2131.1	0.97805	0.97805
GO:0051193	regulation of cofactor metabolic process	P	0	1	34	1549	0	0.0645578	under		jgi|Crypa2|261204|e_gw1.6.2131.1	0.97805	0.97805
GO:0008603	cAMP-dependent protein kinase regulator activity	F	0	1	34	1549	0	0.0645578	under		jgi|Crypa2|267742|e_gw1.9.314.1	0.97805	0.97805
GO:0008601	protein phosphatase type 2A regulator activity	F	0	1	34	1549	0	0.0645578	under		jgi|Crypa2|259901|e_gw1.5.1507.1	0.97805	0.97805
GO:0006429	leucyl-tRNA aminoacylation	P	0	1	34	1549	0	0.0645578	under		jgi|Crypa2|105955|Crypa1.estExt_fgenesh1_pg.C_20443	0.97805	0.97805
GO:0006428	isoleucyl-tRNA aminoacylation	P	0	1	34	1549	0	0.0645578	under		jgi|Crypa2|106198|Crypa1.estExt_fgenesh1_pg.C_20945	0.97805	0.97805
GO:0006426	glycyl-tRNA aminoacylation	P	0	1	34	1549	0	0.0645578	under		jgi|Crypa2|245953|e_gw1.1.438.1	0.97805	0.97805
GO:0006425	glutaminyl-tRNA aminoacylation	P	0	1	34	1549	0	0.0645578	under		jgi|Crypa2|253762|e_gw1.3.334.1	0.97805	0.97805
GO:0006424	glutamyl-tRNA aminoacylation	P	0	1	34	1549	0	0.0645578	under		jgi|Crypa2|105743|Crypa1.estExt_fgenesh1_pg.C_11747	0.97805	0.97805
GO:0034227	tRNA thio-modification	P	0	1	34	1549	0	0.0645578	under		jgi|Crypa2|237709|gw1.9.1488.1	0.97805	0.97805
GO:0006423	cysteinyl-tRNA aminoacylation	P	0	1	34	1549	0	0.0645578	under		jgi|Crypa2|331279|fgenesh1_pg.5_	0.97805	0.97805
GO:0006421	asparaginyl-tRNA aminoacylation	P	0	1	34	1549	0	0.0645578	under		jgi|Crypa2|217970|gw1.1.579.1	0.97805	0.97805
GO:0051189	prosthetic group metabolic process	P	0	1	34	1549	0	0.0645578	under		jgi|Crypa2|328839|fgenesh1_pg.3_	0.97805	0.97805
GO:0006420	arginyl-tRNA aminoacylation	P	0	1	34	1549	0	0.0645578	under		jgi|Crypa2|246747|e_gw1.1.480.1	0.97805	0.97805
GO:0051187	cofactor catabolic process	P	0	1	34	1549	0	0.0645578	under		jgi|Crypa2|105976|Crypa1.estExt_fgenesh1_pg.C_20495	0.97805	0.97805
GO:0051185	coenzyme transporter activity	F	0	1	34	1549	0	0.0645578	under		jgi|Crypa2|260536|e_gw1.5.318.1	0.97805	0.97805
GO:0051184	cofactor transporter activity	F	0	1	34	1549	0	0.0645578	under		jgi|Crypa2|260536|e_gw1.5.318.1	0.97805	0.97805
GO:0051182	coenzyme transport	P	0	1	34	1549	0	0.0645578	under		jgi|Crypa2|260536|e_gw1.5.318.1	0.97805	0.97805
GO:0051181	cofactor transport	P	0	1	34	1549	0	0.0645578	under		jgi|Crypa2|260536|e_gw1.5.318.1	0.97805	0.97805
GO:0016894	endonuclease activity, active with either ribo- or deoxyribonucleic acids and producing 3'-phosphomonoesters	F	0	1	34	1549	0	0.0645578	under		jgi|Crypa2|245285|e_gw1.1.4507.1	0.97805	0.97805
GO:0016893	endonuclease activity, active with either ribo- or deoxyribonucleic acids and producing 5'-phosphomonoesters	F	0	1	34	1549	0	0.0645578	under		jgi|Crypa2|71153|Crypa1.fgenesh1_pg.C_scaffold_4000894	0.97805	0.97805
GO:0016892	endoribonuclease activity, producing 3'-phosphomonoesters	F	0	1	34	1549	0	0.0645578	under		jgi|Crypa2|245285|e_gw1.1.4507.1	0.97805	0.97805
GO:0016891	endoribonuclease activity, producing 5'-phosphomonoesters	F	0	1	34	1549	0	0.0645578	under		jgi|Crypa2|71153|Crypa1.fgenesh1_pg.C_scaffold_4000894	0.97805	0.97805
GO:0032040	small-subunit processome	C	0	1	34	1549	0	0.0645578	under		jgi|Crypa2|226377|gw1.7.873.1	0.97805	0.97805
GO:0035303	regulation of dephosphorylation	P	0	1	34	1549	0	0.0645578	under		jgi|Crypa2|101126|Crypa1.estExt_fgenesh1_kg.C_10782	0.97805	0.97805
GO:0051173	positive regulation of nitrogen compound metabolic process	P	0	1	34	1549	0	0.0645578	under		jgi|Crypa2|324965|fgenesh1_pg.1_	0.97805	0.97805
GO:0051170	nuclear import	P	0	1	34	1549	0	0.0645578	under		jgi|Crypa2|100977|Crypa1.estExt_fgenesh1_kg.C_10608	0.97805	0.97805
GO:0016882	cyclo-ligase activity	F	0	1	34	1549	0	0.0645578	under		jgi|Crypa2|105031|Crypa1.estExt_fgenesh1_pg.C_10247	0.97805	0.97805
GO:0046857	oxidoreductase activity, acting on other nitrogenous compounds as donors, with NAD or NADP as acceptor	F	0	1	34	1549	0	0.0645578	under		jgi|Crypa2|261204|e_gw1.6.2131.1	0.97805	0.97805
GO:0005319	lipid transporter activity	F	0	1	34	1549	0	0.0645578	under		jgi|Crypa2|106534|Crypa1.estExt_fgenesh1_pg.C_30560	0.97805	0.97805
GO:0046854	phosphatidylinositol phosphorylation	P	0	1	34	1549	0	0.0645578	under		jgi|Crypa2|265707|e_gw1.8.1833.1	0.97805	0.97805
GO:0016872	intramolecular lyase activity	F	0	1	34	1549	0	0.0645578	under		jgi|Crypa2|267473|e_gw1.9.918.1	0.97805	0.97805
GO:0033108	mitochondrial respiratory chain complex assembly	P	0	1	34	1549	0	0.0645578	under		jgi|Crypa2|322341|fgenesh1_kg.4_	0.97805	0.97805
GO:0043574	peroxisomal transport	P	0	1	34	1549	0	0.0645578	under		jgi|Crypa2|251103|e_gw1.2.2586.1	0.97805	0.97805
GO:0035999	tetrahydrofolate interconversion	P	0	1	34	1549	0	0.0645578	under		jgi|Crypa2|340733|fgenesh1_pm.6_	0.97805	0.97805
GO:0046836	glycolipid transport	P	0	1	34	1549	0	0.0645578	under		jgi|Crypa2|106534|Crypa1.estExt_fgenesh1_pg.C_30560	0.97805	0.97805
GO:0046834	lipid phosphorylation	P	0	1	34	1549	0	0.0645578	under		jgi|Crypa2|265707|e_gw1.8.1833.1	0.97805	0.97805
GO:0016855	racemase and epimerase activity, acting on amino acids and derivatives	F	0	1	34	1549	0	0.0645578	under		jgi|Crypa2|293583|estExt_Genewise1Plus.C_61993	0.97805	0.97805
GO:0032005	signal transduction involved in conjugation with cellular fusion	P	0	1	34	1549	0	0.0645578	under		jgi|Crypa2|221434|gw1.9.446.1	0.97805	0.97805
GO:0043566	structure-specific DNA binding	F	0	1	34	1549	0	0.0645578	under		jgi|Crypa2|245219|e_gw1.1.1740.1	0.97805	0.97805
GO:0043564	Ku70:Ku80 complex	C	0	1	34	1549	0	0.0645578	under		jgi|Crypa2|244925|e_gw1.1.375.1	0.97805	0.97805
GO:0070273	phosphatidylinositol-4-phosphate binding	F	0	1	34	1549	0	0.0645578	under		jgi|Crypa2|100024|Crypa1.estExt_fgenesh1_pm.C_100052	0.97805	0.97805
GO:0016842	amidine-lyase activity	F	0	1	34	1549	0	0.0645578	under		jgi|Crypa2|93660|Crypa1.estExt_Genewise1Plus.C_70753	0.97805	0.97805
GO:0016840	carbon-nitrogen lyase activity	F	0	1	34	1549	0	0.0645578	under		jgi|Crypa2|93660|Crypa1.estExt_Genewise1Plus.C_70753	0.97805	0.97805
GO:0051127	positive regulation of actin nucleation	P	0	1	34	1549	0	0.0645578	under		jgi|Crypa2|62672|Crypa1.fgenesh1_pm.C_scaffold_5000055	0.97805	0.97805
GO:0051125	regulation of actin nucleation	P	0	1	34	1549	0	0.0645578	under		jgi|Crypa2|62672|Crypa1.fgenesh1_pm.C_scaffold_5000055	0.97805	0.97805
GO:0005997	xylulose metabolic process	P	0	1	34	1549	0	0.0645578	under		jgi|Crypa2|222657|gw1.6.542.1	0.97805	0.97805
GO:0050038	L-xylulose reductase (NADP+) activity	F	0	1	34	1549	0	0.0645578	under		jgi|Crypa2|222657|gw1.6.542.1	0.97805	0.97805
GO:0005993	trehalose catabolic process	P	0	1	34	1549	0	0.0645578	under		jgi|Crypa2|334380|fgenesh1_pg.9_	0.97805	0.97805
GO:0043547	positive regulation of GTPase activity	P	0	1	34	1549	0	0.0645578	under		jgi|Crypa2|249387|e_gw1.2.39.1	0.97805	0.97805
GO:0043545	molybdopterin cofactor metabolic process	P	0	1	34	1549	0	0.0645578	under		jgi|Crypa2|328839|fgenesh1_pg.3_	0.97805	0.97805
GO:0035966	response to topologically incorrect protein	P	0	1	34	1549	0	0.0645578	under		jgi|Crypa2|265740|e_gw1.8.1631.1	0.97805	0.97805
GO:1901073	glucosamine-containing compound biosynthetic process	P	0	1	34	1549	0	0.0645578	under		jgi|Crypa2|236231|gw1.9.1397.1	0.97805	0.97805
GO:1901071	glucosamine-containing compound metabolic process	P	0	1	34	1549	0	0.0645578	under		jgi|Crypa2|236231|gw1.9.1397.1	0.97805	0.97805
GO:0042445	hormone metabolic process	P	0	1	34	1549	0	0.0645578	under		jgi|Crypa2|264813|e_gw1.7.1966.1	0.97805	0.97805
GO:0045703	ketoreductase activity	F	0	1	34	1549	0	0.0645578	under		jgi|Crypa2|328345|fgenesh1_pg.3_	0.97805	0.97805
GO:0005971	ribonucleoside-diphosphate reductase complex	C	0	1	34	1549	0	0.0645578	under		jgi|Crypa2|226308|gw1.4.1237.1	0.97805	0.97805
GO:0043529	GET complex	C	0	1	34	1549	0	0.0645578	under		jgi|Crypa2|221434|gw1.9.446.1	0.97805	0.97805
GO:0042436	indole-containing compound catabolic process	P	0	1	34	1549	0	0.0645578	under		jgi|Crypa2|326397|fgenesh1_pg.1_	0.97805	0.97805
GO:0009089	lysine biosynthetic process via diaminopimelate	P	0	1	34	1549	0	0.0645578	under		jgi|Crypa2|239463|gw1.2.2801.1	0.97805	0.97805
GO:0009088	threonine biosynthetic process	P	0	1	34	1549	0	0.0645578	under		jgi|Crypa2|239463|gw1.2.2801.1	0.97805	0.97805
GO:0016802	trialkylsulfonium hydrolase activity	F	0	1	34	1549	0	0.0645578	under		jgi|Crypa2|251954|e_gw1.3.649.1	0.97805	0.97805
GO:0005960	glycine cleavage complex	C	0	1	34	1549	0	0.0645578	under		jgi|Crypa2|223980|gw1.1.1683.1	0.97805	0.97805
GO:0033764	steroid dehydrogenase activity, acting on the CH-OH group of donors, NAD or NADP as acceptor	F	0	1	34	1549	0	0.0645578	under		jgi|Crypa2|264813|e_gw1.7.1966.1	0.97805	0.97805
GO:0030497	fatty acid elongation	P	0	1	34	1549	0	0.0645578	under		jgi|Crypa2|328345|fgenesh1_pg.3_	0.97805	0.97805
GO:0009074	aromatic amino acid family catabolic process	P	0	1	34	1549	0	0.0645578	under		jgi|Crypa2|326397|fgenesh1_pg.1_	0.97805	0.97805
GO:0005955	calcineurin complex	C	0	1	34	1549	0	0.0645578	under		jgi|Crypa2|246473|e_gw1.1.3899.1	0.97805	0.97805
GO:0005952	cAMP-dependent protein kinase complex	C	0	1	34	1549	0	0.0645578	under		jgi|Crypa2|267742|e_gw1.9.314.1	0.97805	0.97805
GO:0033753	establishment of ribosome localization	P	0	1	34	1549	0	0.0645578	under		jgi|Crypa2|237369|gw1.10.644.1	0.97805	0.97805
GO:0004864	protein phosphatase inhibitor activity	F	0	1	34	1549	0	0.0645578	under		jgi|Crypa2|101126|Crypa1.estExt_fgenesh1_kg.C_10782	0.97805	0.97805
GO:0033750	ribosome localization	P	0	1	34	1549	0	0.0645578	under		jgi|Crypa2|237369|gw1.10.644.1	0.97805	0.97805
GO:0003777	microtubule motor activity	F	0	1	34	1549	0	0.0645578	under		jgi|Crypa2|226302|gw1.3.1466.1	0.97805	0.97805
GO:0030488	tRNA methylation	P	0	1	34	1549	0	0.0645578	under		jgi|Crypa2|327478|fgenesh1_pg.2_	0.97805	0.97805
GO:0031570	DNA integrity checkpoint	P	0	1	34	1549	0	0.0645578	under		jgi|Crypa2|246554|e_gw1.1.2600.1	0.97805	0.97805
GO:0005946	alpha,alpha-trehalose-phosphate synthase complex (UDP-forming)	C	0	1	34	1549	0	0.0645578	under		jgi|Crypa2|261204|e_gw1.6.2131.1	0.97805	0.97805
GO:0005945	6-phosphofructokinase complex	C	0	1	34	1549	0	0.0645578	under		jgi|Crypa2|249839|e_gw1.2.1281.1	0.97805	0.97805
GO:0009062	fatty acid catabolic process	P	0	1	34	1549	0	0.0645578	under		jgi|Crypa2|107559|Crypa1.estExt_fgenesh1_pg.C_50344	0.97805	0.97805
GO:0004853	uroporphyrinogen decarboxylase activity	F	0	1	34	1549	0	0.0645578	under		jgi|Crypa2|259726|e_gw1.5.596.1	0.97805	0.97805
GO:2000601	positive regulation of Arp2/3 complex-mediated actin nucleation	P	0	1	34	1549	0	0.0645578	under		jgi|Crypa2|62672|Crypa1.fgenesh1_pm.C_scaffold_5000055	0.97805	0.97805
GO:0042402	cellular biogenic amine catabolic process	P	0	1	34	1549	0	0.0645578	under		jgi|Crypa2|326397|fgenesh1_pg.1_	0.97805	0.97805
GO:0030476	ascospore wall assembly	P	0	1	34	1549	0	0.0645578	under		jgi|Crypa2|272654|estExt_Genewise1.C_14216	0.97805	0.97805
GO:0030473	nuclear migration along microtubule	P	0	1	34	1549	0	0.0645578	under		jgi|Crypa2|272654|estExt_Genewise1.C_14216	0.97805	0.97805
GO:0009052	pentose-phosphate shunt, non-oxidative branch	P	0	1	34	1549	0	0.0645578	under		jgi|Crypa2|275116|estExt_Genewise1.C_32038	0.97805	0.97805
GO:0004848	ureidoglycolate hydrolase activity	F	0	1	34	1549	0	0.0645578	under		jgi|Crypa2|93660|Crypa1.estExt_Genewise1Plus.C_70753	0.97805	0.97805
GO:0051783	regulation of nuclear division	P	0	1	34	1549	0	0.0645578	under		jgi|Crypa2|259901|e_gw1.5.1507.1	0.97805	0.97805
GO:0004846	urate oxidase activity	F	0	1	34	1549	0	0.0645578	under		jgi|Crypa2|222162|gw1.1.1352.1	0.97805	0.97805
GO:0051782	negative regulation of cell division	P	0	1	34	1549	0	0.0645578	under		jgi|Crypa2|259901|e_gw1.5.1507.1	0.97805	0.97805
GO:0009041	uridylate kinase activity	F	0	1	34	1549	0	0.0645578	under		jgi|Crypa2|327361|fgenesh1_pg.2_	0.97805	0.97805
GO:0004834	tryptophan synthase activity	F	0	1	34	1549	0	0.0645578	under		jgi|Crypa2|217019|gw1.4.192.1	0.97805	0.97805
GO:0004832	valine-tRNA ligase activity	F	0	1	34	1549	0	0.0645578	under		jgi|Crypa2|235859|gw1.7.1604.1	0.97805	0.97805
GO:0004831	tyrosine-tRNA ligase activity	F	0	1	34	1549	0	0.0645578	under		jgi|Crypa2|327125|fgenesh1_pg.2_	0.97805	0.97805
GO:0004830	tryptophan-tRNA ligase activity	F	0	1	34	1549	0	0.0645578	under		jgi|Crypa2|282590|estExt_Genewise1.C_90808	0.97805	0.97805
GO:0009039	urease activity	F	0	1	34	1549	0	0.0645578	under		jgi|Crypa2|216487|gw1.5.143.1	0.97805	0.97805
GO:0000479	endonucleolytic cleavage of tricistronic rRNA transcript (SSU-rRNA, 5.8S rRNA, LSU-rRNA)	P	0	1	34	1549	0	0.0645578	under		jgi|Crypa2|339513|fgenesh1_pm.4_	0.97805	0.97805
GO:0000478	endonucleolytic cleavage involved in rRNA processing	P	0	1	34	1549	0	0.0645578	under		jgi|Crypa2|339513|fgenesh1_pm.4_	0.97805	0.97805
GO:0052855	ADP-dependent NAD(P)H-hydrate dehydratase activity	F	0	1	34	1549	0	0.0645578	under		jgi|Crypa2|333011|fgenesh1_pg.7_	0.97805	0.97805
GO:0004828	serine-tRNA ligase activity	F	0	1	34	1549	0	0.0645578	under		jgi|Crypa2|269046|e_gw1.10.412.1	0.97805	0.97805
GO:0004827	proline-tRNA ligase activity	F	0	1	34	1549	0	0.0645578	under		jgi|Crypa2|253693|e_gw1.3.2938.1	0.97805	0.97805
GO:0004823	leucine-tRNA ligase activity	F	0	1	34	1549	0	0.0645578	under		jgi|Crypa2|105955|Crypa1.estExt_fgenesh1_pg.C_20443	0.97805	0.97805
GO:0004822	isoleucine-tRNA ligase activity	F	0	1	34	1549	0	0.0645578	under		jgi|Crypa2|106198|Crypa1.estExt_fgenesh1_pg.C_20945	0.97805	0.97805
GO:0004820	glycine-tRNA ligase activity	F	0	1	34	1549	0	0.0645578	under		jgi|Crypa2|245953|e_gw1.1.438.1	0.97805	0.97805
GO:0030448	hyphal growth	P	0	1	34	1549	0	0.0645578	under		jgi|Crypa2|329720|fgenesh1_pg.4_	0.97805	0.97805
GO:0070897	DNA-dependent transcriptional preinitiation complex assembly	P	0	1	34	1549	0	0.0645578	under		jgi|Crypa2|258633|e_gw1.5.2014.1	0.97805	0.97805
GO:0000469	cleavage involved in rRNA processing	P	0	1	34	1549	0	0.0645578	under		jgi|Crypa2|339513|fgenesh1_pm.4_	0.97805	0.97805
GO:0005905	coated pit	C	0	1	34	1549	0	0.0645578	under		jgi|Crypa2|264164|e_gw1.7.16.1	0.97805	0.97805
GO:0004819	glutamine-tRNA ligase activity	F	0	1	34	1549	0	0.0645578	under		jgi|Crypa2|253762|e_gw1.3.334.1	0.97805	0.97805
GO:0004818	glutamate-tRNA ligase activity	F	0	1	34	1549	0	0.0645578	under		jgi|Crypa2|105743|Crypa1.estExt_fgenesh1_pg.C_11747	0.97805	0.97805
GO:0004817	cysteine-tRNA ligase activity	F	0	1	34	1549	0	0.0645578	under		jgi|Crypa2|331279|fgenesh1_pg.5_	0.97805	0.97805
GO:0004816	asparagine-tRNA ligase activity	F	0	1	34	1549	0	0.0645578	under		jgi|Crypa2|217970|gw1.1.579.1	0.97805	0.97805
GO:0004814	arginine-tRNA ligase activity	F	0	1	34	1549	0	0.0645578	under		jgi|Crypa2|246747|e_gw1.1.480.1	0.97805	0.97805
GO:0031521	spitzenkorper	C	0	1	34	1549	0	0.0645578	under		jgi|Crypa2|324701|fgenesh1_kg.10_	0.97805	0.97805
GO:0030436	asexual sporulation	P	0	1	34	1549	0	0.0645578	under		jgi|Crypa2|334380|fgenesh1_pg.9_	0.97805	0.97805
GO:0009019	tRNA (guanine-N1-)-methyltransferase activity	F	0	1	34	1549	0	0.0645578	under		jgi|Crypa2|327478|fgenesh1_pg.2_	0.97805	0.97805
GO:0030433	ER-associated protein catabolic process	P	0	1	34	1549	0	0.0645578	under		jgi|Crypa2|265740|e_gw1.8.1631.1	0.97805	0.97805
GO:0009013	succinate-semialdehyde dehydrogenase [NAD(P)+] activity	F	0	1	34	1549	0	0.0645578	under		jgi|Crypa2|218532|gw1.5.371.1	0.97805	0.97805
GO:0051748	UTP-monosaccharide-1-phosphate uridylyltransferase activity	F	0	1	34	1549	0	0.0645578	under		jgi|Crypa2|218572|gw1.5.377.1	0.97805	0.97805
GO:0004809	tRNA (guanine-N2-)-methyltransferase activity	F	0	1	34	1549	0	0.0645578	under		jgi|Crypa2|69760|Crypa1.fgenesh1_pg.C_scaffold_3000826	0.97805	0.97805
GO:0004806	triglyceride lipase activity	F	0	1	34	1549	0	0.0645578	under		jgi|Crypa2|87396|Crypa1.estExt_Genewise1Plus.C_12180	0.97805	0.97805
GO:0004802	transketolase activity	F	0	1	34	1549	0	0.0645578	under		jgi|Crypa2|267556|e_gw1.9.137.1	0.97805	0.97805
GO:0051735	GTP-dependent polynucleotide kinase activity	F	0	1	34	1549	0	0.0645578	under		jgi|Crypa2|274133|estExt_Genewise1.C_30218	0.97805	0.97805
GO:0051732	polyribonucleotide kinase activity	F	0	1	34	1549	0	0.0645578	under		jgi|Crypa2|274133|estExt_Genewise1.C_30218	0.97805	0.97805
GO:0051731	polynucleotide 5'-hydroxyl-kinase activity	F	0	1	34	1549	0	0.0645578	under		jgi|Crypa2|274133|estExt_Genewise1.C_30218	0.97805	0.97805
GO:0051730	GTP-dependent polyribonucleotide 5'-hydroxyl-kinase activity	F	0	1	34	1549	0	0.0645578	under		jgi|Crypa2|274133|estExt_Genewise1.C_30218	0.97805	0.97805
GO:0046189	phenol-containing compound biosynthetic process	P	0	1	34	1549	0	0.0645578	under		jgi|Crypa2|331746|fgenesh1_pg.6_	0.97805	0.97805
GO:0046185	aldehyde catabolic process	P	0	1	34	1549	0	0.0645578	under		jgi|Crypa2|222229|gw1.1.1369.1	0.97805	0.97805
GO:0001522	pseudouridine synthesis	P	0	1	34	1549	0	0.0645578	under		jgi|Crypa2|219302|gw1.1.821.1	0.97805	0.97805
GO:0022839	ion gated channel activity	F	0	1	34	1549	0	0.0645578	under		jgi|Crypa2|334238|fgenesh1_pg.9_	0.97805	0.97805
GO:0022838	substrate-specific channel activity	F	0	1	34	1549	0	0.0645578	under		jgi|Crypa2|334238|fgenesh1_pg.9_	0.97805	0.97805
GO:0022836	gated channel activity	F	0	1	34	1549	0	0.0645578	under		jgi|Crypa2|334238|fgenesh1_pg.9_	0.97805	0.97805
GO:0022832	voltage-gated channel activity	F	0	1	34	1549	0	0.0645578	under		jgi|Crypa2|334238|fgenesh1_pg.9_	0.97805	0.97805
GO:0019464	glycine decarboxylation via glycine cleavage system	P	0	1	34	1549	0	0.0645578	under		jgi|Crypa2|223980|gw1.1.1683.1	0.97805	0.97805
GO:0018377	protein myristoylation	P	0	1	34	1549	0	0.0645578	under		jgi|Crypa2|258234|e_gw1.5.1395.1	0.97805	0.97805
GO:0071941	nitrogen cycle metabolic process	P	0	1	34	1549	0	0.0645578	under		jgi|Crypa2|216487|gw1.5.143.1	0.97805	0.97805
GO:0071940	fungal-type cell wall assembly	P	0	1	34	1549	0	0.0645578	under		jgi|Crypa2|272654|estExt_Genewise1.C_14216	0.97805	0.97805
GO:0001510	RNA methylation	P	0	1	34	1549	0	0.0645578	under		jgi|Crypa2|327478|fgenesh1_pg.2_	0.97805	0.97805
GO:1900587	arugosin biosynthetic process	P	0	1	34	1549	0	0.0645578	under		jgi|Crypa2|331746|fgenesh1_pg.6_	0.97805	0.97805
GO:1900585	arugosin metabolic process	P	0	1	34	1549	0	0.0645578	under		jgi|Crypa2|331746|fgenesh1_pg.6_	0.97805	0.97805
GO:1900584	o-orsellinic acid biosynthetic process	P	0	1	34	1549	0	0.0645578	under		jgi|Crypa2|331746|fgenesh1_pg.6_	0.97805	0.97805
GO:1900582	o-orsellinic acid metabolic process	P	0	1	34	1549	0	0.0645578	under		jgi|Crypa2|331746|fgenesh1_pg.6_	0.97805	0.97805
GO:0046168	glycerol-3-phosphate catabolic process	P	0	1	34	1549	0	0.0645578	under		jgi|Crypa2|263561|e_gw1.7.1196.1	0.97805	0.97805
GO:0051701	interaction with host	P	0	1	34	1549	0	0.0645578	under		jgi|Crypa2|105373|Crypa1.estExt_fgenesh1_pg.C_10946	0.97805	0.97805
GO:1900575	emodin biosynthetic process	P	0	1	34	1549	0	0.0645578	under		jgi|Crypa2|331746|fgenesh1_pg.6_	0.97805	0.97805
GO:1900573	emodin metabolic process	P	0	1	34	1549	0	0.0645578	under		jgi|Crypa2|331746|fgenesh1_pg.6_	0.97805	0.97805
GO:0019441	tryptophan catabolic process to kynurenine	P	0	1	34	1549	0	0.0645578	under		jgi|Crypa2|326397|fgenesh1_pg.1_	0.97805	0.97805
GO:0070838	divalent metal ion transport	P	0	1	34	1549	0	0.0645578	under		jgi|Crypa2|236086|gw1.2.2429.1	0.97805	0.97805
GO:0015085	calcium ion transmembrane transporter activity	F	0	1	34	1549	0	0.0645578	under		jgi|Crypa2|236086|gw1.2.2429.1	0.97805	0.97805
GO:0022803	passive transmembrane transporter activity	F	0	1	34	1549	0	0.0645578	under		jgi|Crypa2|334238|fgenesh1_pg.9_	0.97805	0.97805
GO:0010876	lipid localization	P	0	1	34	1549	0	0.0645578	under		jgi|Crypa2|106534|Crypa1.estExt_fgenesh1_pg.C_30560	0.97805	0.97805
GO:0046144	D-alanine family amino acid metabolic process	P	0	1	34	1549	0	0.0645578	under		jgi|Crypa2|293583|estExt_Genewise1Plus.C_61993	0.97805	0.97805
GO:0016160	amylase activity	F	0	1	34	1549	0	0.0645578	under		jgi|Crypa2|265747|e_gw1.8.1725.1	0.97805	0.97805
GO:0015074	DNA integration	P	0	1	34	1549	0	0.0645578	under		jgi|Crypa2|258135|e_gw1.5.1120.1	0.97805	0.97805
GO:1900557	emericellamide biosynthetic process	P	0	1	34	1549	0	0.0645578	under		jgi|Crypa2|331746|fgenesh1_pg.6_	0.97805	0.97805
GO:0019427	acetyl-CoA biosynthetic process from acetate	P	0	1	34	1549	0	0.0645578	under		jgi|Crypa2|217258|gw1.4.223.1	0.97805	0.97805
GO:0048315	conidium formation	P	0	1	34	1549	0	0.0645578	under		jgi|Crypa2|334380|fgenesh1_pg.9_	0.97805	0.97805
GO:1900555	emericellamide metabolic process	P	0	1	34	1549	0	0.0645578	under		jgi|Crypa2|331746|fgenesh1_pg.6_	0.97805	0.97805
GO:0048312	intracellular distribution of mitochondria	P	0	1	34	1549	0	0.0645578	under		jgi|Crypa2|325699|fgenesh1_pg.1_	0.97805	0.97805
GO:0048311	mitochondrion distribution	P	0	1	34	1549	0	0.0645578	under		jgi|Crypa2|325699|fgenesh1_pg.1_	0.97805	0.97805
GO:0046135	pyrimidine nucleoside catabolic process	P	0	1	34	1549	0	0.0645578	under		jgi|Crypa2|327503|fgenesh1_pg.2_	0.97805	0.97805
GO:0046134	pyrimidine nucleoside biosynthetic process	P	0	1	34	1549	0	0.0645578	under		jgi|Crypa2|247527|e_gw1.1.1532.1	0.97805	0.97805
GO:0046133	pyrimidine ribonucleoside catabolic process	P	0	1	34	1549	0	0.0645578	under		jgi|Crypa2|327503|fgenesh1_pg.2_	0.97805	0.97805
GO:0045048	protein insertion into ER membrane	P	0	1	34	1549	0	0.0645578	under		jgi|Crypa2|221434|gw1.9.446.1	0.97805	0.97805
GO:0046132	pyrimidine ribonucleoside biosynthetic process	P	0	1	34	1549	0	0.0645578	under		jgi|Crypa2|247527|e_gw1.1.1532.1	0.97805	0.97805
GO:0071902	positive regulation of protein serine/threonine kinase activity	P	0	1	34	1549	0	0.0645578	under		jgi|Crypa2|105373|Crypa1.estExt_fgenesh1_pg.C_10946	0.97805	0.97805
GO:0071900	regulation of protein serine/threonine kinase activity	P	0	1	34	1549	0	0.0645578	under		jgi|Crypa2|105373|Crypa1.estExt_fgenesh1_pg.C_10946	0.97805	0.97805
GO:0070814	hydrogen sulfide biosynthetic process	P	0	1	34	1549	0	0.0645578	under		jgi|Crypa2|327242|fgenesh1_pg.2_	0.97805	0.97805
GO:0070813	hydrogen sulfide metabolic process	P	0	1	34	1549	0	0.0645578	under		jgi|Crypa2|327242|fgenesh1_pg.2_	0.97805	0.97805
GO:0016149	translation release factor activity, codon specific	F	0	1	34	1549	0	0.0645578	under		jgi|Crypa2|325853|fgenesh1_pg.1_	0.97805	0.97805
GO:0019400	alditol metabolic process	P	0	1	34	1549	0	0.0645578	under		jgi|Crypa2|217967|gw1.1.578.1	0.97805	0.97805
GO:0036361	racemase activity, acting on amino acids and derivatives	F	0	1	34	1549	0	0.0645578	under		jgi|Crypa2|293583|estExt_Genewise1Plus.C_61993	0.97805	0.97805
GO:0006388	tRNA splicing, via endonucleolytic cleavage and ligation	P	0	1	34	1549	0	0.0645578	under		jgi|Crypa2|274133|estExt_Genewise1.C_30218	0.97805	0.97805
GO:0008553	hydrogen-exporting ATPase activity, phosphorylative mechanism	F	0	1	34	1549	0	0.0645578	under		jgi|Crypa2|105974|Crypa1.estExt_fgenesh1_pg.C_20493	0.97805	0.97805
GO:0006379	mRNA cleavage	P	0	1	34	1549	0	0.0645578	under		jgi|Crypa2|216141|gw1.6.65.1	0.97805	0.97805
GO:0006378	mRNA polyadenylation	P	0	1	34	1549	0	0.0645578	under		jgi|Crypa2|216141|gw1.6.65.1	0.97805	0.97805
GO:0016126	sterol biosynthetic process	P	0	1	34	1549	0	0.0645578	under		jgi|Crypa2|245869|e_gw1.1.4663.1	0.97805	0.97805
GO:0016125	sterol metabolic process	P	0	1	34	1549	0	0.0645578	under		jgi|Crypa2|245869|e_gw1.1.4663.1	0.97805	0.97805
GO:0004197	cysteine-type endopeptidase activity	F	0	1	34	1549	0	0.0645578	under		jgi|Crypa2|259209|e_gw1.5.417.1	0.97805	0.97805
GO:0008540	proteasome regulatory particle, base subcomplex	C	0	1	34	1549	0	0.0645578	under		jgi|Crypa2|263113|e_gw1.7.595.1	0.97805	0.97805
GO:0008535	respiratory chain complex IV assembly	P	0	1	34	1549	0	0.0645578	under		jgi|Crypa2|322341|fgenesh1_kg.4_	0.97805	0.97805
GO:0010817	regulation of hormone levels	P	0	1	34	1549	0	0.0645578	under		jgi|Crypa2|264813|e_gw1.7.1966.1	0.97805	0.97805
GO:0035246	peptidyl-arginine N-methylation	P	0	1	34	1549	0	0.0645578	under		jgi|Crypa2|330358|fgenesh1_pg.4_	0.97805	0.97805
GO:0004176	ATP-dependent peptidase activity	F	0	1	34	1549	0	0.0645578	under		jgi|Crypa2|251901|e_gw1.3.85.1	0.97805	0.97805
GO:0004174	electron-transferring-flavoprotein dehydrogenase activity	F	0	1	34	1549	0	0.0645578	under		jgi|Crypa2|333888|fgenesh1_pg.8_	0.97805	0.97805
GO:0008521	acetyl-CoA transporter activity	F	0	1	34	1549	0	0.0645578	under		jgi|Crypa2|260536|e_gw1.5.318.1	0.97805	0.97805
GO:0006348	chromatin silencing at telomere	P	0	1	34	1549	0	0.0645578	under		jgi|Crypa2|246554|e_gw1.1.2600.1	0.97805	0.97805
GO:0052192	movement in environment of other organism involved in symbiotic interaction	P	0	1	34	1549	0	0.0645578	under		jgi|Crypa2|105373|Crypa1.estExt_fgenesh1_pg.C_10946	0.97805	0.97805
GO:0005253	anion channel activity	F	0	1	34	1549	0	0.0645578	under		jgi|Crypa2|334238|fgenesh1_pg.9_	0.97805	0.97805
GO:0004164	diphthine synthase activity	F	0	1	34	1549	0	0.0645578	under		jgi|Crypa2|101848|Crypa1.estExt_fgenesh1_kg.C_30090	0.97805	0.97805
GO:0004163	diphosphomevalonate decarboxylase activity	F	0	1	34	1549	0	0.0645578	under		jgi|Crypa2|230840|gw1.4.1748.1	0.97805	0.97805
GO:0004160	dihydroxy-acid dehydratase activity	F	0	1	34	1549	0	0.0645578	under		jgi|Crypa2|244583|e_gw1.1.570.1	0.97805	0.97805
GO:0005244	voltage-gated ion channel activity	F	0	1	34	1549	0	0.0645578	under		jgi|Crypa2|334238|fgenesh1_pg.9_	0.97805	0.97805
GO:0008509	anion transmembrane transporter activity	F	0	1	34	1549	0	0.0645578	under		jgi|Crypa2|334238|fgenesh1_pg.9_	0.97805	0.97805
GO:0004150	dihydroneopterin aldolase activity	F	0	1	34	1549	0	0.0645578	under		jgi|Crypa2|259020|e_gw1.5.749.1	0.97805	0.97805
GO:0051087	chaperone binding	F	0	1	34	1549	0	0.0645578	under		jgi|Crypa2|333550|fgenesh1_pg.8_	0.97805	0.97805
GO:0004149	dihydrolipoyllysine-residue succinyltransferase activity	F	0	1	34	1549	0	0.0645578	under		jgi|Crypa2|260861|e_gw1.6.2246.1	0.97805	0.97805
GO:0004148	dihydrolipoyl dehydrogenase activity	F	0	1	34	1549	0	0.0645578	under		jgi|Crypa2|219104|gw1.6.295.1	0.97805	0.97805
GO:0051083	'de novo' cotranslational protein folding	P	0	1	34	1549	0	0.0645578	under		jgi|Crypa2|102329|Crypa1.estExt_fgenesh1_kg.C_40095	0.97805	0.97805
GO:0018965	s-triazine compound metabolic process	P	0	1	34	1549	0	0.0645578	under		jgi|Crypa2|216487|gw1.5.143.1	0.97805	0.97805
GO:0004135	amylo-alpha-1,6-glucosidase activity	F	0	1	34	1549	0	0.0645578	under		jgi|Crypa2|215459|gw1.7.19.1	0.97805	0.97805
GO:0016783	sulfurtransferase activity	F	0	1	34	1549	0	0.0645578	under		jgi|Crypa2|237709|gw1.9.1488.1	0.97805	0.97805
GO:0004134	4-alpha-glucanotransferase activity	F	0	1	34	1549	0	0.0645578	under		jgi|Crypa2|215459|gw1.7.19.1	0.97805	0.97805
GO:0016782	transferase activity, transferring sulfur-containing groups	F	0	1	34	1549	0	0.0645578	under		jgi|Crypa2|237709|gw1.9.1488.1	0.97805	0.97805
GO:0004133	glycogen debranching enzyme activity	F	0	1	34	1549	0	0.0645578	under		jgi|Crypa2|215459|gw1.7.19.1	0.97805	0.97805
GO:0072384	organelle transport along microtubule	P	0	1	34	1549	0	0.0645578	under		jgi|Crypa2|272654|estExt_Genewise1.C_14216	0.97805	0.97805
GO:0018958	phenol-containing compound metabolic process	P	0	1	34	1549	0	0.0645578	under		jgi|Crypa2|331746|fgenesh1_pg.6_	0.97805	0.97805
GO:0006308	DNA catabolic process	P	0	1	34	1549	0	0.0645578	under		jgi|Crypa2|259301|e_gw1.5.783.1	0.97805	0.97805
GO:0006303	double-strand break repair via nonhomologous end joining	P	0	1	34	1549	0	0.0645578	under		jgi|Crypa2|244925|e_gw1.1.375.1	0.97805	0.97805
GO:0005216	ion channel activity	F	0	1	34	1549	0	0.0645578	under		jgi|Crypa2|334238|fgenesh1_pg.9_	0.97805	0.97805
GO:0004127	cytidylate kinase activity	F	0	1	34	1549	0	0.0645578	under		jgi|Crypa2|327361|fgenesh1_pg.2_	0.97805	0.97805
GO:0004126	cytidine deaminase activity	F	0	1	34	1549	0	0.0645578	under		jgi|Crypa2|327503|fgenesh1_pg.2_	0.97805	0.97805
GO:0004122	cystathionine beta-synthase activity	F	0	1	34	1549	0	0.0645578	under		jgi|Crypa2|245284|e_gw1.1.3963.1	0.97805	0.97805
GO:0044571	[2Fe-2S] cluster assembly	P	0	1	34	1549	0	0.0645578	under		jgi|Crypa2|237709|gw1.9.1488.1	0.97805	0.97805
GO:0043474	pigment metabolic process involved in pigmentation	P	0	1	34	1549	0	0.0645578	under		jgi|Crypa2|331746|fgenesh1_pg.6_	0.97805	0.97805
GO:0043473	pigmentation	P	0	1	34	1549	0	0.0645578	under		jgi|Crypa2|331746|fgenesh1_pg.6_	0.97805	0.97805
GO:0043471	regulation of cellular carbohydrate catabolic process	P	0	1	34	1549	0	0.0645578	under		jgi|Crypa2|261204|e_gw1.6.2131.1	0.97805	0.97805
GO:0043470	regulation of carbohydrate catabolic process	P	0	1	34	1549	0	0.0645578	under		jgi|Crypa2|261204|e_gw1.6.2131.1	0.97805	0.97805
GO:0070189	kynurenine metabolic process	P	0	1	34	1549	0	0.0645578	under		jgi|Crypa2|326397|fgenesh1_pg.1_	0.97805	0.97805
GO:0051049	regulation of transport	P	0	1	34	1549	0	0.0645578	under		jgi|Crypa2|334238|fgenesh1_pg.9_	0.97805	0.97805
GO:0004109	coproporphyrinogen oxidase activity	F	0	1	34	1549	0	0.0645578	under		jgi|Crypa2|256490|e_gw1.4.563.1	0.97805	0.97805
GO:0004108	citrate (Si)-synthase activity	F	0	1	34	1549	0	0.0645578	under		jgi|Crypa2|105976|Crypa1.estExt_fgenesh1_pg.C_20495	0.97805	0.97805
GO:0004107	chorismate synthase activity	F	0	1	34	1549	0	0.0645578	under		jgi|Crypa2|255568|e_gw1.4.521.1	0.97805	0.97805
GO:0016755	transferase activity, transferring amino-acyl groups	F	0	1	34	1549	0	0.0645578	under		jgi|Crypa2|277432|estExt_Genewise1.C_42759	0.97805	0.97805
GO:0016751	S-succinyltransferase activity	F	0	1	34	1549	0	0.0645578	under		jgi|Crypa2|260861|e_gw1.6.2246.1	0.97805	0.97805
GO:0004100	chitin synthase activity	F	0	1	34	1549	0	0.0645578	under		jgi|Crypa2|236231|gw1.9.1397.1	0.97805	0.97805
GO:0071267	L-methionine salvage	P	0	1	34	1549	0	0.0645578	under		jgi|Crypa2|348951|estExt_fgenesh1_pg.C_10465	0.97805	0.97805
GO:0071265	L-methionine biosynthetic process	P	0	1	34	1549	0	0.0645578	under		jgi|Crypa2|348951|estExt_fgenesh1_pg.C_10465	0.97805	0.97805
GO:0052126	movement in host environment	P	0	1	34	1549	0	0.0645578	under		jgi|Crypa2|105373|Crypa1.estExt_fgenesh1_pg.C_10946	0.97805	0.97805
GO:0006997	nucleus organization	P	0	1	34	1549	0	0.0645578	under		jgi|Crypa2|265740|e_gw1.8.1631.1	0.97805	0.97805
GO:0043456	regulation of pentose-phosphate shunt	P	0	1	34	1549	0	0.0645578	under		jgi|Crypa2|261204|e_gw1.6.2131.1	0.97805	0.97805
GO:0043455	regulation of secondary metabolic process	P	0	1	34	1549	0	0.0645578	under		jgi|Crypa2|261204|e_gw1.6.2131.1	0.97805	0.97805
GO:0006986	response to unfolded protein	P	0	1	34	1549	0	0.0645578	under		jgi|Crypa2|265740|e_gw1.8.1631.1	0.97805	0.97805
GO:0015645	fatty acid ligase activity	F	0	1	34	1549	0	0.0645578	under		jgi|Crypa2|263551|e_gw1.7.951.1	0.97805	0.97805
GO:0016728	oxidoreductase activity, acting on CH or CH2 groups, disulfide as acceptor	F	0	1	34	1549	0	0.0645578	under		jgi|Crypa2|226308|gw1.4.1237.1	0.97805	0.97805
GO:0051015	actin filament binding	F	0	1	34	1549	0	0.0645578	under		jgi|Crypa2|235435|gw1.10.591.1	0.97805	0.97805
GO:0016725	oxidoreductase activity, acting on CH or CH2 groups	F	0	1	34	1549	0	0.0645578	under		jgi|Crypa2|226308|gw1.4.1237.1	0.97805	0.97805
GO:0005881	cytoplasmic microtubule	C	0	1	34	1549	0	0.0645578	under		jgi|Crypa2|107611|Crypa1.estExt_fgenesh1_pg.C_50461	0.97805	0.97805
GO:0016717	oxidoreductase activity, acting on paired donors, with oxidation of a pair of donors resulting in the reduction of molecular oxygen to two molecules of water	F	0	1	34	1549	0	0.0645578	under		jgi|Crypa2|219395|gw1.3.574.1	0.97805	0.97805
GO:0004789	thiamine-phosphate diphosphorylase activity	F	0	1	34	1549	0	0.0645578	under		jgi|Crypa2|325976|fgenesh1_pg.1_	0.97805	0.97805
GO:0004783	sulfite reductase (NADPH) activity	F	0	1	34	1549	0	0.0645578	under		jgi|Crypa2|106622|Crypa1.estExt_fgenesh1_pg.C_30733	0.97805	0.97805
GO:0003697	single-stranded DNA binding	F	0	1	34	1549	0	0.0645578	under		jgi|Crypa2|245219|e_gw1.1.1740.1	0.97805	0.97805
GO:0004781	sulfate adenylyltransferase (ATP) activity	F	0	1	34	1549	0	0.0645578	under		jgi|Crypa2|327242|fgenesh1_pg.2_	0.97805	0.97805
GO:0031493	nucleosomal histone binding	F	0	1	34	1549	0	0.0645578	under		jgi|Crypa2|246554|e_gw1.1.2600.1	0.97805	0.97805
GO:0005869	dynactin complex	C	0	1	34	1549	0	0.0645578	under		jgi|Crypa2|215598|gw1.4.37.1	0.97805	0.97805
GO:0005868	cytoplasmic dynein complex	C	0	1	34	1549	0	0.0645578	under		jgi|Crypa2|272654|estExt_Genewise1.C_14216	0.97805	0.97805
GO:0034754	cellular hormone metabolic process	P	0	1	34	1549	0	0.0645578	under		jgi|Crypa2|264813|e_gw1.7.1966.1	0.97805	0.97805
GO:0016703	oxidoreductase activity, acting on single donors with incorporation of molecular oxygen, incorporation of one atom of oxygen (internal monooxygenases or internal mixed function oxidases)	F	0	1	34	1549	0	0.0645578	under		jgi|Crypa2|251831|e_gw1.3.2122.1	0.97805	0.97805
GO:0004779	sulfate adenylyltransferase activity	F	0	1	34	1549	0	0.0645578	under		jgi|Crypa2|327242|fgenesh1_pg.2_	0.97805	0.97805
GO:0016702	oxidoreductase activity, acting on single donors with incorporation of molecular oxygen, incorporation of two atoms of oxygen	F	0	1	34	1549	0	0.0645578	under		jgi|Crypa2|242693|gw1.3.3519.1	0.97805	0.97805
GO:0004776	succinate-CoA ligase (GDP-forming) activity	F	0	1	34	1549	0	0.0645578	under		jgi|Crypa2|219806|gw1.4.493.1	0.97805	0.97805
GO:0043419	urea catabolic process	P	0	1	34	1549	0	0.0645578	under		jgi|Crypa2|216487|gw1.5.143.1	0.97805	0.97805
GO:0004775	succinate-CoA ligase (ADP-forming) activity	F	0	1	34	1549	0	0.0645578	under		jgi|Crypa2|217385|gw1.4.234.1	0.97805	0.97805
GO:0003689	DNA clamp loader activity	F	0	1	34	1549	0	0.0645578	under		jgi|Crypa2|329756|fgenesh1_pg.4_	0.97805	0.97805
GO:0043410	positive regulation of MAPK cascade	P	0	1	34	1549	0	0.0645578	under		jgi|Crypa2|105373|Crypa1.estExt_fgenesh1_pg.C_10946	0.97805	0.97805
GO:1902031	regulation of NADP metabolic process	P	0	1	34	1549	0	0.0645578	under		jgi|Crypa2|261204|e_gw1.6.2131.1	0.97805	0.97805
GO:0005854	nascent polypeptide-associated complex	C	0	1	34	1549	0	0.0645578	under		jgi|Crypa2|102329|Crypa1.estExt_fgenesh1_kg.C_40095	0.97805	0.97805
GO:0005853	eukaryotic translation elongation factor 1 complex	C	0	1	34	1549	0	0.0645578	under		jgi|Crypa2|102227|Crypa1.estExt_fgenesh1_kg.C_30531	0.97805	0.97805
GO:0004768	stearoyl-CoA 9-desaturase activity	F	0	1	34	1549	0	0.0645578	under		jgi|Crypa2|219395|gw1.3.574.1	0.97805	0.97805
GO:0004766	spermidine synthase activity	F	0	1	34	1549	0	0.0645578	under		jgi|Crypa2|342777|fgenesh1_pm.9_	0.97805	0.97805
GO:0005850	eukaryotic translation initiation factor 2 complex	C	0	1	34	1549	0	0.0645578	under		jgi|Crypa2|328911|fgenesh1_pg.3_	0.97805	0.97805
GO:0004765	shikimate kinase activity	F	0	1	34	1549	0	0.0645578	under		jgi|Crypa2|255355|e_gw1.4.2310.1	0.97805	0.97805
GO:0004764	shikimate 3-dehydrogenase (NADP+) activity	F	0	1	34	1549	0	0.0645578	under		jgi|Crypa2|255355|e_gw1.4.2310.1	0.97805	0.97805
GO:0043408	regulation of MAPK cascade	P	0	1	34	1549	0	0.0645578	under		jgi|Crypa2|105373|Crypa1.estExt_fgenesh1_pg.C_10946	0.97805	0.97805
GO:0043406	positive regulation of MAP kinase activity	P	0	1	34	1549	0	0.0645578	under		jgi|Crypa2|105373|Crypa1.estExt_fgenesh1_pg.C_10946	0.97805	0.97805
GO:0043405	regulation of MAP kinase activity	P	0	1	34	1549	0	0.0645578	under		jgi|Crypa2|105373|Crypa1.estExt_fgenesh1_pg.C_10946	0.97805	0.97805
GO:0005849	mRNA cleavage factor complex	C	0	1	34	1549	0	0.0645578	under		jgi|Crypa2|216141|gw1.6.65.1	0.97805	0.97805
GO:0005847	mRNA cleavage and polyadenylation specificity factor complex	C	0	1	34	1549	0	0.0645578	under		jgi|Crypa2|216141|gw1.6.65.1	0.97805	0.97805
GO:0004754	saccharopine dehydrogenase (NAD+, L-lysine-forming) activity	F	0	1	34	1549	0	0.0645578	under		jgi|Crypa2|240275|gw1.7.1997.1	0.97805	0.97805
GO:0004753	saccharopine dehydrogenase activity	F	0	1	34	1549	0	0.0645578	under		jgi|Crypa2|240275|gw1.7.1997.1	0.97805	0.97805
GO:0004751	ribose-5-phosphate isomerase activity	F	0	1	34	1549	0	0.0645578	under		jgi|Crypa2|275116|estExt_Genewise1.C_32038	0.97805	0.97805
GO:0004750	ribulose-phosphate 3-epimerase activity	F	0	1	34	1549	0	0.0645578	under		jgi|Crypa2|107760|Crypa1.estExt_fgenesh1_pg.C_50760	0.97805	0.97805
GO:0034729	histone H3-K79 methylation	P	0	1	34	1549	0	0.0645578	under		jgi|Crypa2|246554|e_gw1.1.2600.1	0.97805	0.97805
GO:0005838	proteasome regulatory particle	C	0	1	34	1549	0	0.0645578	under		jgi|Crypa2|263113|e_gw1.7.595.1	0.97805	0.97805
GO:0000394	RNA splicing, via endonucleolytic cleavage and ligation	P	0	1	34	1549	0	0.0645578	under		jgi|Crypa2|274133|estExt_Genewise1.C_30218	0.97805	0.97805
GO:0005834	heterotrimeric G-protein complex	C	0	1	34	1549	0	0.0645578	under		jgi|Crypa2|103377|Crypa1.estExt_fgenesh1_kg.C_70055	0.97805	0.97805
GO:0004748	ribonucleoside-diphosphate reductase activity, thioredoxin disulfide as acceptor	F	0	1	34	1549	0	0.0645578	under		jgi|Crypa2|226308|gw1.4.1237.1	0.97805	0.97805
GO:0004743	pyruvate kinase activity	F	0	1	34	1549	0	0.0645578	under		jgi|Crypa2|258754|e_gw1.5.376.1	0.97805	0.97805
GO:0004742	dihydrolipoyllysine-residue acetyltransferase activity	F	0	1	34	1549	0	0.0645578	under		jgi|Crypa2|219633|gw1.3.614.1	0.97805	0.97805
GO:0006914	autophagy	P	0	1	34	1549	0	0.0645578	under		jgi|Crypa2|231499|gw1.11.323.1	0.97805	0.97805
GO:0005826	actomyosin contractile ring	C	0	1	34	1549	0	0.0645578	under		jgi|Crypa2|272654|estExt_Genewise1.C_14216	0.97805	0.97805
GO:0004736	pyruvate carboxylase activity	F	0	1	34	1549	0	0.0645578	under		jgi|Crypa2|263130|e_gw1.7.33.1	0.97805	0.97805
GO:0051668	localization within membrane	P	0	1	34	1549	0	0.0645578	under		jgi|Crypa2|221434|gw1.9.446.1	0.97805	0.97805
GO:0051666	actin cortical patch localization	P	0	1	34	1549	0	0.0645578	under		jgi|Crypa2|223716|gw1.7.693.1	0.97805	0.97805
GO:0033617	mitochondrial respiratory chain complex IV assembly	P	0	1	34	1549	0	0.0645578	under		jgi|Crypa2|322341|fgenesh1_kg.4_	0.97805	0.97805
GO:0004726	non-membrane spanning protein tyrosine phosphatase activity	F	0	1	34	1549	0	0.0645578	under		jgi|Crypa2|264126|e_gw1.7.727.1	0.97805	0.97805
GO:0004725	protein tyrosine phosphatase activity	F	0	1	34	1549	0	0.0645578	under		jgi|Crypa2|264126|e_gw1.7.727.1	0.97805	0.97805
GO:0004723	calcium-dependent protein serine/threonine phosphatase activity	F	0	1	34	1549	0	0.0645578	under		jgi|Crypa2|246473|e_gw1.1.3899.1	0.97805	0.97805
GO:0048284	organelle fusion	P	0	1	34	1549	0	0.0645578	under		jgi|Crypa2|265740|e_gw1.8.1631.1	0.97805	0.97805
GO:0031428	box C/D snoRNP complex	C	0	1	34	1549	0	0.0645578	under		jgi|Crypa2|261214|e_gw1.6.279.1	0.97805	0.97805
GO:0031420	alkali metal ion binding	F	0	1	34	1549	0	0.0645578	under		jgi|Crypa2|258754|e_gw1.5.376.1	0.97805	0.97805
GO:0051647	nucleus localization	P	0	1	34	1549	0	0.0645578	under		jgi|Crypa2|272654|estExt_Genewise1.C_14216	0.97805	0.97805
GO:0051646	mitochondrion localization	P	0	1	34	1549	0	0.0645578	under		jgi|Crypa2|325699|fgenesh1_pg.1_	0.97805	0.97805
GO:0004707	MAP kinase activity	F	0	1	34	1549	0	0.0645578	under		jgi|Crypa2|231325|gw1.6.1385.1	0.97805	0.97805
GO:0019388	galactose catabolic process	P	0	1	34	1549	0	0.0645578	under		jgi|Crypa2|102434|Crypa1.estExt_fgenesh1_kg.C_40215	0.97805	0.97805
GO:0004702	receptor signaling protein serine/threonine kinase activity	F	0	1	34	1549	0	0.0645578	under		jgi|Crypa2|231325|gw1.6.1385.1	0.97805	0.97805
GO:0019381	atrazine catabolic process	P	0	1	34	1549	0	0.0645578	under		jgi|Crypa2|216487|gw1.5.143.1	0.97805	0.97805
GO:0030329	prenylcysteine metabolic process	P	0	1	34	1549	0	0.0645578	under		jgi|Crypa2|331976|fgenesh1_pg.6_	0.97805	0.97805
GO:0030328	prenylcysteine catabolic process	P	0	1	34	1549	0	0.0645578	under		jgi|Crypa2|331976|fgenesh1_pg.6_	0.97805	0.97805
GO:0046087	cytidine metabolic process	P	0	1	34	1549	0	0.0645578	under		jgi|Crypa2|327503|fgenesh1_pg.2_	0.97805	0.97805
GO:0031400	negative regulation of protein modification process	P	0	1	34	1549	0	0.0645578	under		jgi|Crypa2|324965|fgenesh1_pg.1_	0.97805	0.97805
GO:0052716	hydroquinone:oxygen oxidoreductase activity	F	0	1	34	1549	0	0.0645578	under		jgi|Crypa2|331746|fgenesh1_pg.6_	0.97805	0.97805
GO:0019363	pyridine nucleotide biosynthetic process	P	0	1	34	1549	0	0.0645578	under		jgi|Crypa2|263891|e_gw1.7.916.1	0.97805	0.97805
GO:0017183	peptidyl-diphthamide biosynthetic process from peptidyl-histidine	P	0	1	34	1549	0	0.0645578	under		jgi|Crypa2|101848|Crypa1.estExt_fgenesh1_kg.C_30090	0.97805	0.97805
GO:0017182	peptidyl-diphthamide metabolic process	P	0	1	34	1549	0	0.0645578	under		jgi|Crypa2|101848|Crypa1.estExt_fgenesh1_kg.C_30090	0.97805	0.97805
GO:0097361	CIA complex	C	0	1	34	1549	0	0.0645578	under		jgi|Crypa2|339261|fgenesh1_pm.4_	0.97805	0.97805
GO:0019359	nicotinamide nucleotide biosynthetic process	P	0	1	34	1549	0	0.0645578	under		jgi|Crypa2|263891|e_gw1.7.916.1	0.97805	0.97805
GO:0017172	cysteine dioxygenase activity	F	0	1	34	1549	0	0.0645578	under		jgi|Crypa2|242693|gw1.3.3519.1	0.97805	0.97805
GO:1901568	fatty acid derivative metabolic process	P	0	1	34	1549	0	0.0645578	under		jgi|Crypa2|277432|estExt_Genewise1.C_42759	0.97805	0.97805
GO:0000314	organellar small ribosomal subunit	C	0	1	34	1549	0	0.0645578	under		jgi|Crypa2|329413|fgenesh1_pg.4_	0.97805	0.97805
GO:0000313	organellar ribosome	C	0	1	34	1549	0	0.0645578	under		jgi|Crypa2|329413|fgenesh1_pg.4_	0.97805	0.97805
GO:0019343	cysteine biosynthetic process via cystathionine	P	0	1	34	1549	0	0.0645578	under		jgi|Crypa2|245284|e_gw1.1.3963.1	0.97805	0.97805
GO:0046051	UTP metabolic process	P	0	1	34	1549	0	0.0645578	under		jgi|Crypa2|247527|e_gw1.1.1532.1	0.97805	0.97805
GO:0000302	response to reactive oxygen species	P	0	1	34	1549	0	0.0645578	under		jgi|Crypa2|332733|fgenesh1_pg.7_	0.97805	0.97805
GO:0000301	retrograde transport, vesicle recycling within Golgi	P	0	1	34	1549	0	0.0645578	under		jgi|Crypa2|343564|fgenesh1_pm.11_	0.97805	0.97805
GO:0070726	cell wall assembly	P	0	1	34	1549	0	0.0645578	under		jgi|Crypa2|272654|estExt_Genewise1.C_14216	0.97805	0.97805
GO:0008484	sulfuric ester hydrolase activity	F	0	1	34	1549	0	0.0645578	under		jgi|Crypa2|262385|e_gw1.6.2029.1	0.97805	0.97805
GO:0046036	CTP metabolic process	P	0	1	34	1549	0	0.0645578	under		jgi|Crypa2|247527|e_gw1.1.1532.1	0.97805	0.97805
GO:0046031	ADP metabolic process	P	0	1	34	1549	0	0.0645578	under		jgi|Crypa2|232941|gw1.4.2013.1	0.97805	0.97805
GO:0008474	palmitoyl-(protein) hydrolase activity	F	0	1	34	1549	0	0.0645578	under		jgi|Crypa2|252954|e_gw1.3.3309.1	0.97805	0.97805
GO:0034099	luminal surveillance complex	C	0	1	34	1549	0	0.0645578	under		jgi|Crypa2|265740|e_gw1.8.1631.1	0.97805	0.97805
GO:0018216	peptidyl-arginine methylation	P	0	1	34	1549	0	0.0645578	under		jgi|Crypa2|330358|fgenesh1_pg.4_	0.97805	0.97805
GO:0010740	positive regulation of intracellular protein kinase cascade	P	0	1	34	1549	0	0.0645578	under		jgi|Crypa2|105373|Crypa1.estExt_fgenesh1_pg.C_10946	0.97805	0.97805
GO:0006289	nucleotide-excision repair	P	0	1	34	1549	0	0.0645578	under		jgi|Crypa2|325363|fgenesh1_pg.1_	0.97805	0.97805
GO:0030964	NADH dehydrogenase complex	C	0	1	34	1549	0	0.0645578	under		jgi|Crypa2|58899|Crypa1.fgenesh1_pm.C_scaffold_1000136	0.97805	0.97805
GO:0008452	RNA ligase activity	F	0	1	34	1549	0	0.0645578	under		jgi|Crypa2|274133|estExt_Genewise1.C_30218	0.97805	0.97805
GO:0018202	peptidyl-histidine modification	P	0	1	34	1549	0	0.0645578	under		jgi|Crypa2|101848|Crypa1.estExt_fgenesh1_kg.C_30090	0.97805	0.97805
GO:0034077	butanediol metabolic process	P	0	1	34	1549	0	0.0645578	under		jgi|Crypa2|268591|e_gw1.9.1510.1	0.97805	0.97805
GO:0030955	potassium ion binding	F	0	1	34	1549	0	0.0645578	under		jgi|Crypa2|258754|e_gw1.5.376.1	0.97805	0.97805
GO:1901505	carbohydrate derivative transporter activity	F	0	1	34	1549	0	0.0645578	under		jgi|Crypa2|106534|Crypa1.estExt_fgenesh1_pg.C_30560	0.97805	0.97805
GO:0008443	phosphofructokinase activity	F	0	1	34	1549	0	0.0645578	under		jgi|Crypa2|249839|e_gw1.2.1281.1	0.97805	0.97805
GO:0008441	3'(2'),5'-bisphosphate nucleotidase activity	F	0	1	34	1549	0	0.0645578	under		jgi|Crypa2|265707|e_gw1.8.1833.1	0.97805	0.97805
GO:0034067	protein localization to Golgi apparatus	P	0	1	34	1549	0	0.0645578	under		jgi|Crypa2|343564|fgenesh1_pm.11_	0.97805	0.97805
GO:0017102	methionyl glutamyl tRNA synthetase complex	C	0	1	34	1549	0	0.0645578	under		jgi|Crypa2|247100|e_gw1.1.3774.1	0.97805	0.97805
GO:0034061	DNA polymerase activity	F	0	1	34	1549	0	0.0645578	under		jgi|Crypa2|341381|fgenesh1_pm.7_	0.97805	0.97805
GO:0007346	regulation of mitotic cell cycle	P	0	1	34	1549	0	0.0645578	under		jgi|Crypa2|259901|e_gw1.5.1507.1	0.97805	0.97805
GO:0000959	mitochondrial RNA metabolic process	P	0	1	34	1549	0	0.0645578	under		jgi|Crypa2|326191|fgenesh1_pg.1_	0.97805	0.97805
GO:0004073	aspartate-semialdehyde dehydrogenase activity	F	0	1	34	1549	0	0.0645578	under		jgi|Crypa2|239463|gw1.2.2801.1	0.97805	0.97805
GO:0004070	aspartate carbamoyltransferase activity	F	0	1	34	1549	0	0.0645578	under		jgi|Crypa2|328904|fgenesh1_pg.3_	0.97805	0.97805
GO:0006241	CTP biosynthetic process	P	0	1	34	1549	0	0.0645578	under		jgi|Crypa2|247527|e_gw1.1.1532.1	0.97805	0.97805
GO:0004061	arylformamidase activity	F	0	1	34	1549	0	0.0645578	under		jgi|Crypa2|326397|fgenesh1_pg.1_	0.97805	0.97805
GO:0036213	contractile ring contraction	P	0	1	34	1549	0	0.0645578	under		jgi|Crypa2|272654|estExt_Genewise1.C_14216	0.97805	0.97805
GO:0030915	Smc5-Smc6 complex	C	0	1	34	1549	0	0.0645578	under		jgi|Crypa2|341176|fgenesh1_pm.6_	0.97805	0.97805
GO:0004055	argininosuccinate synthase activity	F	0	1	34	1549	0	0.0645578	under		jgi|Crypa2|332898|fgenesh1_pg.7_	0.97805	0.97805
GO:0004053	arginase activity	F	0	1	34	1549	0	0.0645578	under		jgi|Crypa2|263006|e_gw1.6.422.1	0.97805	0.97805
GO:0008409	5'-3' exonuclease activity	F	0	1	34	1549	0	0.0645578	under		jgi|Crypa2|285425|estExt_Genewise1Plus.C_12914	0.97805	0.97805
GO:0006228	UTP biosynthetic process	P	0	1	34	1549	0	0.0645578	under		jgi|Crypa2|247527|e_gw1.1.1532.1	0.97805	0.97805
GO:0046677	response to antibiotic	P	0	1	34	1549	0	0.0645578	under		jgi|Crypa2|333500|fgenesh1_pg.8_	0.97805	0.97805
GO:0018873	atrazine metabolic process	P	0	1	34	1549	0	0.0645578	under		jgi|Crypa2|216487|gw1.5.143.1	0.97805	0.97805
GO:0030908	protein splicing	P	0	1	34	1549	0	0.0645578	under		jgi|Crypa2|353852|estExt_fgenesh1_pg.C_100173	0.97805	0.97805
GO:0030905	retromer complex, outer shell	C	0	1	34	1549	0	0.0645578	under		jgi|Crypa2|338200|fgenesh1_pm.3_	0.97805	0.97805
GO:0004045	aminoacyl-tRNA hydrolase activity	F	0	1	34	1549	0	0.0645578	under		jgi|Crypa2|222999|gw1.4.838.1	0.97805	0.97805
GO:0004043	L-aminoadipate-semialdehyde dehydrogenase activity	F	0	1	34	1549	0	0.0645578	under		jgi|Crypa2|325952|fgenesh1_pg.1_	0.97805	0.97805
GO:0019954	asexual reproduction	P	0	1	34	1549	0	0.0645578	under		jgi|Crypa2|334380|fgenesh1_pg.9_	0.97805	0.97805
GO:0006216	cytidine catabolic process	P	0	1	34	1549	0	0.0645578	under		jgi|Crypa2|327503|fgenesh1_pg.2_	0.97805	0.97805
GO:0004037	allantoicase activity	F	0	1	34	1549	0	0.0645578	under		jgi|Crypa2|255129|e_gw1.4.638.1	0.97805	0.97805
GO:0000916	actomyosin contractile ring contraction	P	0	1	34	1549	0	0.0645578	under		jgi|Crypa2|272654|estExt_Genewise1.C_14216	0.97805	0.97805
GO:0016682	oxidoreductase activity, acting on diphenols and related substances as donors, oxygen as acceptor	F	0	1	34	1549	0	0.0645578	under		jgi|Crypa2|331746|fgenesh1_pg.6_	0.97805	0.97805
GO:0004030	aldehyde dehydrogenase [NAD(P)+] activity	F	0	1	34	1549	0	0.0645578	under		jgi|Crypa2|267778|e_gw1.9.240.1	0.97805	0.97805
GO:0019948	SUMO activating enzyme activity	F	0	1	34	1549	0	0.0645578	under		jgi|Crypa2|255952|e_gw1.4.233.1	0.97805	0.97805
GO:0046656	folic acid biosynthetic process	P	0	1	34	1549	0	0.0645578	under		jgi|Crypa2|259020|e_gw1.5.749.1	0.97805	0.97805
GO:0046655	folic acid metabolic process	P	0	1	34	1549	0	0.0645578	under		jgi|Crypa2|259020|e_gw1.5.749.1	0.97805	0.97805
GO:0004022	alcohol dehydrogenase (NAD) activity	F	0	1	34	1549	0	0.0645578	under		jgi|Crypa2|103641|Crypa1.estExt_fgenesh1_kg.C_80002	0.97805	0.97805
GO:0016670	oxidoreductase activity, acting on a sulfur group of donors, oxygen as acceptor	F	0	1	34	1549	0	0.0645578	under		jgi|Crypa2|331976|fgenesh1_pg.6_	0.97805	0.97805
GO:0004020	adenylylsulfate kinase activity	F	0	1	34	1549	0	0.0645578	under		jgi|Crypa2|327242|fgenesh1_pg.2_	0.97805	0.97805
GO:0019932	second-messenger-mediated signaling	P	0	1	34	1549	0	0.0645578	under		jgi|Crypa2|276639|estExt_Genewise1.C_41336	0.97805	0.97805
GO:0004019	adenylosuccinate synthase activity	F	0	1	34	1549	0	0.0645578	under		jgi|Crypa2|108642|Crypa1.estExt_fgenesh1_pg.C_80478	0.97805	0.97805
GO:0005102	receptor binding	F	0	1	34	1549	0	0.0645578	under		jgi|Crypa2|103377|Crypa1.estExt_fgenesh1_kg.C_70055	0.97805	0.97805
GO:0004017	adenylate kinase activity	F	0	1	34	1549	0	0.0645578	under		jgi|Crypa2|232941|gw1.4.2013.1	0.97805	0.97805
GO:0016663	oxidoreductase activity, acting on other nitrogenous compounds as donors, oxygen as acceptor	F	0	1	34	1549	0	0.0645578	under		jgi|Crypa2|222162|gw1.1.1352.1	0.97805	0.97805
GO:0004013	adenosylhomocysteinase activity	F	0	1	34	1549	0	0.0645578	under		jgi|Crypa2|251954|e_gw1.3.649.1	0.97805	0.97805
GO:0016653	oxidoreductase activity, acting on NAD(P)H, heme protein as acceptor	F	0	1	34	1549	0	0.0645578	under		jgi|Crypa2|251639|e_gw1.3.74.1	0.97805	0.97805
GO:0004001	adenosine kinase activity	F	0	1	34	1549	0	0.0645578	under		jgi|Crypa2|244509|e_gw1.1.924.1	0.97805	0.97805
GO:0044452	nucleolar part	C	0	1	34	1549	0	0.0645578	under		jgi|Crypa2|261214|e_gw1.6.279.1	0.97805	0.97805
GO:0071166	ribonucleoprotein complex localization	P	0	1	34	1549	0	0.0645578	under		jgi|Crypa2|237369|gw1.10.644.1	0.97805	0.97805
GO:0042277	peptide binding	F	0	1	34	1549	0	0.0645578	under		jgi|Crypa2|251103|e_gw1.2.2586.1	0.97805	0.97805
GO:0042273	ribosomal large subunit biogenesis	P	0	1	34	1549	0	0.0645578	under		jgi|Crypa2|215273|gw1.1.3.1	0.97805	0.97805
GO:0016649	oxidoreductase activity, acting on the CH-NH group of donors, quinone or similar compound as acceptor	F	0	1	34	1549	0	0.0645578	under		jgi|Crypa2|333888|fgenesh1_pg.8_	0.97805	0.97805
GO:0006891	intra-Golgi vesicle-mediated transport	P	0	1	34	1549	0	0.0645578	under		jgi|Crypa2|343564|fgenesh1_pm.11_	0.97805	0.97805
GO:0016642	oxidoreductase activity, acting on the CH-NH2 group of donors, disulfide as acceptor	F	0	1	34	1549	0	0.0645578	under		jgi|Crypa2|249981|e_gw1.2.50.1	0.97805	0.97805
GO:0044440	endosomal part	C	0	1	34	1549	0	0.0645578	under		jgi|Crypa2|324896|fgenesh1_kg.11_	0.97805	0.97805
GO:0016635	oxidoreductase activity, acting on the CH-CH group of donors, quinone or related compound as acceptor	F	0	1	34	1549	0	0.0645578	under		jgi|Crypa2|109333|Crypa1.estExt_fgenesh1_pg.C_140040	0.97805	0.97805
GO:0044439	peroxisomal part	C	0	1	34	1549	0	0.0645578	under		jgi|Crypa2|251103|e_gw1.2.2586.1	0.97805	0.97805
GO:0016634	oxidoreductase activity, acting on the CH-CH group of donors, oxygen as acceptor	F	0	1	34	1549	0	0.0645578	under		jgi|Crypa2|256490|e_gw1.4.563.1	0.97805	0.97805
GO:0044438	microbody part	C	0	1	34	1549	0	0.0645578	under		jgi|Crypa2|251103|e_gw1.2.2586.1	0.97805	0.97805
GO:0005791	rough endoplasmic reticulum	C	0	1	34	1549	0	0.0645578	under		jgi|Crypa2|263922|e_gw1.7.2186.1	0.97805	0.97805
GO:0042255	ribosome assembly	P	0	1	34	1549	0	0.0645578	under		jgi|Crypa2|215273|gw1.1.3.1	0.97805	0.97805
GO:0005788	endoplasmic reticulum lumen	C	0	1	34	1549	0	0.0645578	under		jgi|Crypa2|265740|e_gw1.8.1631.1	0.97805	0.97805
GO:0016628	oxidoreductase activity, acting on the CH-CH group of donors, NAD or NADP as acceptor	F	0	1	34	1549	0	0.0645578	under		jgi|Crypa2|235334|gw1.3.2624.1	0.97805	0.97805
GO:0005787	signal peptidase complex	C	0	1	34	1549	0	0.0645578	under		jgi|Crypa2|326112|fgenesh1_pg.1_	0.97805	0.97805
GO:0005781	peroxisome targeting signal receptor complex	C	0	1	34	1549	0	0.0645578	under		jgi|Crypa2|251103|e_gw1.2.2586.1	0.97805	0.97805
GO:0071139	resolution of recombination intermediates	P	0	1	34	1549	0	0.0645578	under		jgi|Crypa2|341176|fgenesh1_pm.6_	0.97805	0.97805
GO:0042244	spore wall assembly	P	0	1	34	1549	0	0.0645578	under		jgi|Crypa2|272654|estExt_Genewise1.C_14216	0.97805	0.97805
GO:0006869	lipid transport	P	0	1	34	1549	0	0.0645578	under		jgi|Crypa2|106534|Crypa1.estExt_fgenesh1_pg.C_30560	0.97805	0.97805
GO:0005778	peroxisomal membrane	C	0	1	34	1549	0	0.0645578	under		jgi|Crypa2|251103|e_gw1.2.2586.1	0.97805	0.97805
GO:0044419	interspecies interaction between organisms	P	0	1	34	1549	0	0.0645578	under		jgi|Crypa2|105373|Crypa1.estExt_fgenesh1_pg.C_10946	0.97805	0.97805
GO:0045502	dynein binding	F	0	1	34	1549	0	0.0645578	under		jgi|Crypa2|215598|gw1.4.37.1	0.97805	0.97805
GO:0005770	late endosome	C	0	1	34	1549	0	0.0645578	under		jgi|Crypa2|324896|fgenesh1_kg.11_	0.97805	0.97805
GO:0043324	pigment metabolic process involved in developmental pigmentation	P	0	1	34	1549	0	0.0645578	under		jgi|Crypa2|331746|fgenesh1_pg.6_	0.97805	0.97805
GO:0032483	regulation of Rab protein signal transduction	P	0	1	34	1549	0	0.0645578	under		jgi|Crypa2|249387|e_gw1.2.39.1	0.97805	0.97805
GO:0032482	Rab protein signal transduction	P	0	1	34	1549	0	0.0645578	under		jgi|Crypa2|249387|e_gw1.2.39.1	0.97805	0.97805
GO:0005768	endosome	C	0	1	34	1549	0	0.0645578	under		jgi|Crypa2|324896|fgenesh1_kg.11_	0.97805	0.97805
GO:0044409	entry into host	P	0	1	34	1549	0	0.0645578	under		jgi|Crypa2|105373|Crypa1.estExt_fgenesh1_pg.C_10946	0.97805	0.97805
GO:0005763	mitochondrial small ribosomal subunit	C	0	1	34	1549	0	0.0645578	under		jgi|Crypa2|329413|fgenesh1_pg.4_	0.97805	0.97805
GO:0005761	mitochondrial ribosome	C	0	1	34	1549	0	0.0645578	under		jgi|Crypa2|329413|fgenesh1_pg.4_	0.97805	0.97805
GO:0044403	symbiosis, encompassing mutualism through parasitism	P	0	1	34	1549	0	0.0645578	under		jgi|Crypa2|105373|Crypa1.estExt_fgenesh1_pg.C_10946	0.97805	0.97805
GO:0006842	tricarboxylic acid transport	P	0	1	34	1549	0	0.0645578	under		jgi|Crypa2|101459|Crypa1.estExt_fgenesh1_kg.C_20253	0.97805	0.97805
GO:0005756	mitochondrial proton-transporting ATP synthase, central stalk	C	0	1	34	1549	0	0.0645578	under		jgi|Crypa2|325981|fgenesh1_pg.1_	0.97805	0.97805
GO:0005750	mitochondrial respiratory chain complex III	C	0	1	34	1549	0	0.0645578	under		jgi|Crypa2|268336|e_gw1.9.1882.1	0.97805	0.97805
GO:0032466	negative regulation of cytokinesis	P	0	1	34	1549	0	0.0645578	under		jgi|Crypa2|259901|e_gw1.5.1507.1	0.97805	0.97805
GO:0032465	regulation of cytokinesis	P	0	1	34	1549	0	0.0645578	under		jgi|Crypa2|259901|e_gw1.5.1507.1	0.97805	0.97805
GO:0042219	cellular modified amino acid catabolic process	P	0	1	34	1549	0	0.0645578	under		jgi|Crypa2|331976|fgenesh1_pg.6_	0.97805	0.97805
GO:0005747	mitochondrial respiratory chain complex I	C	0	1	34	1549	0	0.0645578	under		jgi|Crypa2|58899|Crypa1.fgenesh1_pm.C_scaffold_1000136	0.97805	0.97805
GO:0004659	prenyltransferase activity	F	0	1	34	1549	0	0.0645578	under		jgi|Crypa2|105467|Crypa1.estExt_fgenesh1_pg.C_11144	0.97805	0.97805
GO:0004655	porphobilinogen synthase activity	F	0	1	34	1549	0	0.0645578	under		jgi|Crypa2|220750|gw1.9.394.1	0.97805	0.97805
GO:0031365	N-terminal protein amino acid modification	P	0	1	34	1549	0	0.0645578	under		jgi|Crypa2|258234|e_gw1.5.1395.1	0.97805	0.97805
GO:0042204	s-triazine compound catabolic process	P	0	1	34	1549	0	0.0645578	under		jgi|Crypa2|216487|gw1.5.143.1	0.97805	0.97805
GO:0000298	endopolyphosphatase activity	F	0	1	34	1549	0	0.0645578	under		jgi|Crypa2|249812|e_gw1.2.147.1	0.97805	0.97805
GO:0040023	establishment of nucleus localization	P	0	1	34	1549	0	0.0645578	under		jgi|Crypa2|272654|estExt_Genewise1.C_14216	0.97805	0.97805
GO:0004645	phosphorylase activity	F	0	1	34	1549	0	0.0645578	under		jgi|Crypa2|253168|e_gw1.3.2742.1	0.97805	0.97805
GO:0004643	phosphoribosylaminoimidazolecarboxamide formyltransferase activity	F	0	1	34	1549	0	0.0645578	under		jgi|Crypa2|258739|e_gw1.5.1333.1	0.97805	0.97805
GO:0004642	phosphoribosylformylglycinamidine synthase activity	F	0	1	34	1549	0	0.0645578	under		jgi|Crypa2|258858|e_gw1.5.2061.1	0.97805	0.97805
GO:0004641	phosphoribosylformylglycinamidine cyclo-ligase activity	F	0	1	34	1549	0	0.0645578	under		jgi|Crypa2|105031|Crypa1.estExt_fgenesh1_pg.C_10247	0.97805	0.97805
GO:0004640	phosphoribosylanthranilate isomerase activity	F	0	1	34	1549	0	0.0645578	under		jgi|Crypa2|236835|gw1.1.3690.1	0.97805	0.97805
GO:0006816	calcium ion transport	P	0	1	34	1549	0	0.0645578	under		jgi|Crypa2|236086|gw1.2.2429.1	0.97805	0.97805
GO:0030261	chromosome condensation	P	0	1	34	1549	0	0.0645578	under		jgi|Crypa2|325892|fgenesh1_pg.1_	0.97805	0.97805
GO:0000288	nuclear-transcribed mRNA catabolic process, deadenylation-dependent decay	P	0	1	34	1549	0	0.0645578	under		jgi|Crypa2|342332|fgenesh1_pm.8_	0.97805	0.97805
GO:0040011	locomotion	P	0	1	34	1549	0	0.0645578	under		jgi|Crypa2|105373|Crypa1.estExt_fgenesh1_pg.C_10946	0.97805	0.97805
GO:0010038	response to metal ion	P	0	1	34	1549	0	0.0645578	under		jgi|Crypa2|221434|gw1.9.446.1	0.97805	0.97805
GO:0000282	cellular bud site selection	P	0	1	34	1549	0	0.0645578	under		jgi|Crypa2|223716|gw1.7.693.1	0.97805	0.97805
GO:0004639	phosphoribosylaminoimidazolesuccinocarboxamide synthase activity	F	0	1	34	1549	0	0.0645578	under		jgi|Crypa2|258988|e_gw1.5.2677.1	0.97805	0.97805
GO:0004638	phosphoribosylaminoimidazole carboxylase activity	F	0	1	34	1549	0	0.0645578	under		jgi|Crypa2|263847|e_gw1.7.966.1	0.97805	0.97805
GO:0004637	phosphoribosylamine-glycine ligase activity	F	0	1	34	1549	0	0.0645578	under		jgi|Crypa2|105031|Crypa1.estExt_fgenesh1_pg.C_10247	0.97805	0.97805
GO:0004636	phosphoribosyl-ATP diphosphatase activity	F	0	1	34	1549	0	0.0645578	under		jgi|Crypa2|107162|Crypa1.estExt_fgenesh1_pg.C_40487	0.97805	0.97805
GO:0004635	phosphoribosyl-AMP cyclohydrolase activity	F	0	1	34	1549	0	0.0645578	under		jgi|Crypa2|107162|Crypa1.estExt_fgenesh1_pg.C_40487	0.97805	0.97805
GO:0004634	phosphopyruvate hydratase activity	F	0	1	34	1549	0	0.0645578	under		jgi|Crypa2|103155|Crypa1.estExt_fgenesh1_kg.C_60127	0.97805	0.97805
GO:0032432	actin filament bundle	C	0	1	34	1549	0	0.0645578	under		jgi|Crypa2|272654|estExt_Genewise1.C_14216	0.97805	0.97805
GO:0030258	lipid modification	P	0	1	34	1549	0	0.0645578	under		jgi|Crypa2|265707|e_gw1.8.1833.1	0.97805	0.97805
GO:0000270	peptidoglycan metabolic process	P	0	1	34	1549	0	0.0645578	under		jgi|Crypa2|256419|e_gw1.4.2864.1	0.97805	0.97805
GO:0052646	alditol phosphate metabolic process	P	0	1	34	1549	0	0.0645578	under		jgi|Crypa2|263561|e_gw1.7.1196.1	0.97805	0.97805
GO:0000268	peroxisome targeting sequence binding	F	0	1	34	1549	0	0.0645578	under		jgi|Crypa2|251103|e_gw1.2.2586.1	0.97805	0.97805
GO:0004618	phosphoglycerate kinase activity	F	0	1	34	1549	0	0.0645578	under		jgi|Crypa2|328301|fgenesh1_pg.3_	0.97805	0.97805
GO:0004617	phosphoglycerate dehydrogenase activity	F	0	1	34	1549	0	0.0645578	under		jgi|Crypa2|334890|fgenesh1_pg.10_	0.97805	0.97805
GO:0004615	phosphomannomutase activity	F	0	1	34	1549	0	0.0645578	under		jgi|Crypa2|258852|e_gw1.5.1831.1	0.97805	0.97805
GO:0004614	phosphoglucomutase activity	F	0	1	34	1549	0	0.0645578	under		jgi|Crypa2|102434|Crypa1.estExt_fgenesh1_kg.C_40215	0.97805	0.97805
GO:0050464	nitrate reductase (NADPH) activity	F	0	1	34	1549	0	0.0645578	under		jgi|Crypa2|261204|e_gw1.6.2131.1	0.97805	0.97805
GO:0004610	phosphoacetylglucosamine mutase activity	F	0	1	34	1549	0	0.0645578	under		jgi|Crypa2|258577|e_gw1.5.380.1	0.97805	0.97805
GO:0010008	endosome membrane	C	0	1	34	1549	0	0.0645578	under		jgi|Crypa2|324896|fgenesh1_kg.11_	0.97805	0.97805
GO:0004608	phosphatidylethanolamine N-methyltransferase activity	F	0	1	34	1549	0	0.0645578	under		jgi|Crypa2|252904|e_gw1.3.1451.1	0.97805	0.97805
GO:0019287	isopentenyl diphosphate biosynthetic process, mevalonate pathway	P	0	1	34	1549	0	0.0645578	under		jgi|Crypa2|230840|gw1.4.1748.1	0.97805	0.97805
GO:0004602	glutathione peroxidase activity	F	0	1	34	1549	0	0.0645578	under		jgi|Crypa2|246566|e_gw1.1.3308.1	0.97805	0.97805
GO:0018198	peptidyl-cysteine modification	P	0	1	34	1549	0	0.0645578	under		jgi|Crypa2|245277|e_gw1.1.1193.1	0.97805	0.97805
GO:0018195	peptidyl-arginine modification	P	0	1	34	1549	0	0.0645578	under		jgi|Crypa2|330358|fgenesh1_pg.4_	0.97805	0.97805
GO:0031312	extrinsic to organelle membrane	C	0	1	34	1549	0	0.0645578	under		jgi|Crypa2|246566|e_gw1.1.3308.1	0.97805	0.97805
GO:0017089	glycolipid transporter activity	F	0	1	34	1549	0	0.0645578	under		jgi|Crypa2|106534|Crypa1.estExt_fgenesh1_pg.C_30560	0.97805	0.97805
GO:0030203	glycosaminoglycan metabolic process	P	0	1	34	1549	0	0.0645578	under		jgi|Crypa2|256419|e_gw1.4.2864.1	0.97805	0.97805
GO:0000220	vacuolar proton-transporting V-type ATPase, V0 domain	C	0	1	34	1549	0	0.0645578	under		jgi|Crypa2|216410|gw1.4.128.1	0.97805	0.97805
GO:0022624	proteasome accessory complex	C	0	1	34	1549	0	0.0645578	under		jgi|Crypa2|263113|e_gw1.7.595.1	0.97805	0.97805
GO:0018160	peptidyl-pyrromethane cofactor linkage	P	0	1	34	1549	0	0.0645578	under		jgi|Crypa2|245277|e_gw1.1.1193.1	0.97805	0.97805
GO:0042844	glycol metabolic process	P	0	1	34	1549	0	0.0645578	under		jgi|Crypa2|268591|e_gw1.9.1510.1	0.97805	0.97805
GO:0017070	U6 snRNA binding	F	0	1	34	1549	0	0.0645578	under		jgi|Crypa2|248324|e_gw1.1.3449.1	0.97805	0.97805
GO:0001302	replicative cell aging	P	0	1	34	1549	0	0.0645578	under		jgi|Crypa2|253175|e_gw1.3.3291.1	0.97805	0.97805
GO:0017069	snRNA binding	F	0	1	34	1549	0	0.0645578	under		jgi|Crypa2|248324|e_gw1.1.3449.1	0.97805	0.97805
GO:0017061	S-methyl-5-thioadenosine phosphorylase activity	F	0	1	34	1549	0	0.0645578	under		jgi|Crypa2|281816|estExt_Genewise1.C_81289	0.97805	0.97805
GO:0019237	centromeric DNA binding	F	0	1	34	1549	0	0.0645578	under		jgi|Crypa2|106183|Crypa1.estExt_fgenesh1_pg.C_20913	0.97805	0.97805
GO:0010675	regulation of cellular carbohydrate metabolic process	P	0	1	34	1549	0	0.0645578	under		jgi|Crypa2|261204|e_gw1.6.2131.1	0.97805	0.97805
GO:0017057	6-phosphogluconolactonase activity	F	0	1	34	1549	0	0.0645578	under		jgi|Crypa2|244753|e_gw1.1.1476.1	0.97805	0.97805
GO:0017056	structural constituent of nuclear pore	F	0	1	34	1549	0	0.0645578	under		jgi|Crypa2|338064|fgenesh1_pm.3_	0.97805	0.97805
GO:0017048	Rho GTPase binding	F	0	1	34	1549	0	0.0645578	under		jgi|Crypa2|247231|e_gw1.1.3466.1	0.97805	0.97805
GO:0019216	regulation of lipid metabolic process	P	0	1	34	1549	0	0.0645578	under		jgi|Crypa2|223716|gw1.7.693.1	0.97805	0.97805
GO:0008375	acetylglucosaminyltransferase activity	F	0	1	34	1549	0	0.0645578	under		jgi|Crypa2|236231|gw1.9.1397.1	0.97805	0.97805
GO:0008374	O-acyltransferase activity	F	0	1	34	1549	0	0.0645578	under		jgi|Crypa2|333867|fgenesh1_pg.8_	0.97805	0.97805
GO:0019212	phosphatase inhibitor activity	F	0	1	34	1549	0	0.0645578	under		jgi|Crypa2|101126|Crypa1.estExt_fgenesh1_kg.C_10782	0.97805	0.97805
GO:0042803	protein homodimerization activity	F	0	1	34	1549	0	0.0645578	under		jgi|Crypa2|101725|Crypa1.estExt_fgenesh1_kg.C_20577	0.97805	0.97805
GO:0042802	identical protein binding	F	0	1	34	1549	0	0.0645578	under		jgi|Crypa2|101725|Crypa1.estExt_fgenesh1_kg.C_20577	0.97805	0.97805
GO:0019207	kinase regulator activity	F	0	1	34	1549	0	0.0645578	under		jgi|Crypa2|267742|e_gw1.9.314.1	0.97805	0.97805
GO:0019206	nucleoside kinase activity	F	0	1	34	1549	0	0.0645578	under		jgi|Crypa2|244509|e_gw1.1.924.1	0.97805	0.97805
GO:0009450	gamma-aminobutyric acid catabolic process	P	0	1	34	1549	0	0.0645578	under		jgi|Crypa2|218532|gw1.5.371.1	0.97805	0.97805
GO:0010647	positive regulation of cell communication	P	0	1	34	1549	0	0.0645578	under		jgi|Crypa2|105373|Crypa1.estExt_fgenesh1_pg.C_10946	0.97805	0.97805
GO:0005099	Ras GTPase activator activity	F	0	1	34	1549	0	0.0645578	under		jgi|Crypa2|249387|e_gw1.2.39.1	0.97805	0.97805
GO:0006183	GTP biosynthetic process	P	0	1	34	1549	0	0.0645578	under		jgi|Crypa2|247527|e_gw1.1.1532.1	0.97805	0.97805
GO:0005097	Rab GTPase activator activity	F	0	1	34	1549	0	0.0645578	under		jgi|Crypa2|249387|e_gw1.2.39.1	0.97805	0.97805
GO:0030867	rough endoplasmic reticulum membrane	C	0	1	34	1549	0	0.0645578	under		jgi|Crypa2|263922|e_gw1.7.2186.1	0.97805	0.97805
GO:0005094	Rho GDP-dissociation inhibitor activity	F	0	1	34	1549	0	0.0645578	under		jgi|Crypa2|251591|e_gw1.3.2478.1	0.97805	0.97805
GO:0005093	Rab GDP-dissociation inhibitor activity	F	0	1	34	1549	0	0.0645578	under		jgi|Crypa2|219417|gw1.3.581.1	0.97805	0.97805
GO:0006172	ADP biosynthetic process	P	0	1	34	1549	0	0.0645578	under		jgi|Crypa2|232941|gw1.4.2013.1	0.97805	0.97805
GO:0005086	ARF guanyl-nucleotide exchange factor activity	F	0	1	34	1549	0	0.0645578	under		jgi|Crypa2|252288|e_gw1.3.25.1	0.97805	0.97805
GO:0009437	carnitine metabolic process	P	0	1	34	1549	0	0.0645578	under		jgi|Crypa2|349494|estExt_fgenesh1_pg.C_11450	0.97805	0.97805
GO:0009435	NAD biosynthetic process	P	0	1	34	1549	0	0.0645578	under		jgi|Crypa2|263891|e_gw1.7.916.1	0.97805	0.97805
GO:0010628	positive regulation of gene expression	P	0	1	34	1549	0	0.0645578	under		jgi|Crypa2|324965|fgenesh1_pg.1_	0.97805	0.97805
GO:0010627	regulation of intracellular protein kinase cascade	P	0	1	34	1549	0	0.0645578	under		jgi|Crypa2|105373|Crypa1.estExt_fgenesh1_pg.C_10946	0.97805	0.97805
GO:0006166	purine ribonucleoside salvage	P	0	1	34	1549	0	0.0645578	under		jgi|Crypa2|244509|e_gw1.1.924.1	0.97805	0.97805
GO:0006165	nucleoside diphosphate phosphorylation	P	0	1	34	1549	0	0.0645578	under		jgi|Crypa2|247527|e_gw1.1.1532.1	0.97805	0.97805
GO:0031932	TORC2 complex	C	0	1	34	1549	0	0.0645578	under		jgi|Crypa2|332166|fgenesh1_pg.6_	0.97805	0.97805
GO:0009423	chorismate biosynthetic process	P	0	1	34	1549	0	0.0645578	under		jgi|Crypa2|250226|e_gw1.2.474.1	0.97805	0.97805
GO:0019897	extrinsic to plasma membrane	C	0	1	34	1549	0	0.0645578	under		jgi|Crypa2|103377|Crypa1.estExt_fgenesh1_kg.C_70055	0.97805	0.97805
GO:0019887	protein kinase regulator activity	F	0	1	34	1549	0	0.0645578	under		jgi|Crypa2|267742|e_gw1.9.314.1	0.97805	0.97805
GO:0005057	receptor signaling protein activity	F	0	1	34	1549	0	0.0645578	under		jgi|Crypa2|231325|gw1.6.1385.1	0.97805	0.97805
GO:0005052	peroxisome matrix targeting signal-1 binding	F	0	1	34	1549	0	0.0645578	under		jgi|Crypa2|251103|e_gw1.2.2586.1	0.97805	0.97805
GO:0019878	lysine biosynthetic process via aminoadipic acid	P	0	1	34	1549	0	0.0645578	under		jgi|Crypa2|101097|Crypa1.estExt_fgenesh1_kg.C_10751	0.97805	0.97805
GO:0008312	7S RNA binding	F	0	1	34	1549	0	0.0645578	under		jgi|Crypa2|326739|fgenesh1_pg.1_	0.97805	0.97805
GO:0005048	signal sequence binding	F	0	1	34	1549	0	0.0645578	under		jgi|Crypa2|251103|e_gw1.2.2586.1	0.97805	0.97805
GO:0031903	microbody membrane	C	0	1	34	1549	0	0.0645578	under		jgi|Crypa2|251103|e_gw1.2.2586.1	0.97805	0.97805
GO:0031902	late endosome membrane	C	0	1	34	1549	0	0.0645578	under		jgi|Crypa2|324896|fgenesh1_kg.11_	0.97805	0.97805
GO:0008308	voltage-gated anion channel activity	F	0	1	34	1549	0	0.0645578	under		jgi|Crypa2|334238|fgenesh1_pg.9_	0.97805	0.97805
GO:0019865	immunoglobulin binding	F	0	1	34	1549	0	0.0645578	under		jgi|Crypa2|325217|fgenesh1_pg.1_	0.97805	0.97805
GO:0019863	IgE binding	F	0	1	34	1549	0	0.0645578	under		jgi|Crypa2|325217|fgenesh1_pg.1_	0.97805	0.97805
GO:0047661	amino-acid racemase activity	F	0	1	34	1549	0	0.0645578	under		jgi|Crypa2|293583|estExt_Genewise1Plus.C_61993	0.97805	0.97805
GO:0016589	NURF complex	C	0	1	34	1549	0	0.0645578	under		jgi|Crypa2|267758|e_gw1.9.27.1	0.97805	0.97805
GO:0000812	Swr1 complex	C	0	1	34	1549	0	0.0645578	under		jgi|Crypa2|272654|estExt_Genewise1.C_14216	0.97805	0.97805
GO:0006109	regulation of carbohydrate metabolic process	P	0	1	34	1549	0	0.0645578	under		jgi|Crypa2|261204|e_gw1.6.2131.1	0.97805	0.97805
GO:0006103	2-oxoglutarate metabolic process	P	0	1	34	1549	0	0.0645578	under		jgi|Crypa2|325091|fgenesh1_pg.1_	0.97805	0.97805
GO:0006102	isocitrate metabolic process	P	0	1	34	1549	0	0.0645578	under		jgi|Crypa2|268230|e_gw1.9.1582.1	0.97805	0.97805
GO:0006101	citrate metabolic process	P	0	1	34	1549	0	0.0645578	under		jgi|Crypa2|105976|Crypa1.estExt_fgenesh1_pg.C_20495	0.97805	0.97805
GO:0045461	sterigmatocystin biosynthetic process	P	0	1	34	1549	0	0.0645578	under		jgi|Crypa2|331746|fgenesh1_pg.6_	0.97805	0.97805
GO:0045460	sterigmatocystin metabolic process	P	0	1	34	1549	0	0.0645578	under		jgi|Crypa2|331746|fgenesh1_pg.6_	0.97805	0.97805
GO:0016571	histone methylation	P	0	1	34	1549	0	0.0645578	under		jgi|Crypa2|246554|e_gw1.1.2600.1	0.97805	0.97805
GO:0023058	adaptation of signaling pathway	P	0	1	34	1549	0	0.0645578	under		jgi|Crypa2|246473|e_gw1.1.3899.1	0.97805	0.97805
GO:0023056	positive regulation of signaling	P	0	1	34	1549	0	0.0645578	under		jgi|Crypa2|105373|Crypa1.estExt_fgenesh1_pg.C_10946	0.97805	0.97805
GO:0016560	protein import into peroxisome matrix, docking	P	0	1	34	1549	0	0.0645578	under		jgi|Crypa2|251103|e_gw1.2.2586.1	0.97805	0.97805
GO:0019825	oxygen binding	F	0	1	34	1549	0	0.0645578	under		jgi|Crypa2|329289|fgenesh1_pg.4_	0.97805	0.97805
GO:0018738	S-formylglutathione hydrolase activity	F	0	1	34	1549	0	0.0645578	under		jgi|Crypa2|222229|gw1.1.1369.1	0.97805	0.97805
GO:0071073	positive regulation of phospholipid biosynthetic process	P	0	1	34	1549	0	0.0645578	under		jgi|Crypa2|223716|gw1.7.693.1	0.97805	0.97805
GO:0071071	regulation of phospholipid biosynthetic process	P	0	1	34	1549	0	0.0645578	under		jgi|Crypa2|223716|gw1.7.693.1	0.97805	0.97805
GO:0016558	protein import into peroxisome matrix	P	0	1	34	1549	0	0.0645578	under		jgi|Crypa2|251103|e_gw1.2.2586.1	0.97805	0.97805
GO:0043269	regulation of ion transport	P	0	1	34	1549	0	0.0645578	under		jgi|Crypa2|334238|fgenesh1_pg.9_	0.97805	0.97805
GO:0042178	xenobiotic catabolic process	P	0	1	34	1549	0	0.0645578	under		jgi|Crypa2|216487|gw1.5.143.1	0.97805	0.97805
GO:0019814	immunoglobulin complex	C	0	1	34	1549	0	0.0645578	under		jgi|Crypa2|325217|fgenesh1_pg.1_	0.97805	0.97805
GO:0008972	phosphomethylpyrimidine kinase activity	F	0	1	34	1549	0	0.0645578	under		jgi|Crypa2|246134|e_gw1.1.695.1	0.97805	0.97805
GO:0034599	cellular response to oxidative stress	P	0	1	34	1549	0	0.0645578	under		jgi|Crypa2|272654|estExt_Genewise1.C_14216	0.97805	0.97805
GO:0047605	acetolactate decarboxylase activity	F	0	1	34	1549	0	0.0645578	under		jgi|Crypa2|103599|Crypa1.estExt_fgenesh1_kg.C_70313	0.97805	0.97805
GO:0042162	telomeric DNA binding	F	0	1	34	1549	0	0.0645578	under		jgi|Crypa2|244925|e_gw1.1.375.1	0.97805	0.97805
GO:0016539	intein-mediated protein splicing	P	0	1	34	1549	0	0.0645578	under		jgi|Crypa2|353852|estExt_fgenesh1_pg.C_100173	0.97805	0.97805
GO:0042159	lipoprotein catabolic process	P	0	1	34	1549	0	0.0645578	under		jgi|Crypa2|252954|e_gw1.3.3309.1	0.97805	0.97805
GO:0006777	Mo-molybdopterin cofactor biosynthetic process	P	0	1	34	1549	0	0.0645578	under		jgi|Crypa2|328839|fgenesh1_pg.3_	0.97805	0.97805
GO:0016529	sarcoplasmic reticulum	C	0	1	34	1549	0	0.0645578	under		jgi|Crypa2|236086|gw1.2.2429.1	0.97805	0.97805
GO:0016528	sarcoplasm	C	0	1	34	1549	0	0.0645578	under		jgi|Crypa2|236086|gw1.2.2429.1	0.97805	0.97805
GO:0046500	S-adenosylmethionine metabolic process	P	0	1	34	1549	0	0.0645578	under		jgi|Crypa2|249879|e_gw1.2.2870.1	0.97805	0.97805
GO:0004591	oxoglutarate dehydrogenase (succinyl-transferring) activity	F	0	1	34	1549	0	0.0645578	under		jgi|Crypa2|256328|e_gw1.4.1213.1	0.97805	0.97805
GO:0004590	orotidine-5'-phosphate decarboxylase activity	F	0	1	34	1549	0	0.0645578	under		jgi|Crypa2|255154|e_gw1.4.2899.1	0.97805	0.97805
GO:0042147	retrograde transport, endosome to Golgi	P	0	1	34	1549	0	0.0645578	under		jgi|Crypa2|338200|fgenesh1_pm.3_	0.97805	0.97805
GO:0042144	vacuole fusion, non-autophagic	P	0	1	34	1549	0	0.0645578	under		jgi|Crypa2|103155|Crypa1.estExt_fgenesh1_kg.C_60127	0.97805	0.97805
GO:0008940	nitrate reductase activity	F	0	1	34	1549	0	0.0645578	under		jgi|Crypa2|261204|e_gw1.6.2131.1	0.97805	0.97805
GO:0005674	transcription factor TFIIF complex	C	0	1	34	1549	0	0.0645578	under		jgi|Crypa2|251130|e_gw1.2.2883.1	0.97805	0.97805
GO:0005673	transcription factor TFIIE complex	C	0	1	34	1549	0	0.0645578	under		jgi|Crypa2|265250|e_gw1.8.1961.1	0.97805	0.97805
GO:0004584	dolichyl-phosphate-mannose-glycolipid alpha-mannosyltransferase activity	F	0	1	34	1549	0	0.0645578	under		jgi|Crypa2|239163|gw1.8.1789.1	0.97805	0.97805
GO:0005669	transcription factor TFIID complex	C	0	1	34	1549	0	0.0645578	under		jgi|Crypa2|108452|Crypa1.estExt_fgenesh1_pg.C_80041	0.97805	0.97805
GO:0005665	DNA-directed RNA polymerase II, core complex	C	0	1	34	1549	0	0.0645578	under		jgi|Crypa2|215414|gw1.5.8.1	0.97805	0.97805
GO:0004579	dolichyl-diphosphooligosaccharide-protein glycotransferase activity	F	0	1	34	1549	0	0.0645578	under		jgi|Crypa2|264059|e_gw1.7.1098.1	0.97805	0.97805
GO:0005663	DNA replication factor C complex	C	0	1	34	1549	0	0.0645578	under		jgi|Crypa2|329756|fgenesh1_pg.4_	0.97805	0.97805
GO:0004576	oligosaccharyl transferase activity	F	0	1	34	1549	0	0.0645578	under		jgi|Crypa2|264059|e_gw1.7.1098.1	0.97805	0.97805
GO:0004571	mannosyl-oligosaccharide 1,2-alpha-mannosidase activity	F	0	1	34	1549	0	0.0645578	under		jgi|Crypa2|269287|e_gw1.10.299.1	0.97805	0.97805
GO:0042124	1,3-beta-glucanosyltransferase activity	F	0	1	34	1549	0	0.0645578	under		jgi|Crypa2|108828|Crypa1.estExt_fgenesh1_pg.C_90241	0.97805	0.97805
GO:0042123	glucanosyltransferase activity	F	0	1	34	1549	0	0.0645578	under		jgi|Crypa2|108828|Crypa1.estExt_fgenesh1_pg.C_90241	0.97805	0.97805
GO:0004559	alpha-mannosidase activity	F	0	1	34	1549	0	0.0645578	under		jgi|Crypa2|269287|e_gw1.10.299.1	0.97805	0.97805
GO:0004558	alpha-glucosidase activity	F	0	1	34	1549	0	0.0645578	under		jgi|Crypa2|215459|gw1.7.19.1	0.97805	0.97805
GO:0004556	alpha-amylase activity	F	0	1	34	1549	0	0.0645578	under		jgi|Crypa2|265747|e_gw1.8.1725.1	0.97805	0.97805
GO:0004555	alpha,alpha-trehalase activity	F	0	1	34	1549	0	0.0645578	under		jgi|Crypa2|334380|fgenesh1_pg.9_	0.97805	0.97805
GO:0004550	nucleoside diphosphate kinase activity	F	0	1	34	1549	0	0.0645578	under		jgi|Crypa2|247527|e_gw1.1.1532.1	0.97805	0.97805
GO:0030176	integral to endoplasmic reticulum membrane	C	0	1	34	1549	0	0.0645578	under		jgi|Crypa2|249614|e_gw1.2.59.1	0.97805	0.97805
GO:0035601	protein deacylation	P	0	1	34	1549	0	0.0645578	under		jgi|Crypa2|252954|e_gw1.3.3309.1	0.97805	0.97805
GO:0000187	activation of MAPK activity	P	0	1	34	1549	0	0.0645578	under		jgi|Crypa2|105373|Crypa1.estExt_fgenesh1_pg.C_10946	0.97805	0.97805
GO:0000184	nuclear-transcribed mRNA catabolic process, nonsense-mediated decay	P	0	1	34	1549	0	0.0645578	under		jgi|Crypa2|325724|fgenesh1_pg.1_	0.97805	0.97805
GO:0050385	ureidoglycolate lyase activity	F	0	1	34	1549	0	0.0645578	under		jgi|Crypa2|93660|Crypa1.estExt_Genewise1Plus.C_70753	0.97805	0.97805
GO:0034508	centromere complex assembly	P	0	1	34	1549	0	0.0645578	under		jgi|Crypa2|106183|Crypa1.estExt_fgenesh1_pg.C_20913	0.97805	0.97805
GO:0005619	ascospore wall	C	0	1	34	1549	0	0.0645578	under		jgi|Crypa2|107611|Crypa1.estExt_fgenesh1_pg.C_50461	0.97805	0.97805
GO:0034504	protein localization to nucleus	P	0	1	34	1549	0	0.0645578	under		jgi|Crypa2|100977|Crypa1.estExt_fgenesh1_kg.C_10608	0.97805	0.97805
GO:0004527	exonuclease activity	F	0	1	34	1549	0	0.0645578	under		jgi|Crypa2|285425|estExt_Genewise1Plus.C_12914	0.97805	0.97805
GO:0004525	ribonuclease III activity	F	0	1	34	1549	0	0.0645578	under		jgi|Crypa2|71153|Crypa1.fgenesh1_pg.C_scaffold_4000894	0.97805	0.97805
GO:0032324	molybdopterin cofactor biosynthetic process	P	0	1	34	1549	0	0.0645578	under		jgi|Crypa2|328839|fgenesh1_pg.3_	0.97805	0.97805
GO:0032320	positive regulation of Ras GTPase activity	P	0	1	34	1549	0	0.0645578	under		jgi|Crypa2|249387|e_gw1.2.39.1	0.97805	0.97805
GO:0031234	extrinsic to internal side of plasma membrane	C	0	1	34	1549	0	0.0645578	under		jgi|Crypa2|103377|Crypa1.estExt_fgenesh1_kg.C_70055	0.97805	0.97805
GO:0030140	trans-Golgi network transport vesicle	C	0	1	34	1549	0	0.0645578	under		jgi|Crypa2|264164|e_gw1.7.16.1	0.97805	0.97805
GO:0070591	ascospore wall biogenesis	P	0	1	34	1549	0	0.0645578	under		jgi|Crypa2|272654|estExt_Genewise1.C_14216	0.97805	0.97805
GO:0070590	spore wall biogenesis	P	0	1	34	1549	0	0.0645578	under		jgi|Crypa2|272654|estExt_Genewise1.C_14216	0.97805	0.97805
GO:0004512	inositol-3-phosphate synthase activity	F	0	1	34	1549	0	0.0645578	under		jgi|Crypa2|267473|e_gw1.9.918.1	0.97805	0.97805
GO:0032313	regulation of Rab GTPase activity	P	0	1	34	1549	0	0.0645578	under		jgi|Crypa2|249387|e_gw1.2.39.1	0.97805	0.97805
GO:0031227	intrinsic to endoplasmic reticulum membrane	C	0	1	34	1549	0	0.0645578	under		jgi|Crypa2|249614|e_gw1.2.59.1	0.97805	0.97805
GO:0043874	acireductone synthase activity	F	0	1	34	1549	0	0.0645578	under		jgi|Crypa2|348951|estExt_fgenesh1_pg.C_10465	0.97805	0.97805
GO:0030136	clathrin-coated vesicle	C	0	1	34	1549	0	0.0645578	under		jgi|Crypa2|264164|e_gw1.7.16.1	0.97805	0.97805
GO:0070589	cellular component macromolecule biosynthetic process	P	0	1	34	1549	0	0.0645578	under		jgi|Crypa2|256419|e_gw1.4.2864.1	0.97805	0.97805
GO:0030132	clathrin coat of coated pit	C	0	1	34	1549	0	0.0645578	under		jgi|Crypa2|264164|e_gw1.7.16.1	0.97805	0.97805
GO:0000159	protein phosphatase type 2A complex	C	0	1	34	1549	0	0.0645578	under		jgi|Crypa2|259901|e_gw1.5.1507.1	0.97805	0.97805
GO:0030130	clathrin coat of trans-Golgi network vesicle	C	0	1	34	1549	0	0.0645578	under		jgi|Crypa2|264164|e_gw1.7.16.1	0.97805	0.97805
GO:0000154	rRNA modification	P	0	1	34	1549	0	0.0645578	under		jgi|Crypa2|261214|e_gw1.6.279.1	0.97805	0.97805
GO:0004506	squalene monooxygenase activity	F	0	1	34	1549	0	0.0645578	under		jgi|Crypa2|251906|e_gw1.3.1845.1	0.97805	0.97805
GO:0050353	trimethyllysine dioxygenase activity	F	0	1	34	1549	0	0.0645578	under		jgi|Crypa2|349494|estExt_fgenesh1_pg.C_11450	0.97805	0.97805
GO:0030125	clathrin vesicle coat	C	0	1	34	1549	0	0.0645578	under		jgi|Crypa2|264164|e_gw1.7.16.1	0.97805	0.97805
GO:0000148	1,3-beta-D-glucan synthase complex	C	0	1	34	1549	0	0.0645578	under		jgi|Crypa2|262898|e_gw1.6.9.1	0.97805	0.97805
GO:0000142	cellular bud neck contractile ring	C	0	1	34	1549	0	0.0645578	under		jgi|Crypa2|272654|estExt_Genewise1.C_14216	0.97805	0.97805
GO:0048066	developmental pigmentation	P	0	1	34	1549	0	0.0645578	under		jgi|Crypa2|331746|fgenesh1_pg.6_	0.97805	0.97805
GO:0031207	Sec62/Sec63 complex	C	0	1	34	1549	0	0.0645578	under		jgi|Crypa2|263922|e_gw1.7.2186.1	0.97805	0.97805
GO:0031205	endoplasmic reticulum Sec complex	C	0	1	34	1549	0	0.0645578	under		jgi|Crypa2|263922|e_gw1.7.2186.1	0.97805	0.97805
GO:0070566	adenylyltransferase activity	F	0	1	34	1549	0	0.0645578	under		jgi|Crypa2|327242|fgenesh1_pg.2_	0.97805	0.97805
GO:0050334	thiaminase activity	F	0	1	34	1549	0	0.0645578	under		jgi|Crypa2|246134|e_gw1.1.695.1	0.97805	0.97805
GO:1901378	organic heteropentacyclic compound biosynthetic process	P	0	1	34	1549	0	0.0645578	under		jgi|Crypa2|331746|fgenesh1_pg.6_	0.97805	0.97805
GO:1901376	organic heteropentacyclic compound metabolic process	P	0	1	34	1549	0	0.0645578	under		jgi|Crypa2|331746|fgenesh1_pg.6_	0.97805	0.97805
GO:0018065	protein-cofactor linkage	P	0	1	34	1549	0	0.0645578	under		jgi|Crypa2|245277|e_gw1.1.1193.1	0.97805	0.97805
GO:0070548	L-glutamine aminotransferase activity	F	0	1	34	1549	0	0.0645578	under		jgi|Crypa2|226912|gw1.2.1310.1	0.97805	0.97805
GO:0032989	cellular component morphogenesis	P	0	1	34	1549	0	0.0645578	under		jgi|Crypa2|272654|estExt_Genewise1.C_14216	0.97805	0.97805
GO:0000103	sulfate assimilation	P	0	1	34	1549	0	0.0645578	under		jgi|Crypa2|327242|fgenesh1_pg.2_	0.97805	0.97805
GO:0008295	spermidine biosynthetic process	P	0	1	34	1549	0	0.0645578	under		jgi|Crypa2|342777|fgenesh1_pm.9_	0.97805	0.97805
GO:0009374	biotin binding	F	0	1	34	1549	0	0.0645578	under		jgi|Crypa2|263130|e_gw1.7.33.1	0.97805	0.97805
GO:0010564	regulation of cell cycle process	P	0	1	34	1549	0	0.0645578	under		jgi|Crypa2|259901|e_gw1.5.1507.1	0.97805	0.97805
GO:0010563	negative regulation of phosphorus metabolic process	P	0	1	34	1549	0	0.0645578	under		jgi|Crypa2|102917|Crypa1.estExt_fgenesh1_kg.C_50260	0.97805	0.97805
GO:0008280	cohesin core heterodimer	C	0	1	34	1549	0	0.0645578	under		jgi|Crypa2|246153|e_gw1.1.1969.1	0.97805	0.97805
GO:1901337	thioester transport	P	0	1	34	1549	0	0.0645578	under		jgi|Crypa2|260536|e_gw1.5.318.1	0.97805	0.97805
GO:1901336	lactone biosynthetic process	P	0	1	34	1549	0	0.0645578	under		jgi|Crypa2|331746|fgenesh1_pg.6_	0.97805	0.97805
GO:1901334	lactone metabolic process	P	0	1	34	1549	0	0.0645578	under		jgi|Crypa2|331746|fgenesh1_pg.6_	0.97805	0.97805
GO:0008278	cohesin complex	C	0	1	34	1549	0	0.0645578	under		jgi|Crypa2|246153|e_gw1.1.1969.1	0.97805	0.97805
GO:0008276	protein methyltransferase activity	F	0	1	34	1549	0	0.0645578	under		jgi|Crypa2|246554|e_gw1.1.2600.1	0.97805	0.97805
GO:0007189	adenylate cyclase-activating G-protein coupled receptor signaling pathway	P	0	1	34	1549	0	0.0645578	under		jgi|Crypa2|103377|Crypa1.estExt_fgenesh1_kg.C_70055	0.97805	0.97805
GO:0007188	adenylate cyclase-modulating G-protein coupled receptor signaling pathway	P	0	1	34	1549	0	0.0645578	under		jgi|Crypa2|103377|Crypa1.estExt_fgenesh1_kg.C_70055	0.97805	0.97805
GO:0007187	G-protein coupled receptor signaling pathway, coupled to cyclic nucleotide second messenger	P	0	1	34	1549	0	0.0645578	under		jgi|Crypa2|103377|Crypa1.estExt_fgenesh1_kg.C_70055	0.97805	0.97805
GO:0018024	histone-lysine N-methyltransferase activity	F	0	1	34	1549	0	0.0645578	under		jgi|Crypa2|246554|e_gw1.1.2600.1	0.97805	0.97805
GO:1902413	negative regulation of mitotic cytokinesis	P	0	1	34	1549	0	0.0645578	under		jgi|Crypa2|259901|e_gw1.5.1507.1	0.97805	0.97805
GO:1902412	regulation of mitotic cytokinesis	P	0	1	34	1549	0	0.0645578	under		jgi|Crypa2|259901|e_gw1.5.1507.1	0.97805	0.97805
GO:1902410	mitotic cytokinetic process	P	0	1	34	1549	0	0.0645578	under		jgi|Crypa2|223716|gw1.7.693.1	0.97805	0.97805
GO:0000796	condensin complex	C	0	1	34	1549	0	0.0645578	under		jgi|Crypa2|325892|fgenesh1_pg.1_	0.97805	0.97805
GO:0019107	myristoyltransferase activity	F	0	1	34	1549	0	0.0645578	under		jgi|Crypa2|258234|e_gw1.5.1395.1	0.97805	0.97805
GO:0007178	transmembrane receptor protein serine/threonine kinase signaling pathway	P	0	1	34	1549	0	0.0645578	under		jgi|Crypa2|231325|gw1.6.1385.1	0.97805	0.97805
GO:0006083	acetate metabolic process	P	0	1	34	1549	0	0.0645578	under		jgi|Crypa2|217258|gw1.4.223.1	0.97805	0.97805
GO:1902408	mitotic cytokinesis, site selection	P	0	1	34	1549	0	0.0645578	under		jgi|Crypa2|223716|gw1.7.693.1	0.97805	0.97805
GO:0009349	riboflavin synthase complex	C	0	1	34	1549	0	0.0645578	under		jgi|Crypa2|264271|e_gw1.7.671.1	0.97805	0.97805
GO:0009347	aspartate carbamoyltransferase complex	C	0	1	34	1549	0	0.0645578	under		jgi|Crypa2|328904|fgenesh1_pg.3_	0.97805	0.97805
GO:0009345	glycine-tRNA ligase complex	C	0	1	34	1549	0	0.0645578	under		jgi|Crypa2|245953|e_gw1.1.438.1	0.97805	0.97805
GO:0008252	nucleotidase activity	F	0	1	34	1549	0	0.0645578	under		jgi|Crypa2|265707|e_gw1.8.1833.1	0.97805	0.97805
GO:0007167	enzyme linked receptor protein signaling pathway	P	0	1	34	1549	0	0.0645578	under		jgi|Crypa2|231325|gw1.6.1385.1	0.97805	0.97805
GO:0008250	oligosaccharyltransferase complex	C	0	1	34	1549	0	0.0645578	under		jgi|Crypa2|264059|e_gw1.7.1098.1	0.97805	0.97805
GO:0006075	(1->3)-beta-D-glucan biosynthetic process	P	0	1	34	1549	0	0.0645578	under		jgi|Crypa2|262898|e_gw1.6.9.1	0.97805	0.97805
GO:0006074	(1->3)-beta-D-glucan metabolic process	P	0	1	34	1549	0	0.0645578	under		jgi|Crypa2|262898|e_gw1.6.9.1	0.97805	0.97805
GO:0006072	glycerol-3-phosphate metabolic process	P	0	1	34	1549	0	0.0645578	under		jgi|Crypa2|263561|e_gw1.7.1196.1	0.97805	0.97805
GO:0006071	glycerol metabolic process	P	0	1	34	1549	0	0.0645578	under		jgi|Crypa2|217967|gw1.1.578.1	0.97805	0.97805
GO:0009337	sulfite reductase complex (NADPH)	C	0	1	34	1549	0	0.0645578	under		jgi|Crypa2|106622|Crypa1.estExt_fgenesh1_pg.C_30733	0.97805	0.97805
GO:0000776	kinetochore	C	0	1	34	1549	0	0.0645578	under		jgi|Crypa2|106183|Crypa1.estExt_fgenesh1_pg.C_20913	0.97805	0.97805
GO:0000775	chromosome, centromeric region	C	0	1	34	1549	0	0.0645578	under		jgi|Crypa2|106183|Crypa1.estExt_fgenesh1_pg.C_20913	0.97805	0.97805
GO:0009332	glutamate-tRNA ligase complex	C	0	1	34	1549	0	0.0645578	under		jgi|Crypa2|105743|Crypa1.estExt_fgenesh1_pg.C_11747	0.97805	0.97805
GO:0009331	glycerol-3-phosphate dehydrogenase complex	C	0	1	34	1549	0	0.0645578	under		jgi|Crypa2|263561|e_gw1.7.1196.1	0.97805	0.97805
GO:0006069	ethanol oxidation	P	0	1	34	1549	0	0.0645578	under		jgi|Crypa2|273593|estExt_Genewise1.C_21716	0.97805	0.97805
GO:0006067	ethanol metabolic process	P	0	1	34	1549	0	0.0645578	under		jgi|Crypa2|273593|estExt_Genewise1.C_21716	0.97805	0.97805
GO:0009326	formate dehydrogenase complex	C	0	1	34	1549	0	0.0645578	under		jgi|Crypa2|272369|estExt_Genewise1.C_13660	0.97805	0.97805
GO:0009325	nitrate reductase complex	C	0	1	34	1549	0	0.0645578	under		jgi|Crypa2|261204|e_gw1.6.2131.1	0.97805	0.97805
GO:0008239	dipeptidyl-peptidase activity	F	0	1	34	1549	0	0.0645578	under		jgi|Crypa2|217046|gw1.5.196.1	0.97805	0.97805
GO:0009320	phosphoribosylaminoimidazole carboxylase complex	C	0	1	34	1549	0	0.0645578	under		jgi|Crypa2|263847|e_gw1.7.966.1	0.97805	0.97805
GO:0010513	positive regulation of phosphatidylinositol biosynthetic process	P	0	1	34	1549	0	0.0645578	under		jgi|Crypa2|223716|gw1.7.693.1	0.97805	0.97805
GO:0010511	regulation of phosphatidylinositol biosynthetic process	P	0	1	34	1549	0	0.0645578	under		jgi|Crypa2|223716|gw1.7.693.1	0.97805	0.97805
GO:0009316	3-isopropylmalate dehydratase complex	C	0	1	34	1549	0	0.0645578	under		jgi|Crypa2|226688|gw1.3.1512.1	0.97805	0.97805
GO:0009313	oligosaccharide catabolic process	P	0	1	34	1549	0	0.0645578	under		jgi|Crypa2|334380|fgenesh1_pg.9_	0.97805	0.97805
GO:0000754	adaptation of signaling pathway by response to pheromone involved in conjugation with cellular fusion	P	0	1	34	1549	0	0.0645578	under		jgi|Crypa2|246473|e_gw1.1.3899.1	0.97805	0.97805
GO:0009310	amine catabolic process	P	0	1	34	1549	0	0.0645578	under		jgi|Crypa2|326397|fgenesh1_pg.1_	0.97805	0.97805
GO:0000750	pheromone-dependent signal transduction involved in conjugation with cellular fusion	P	0	1	34	1549	0	0.0645578	under		jgi|Crypa2|221434|gw1.9.446.1	0.97805	0.97805
GO:0046497	nicotinate nucleotide metabolic process	P	0	1	34	1549	0	0.0645578	under		jgi|Crypa2|263891|e_gw1.7.916.1	0.97805	0.97805
GO:0030729	acetoacetate-CoA ligase activity	F	0	1	34	1549	0	0.0645578	under		jgi|Crypa2|246900|e_gw1.1.2184.1	0.97805	0.97805
GO:0046490	isopentenyl diphosphate metabolic process	P	0	1	34	1549	0	0.0645578	under		jgi|Crypa2|230840|gw1.4.1748.1	0.97805	0.97805
GO:0000742	karyogamy involved in conjugation with cellular fusion	P	0	1	34	1549	0	0.0645578	under		jgi|Crypa2|265740|e_gw1.8.1631.1	0.97805	0.97805
GO:0008216	spermidine metabolic process	P	0	1	34	1549	0	0.0645578	under		jgi|Crypa2|342777|fgenesh1_pm.9_	0.97805	0.97805
GO:0000741	karyogamy	P	0	1	34	1549	0	0.0645578	under		jgi|Crypa2|265740|e_gw1.8.1631.1	0.97805	0.97805
GO:1901991	negative regulation of mitotic cell cycle phase transition	P	0	1	34	1549	0	0.0645578	under		jgi|Crypa2|259901|e_gw1.5.1507.1	0.97805	0.97805
GO:1901990	regulation of mitotic cell cycle phase transition	P	0	1	34	1549	0	0.0645578	under		jgi|Crypa2|259901|e_gw1.5.1507.1	0.97805	0.97805
GO:0008210	estrogen metabolic process	P	0	1	34	1549	0	0.0645578	under		jgi|Crypa2|264813|e_gw1.7.1966.1	0.97805	0.97805
GO:0046489	phosphatidylinositol biosynthetic process	P	0	1	34	1549	0	0.0645578	under		jgi|Crypa2|101848|Crypa1.estExt_fgenesh1_kg.C_30090	0.97805	0.97805
GO:0006031	chitin biosynthetic process	P	0	1	34	1549	0	0.0645578	under		jgi|Crypa2|236231|gw1.9.1397.1	0.97805	0.97805
GO:0006030	chitin metabolic process	P	0	1	34	1549	0	0.0645578	under		jgi|Crypa2|236231|gw1.9.1397.1	0.97805	0.97805
GO:1901988	negative regulation of cell cycle phase transition	P	0	1	34	1549	0	0.0645578	under		jgi|Crypa2|259901|e_gw1.5.1507.1	0.97805	0.97805
GO:0008209	androgen metabolic process	P	0	1	34	1549	0	0.0645578	under		jgi|Crypa2|264813|e_gw1.7.1966.1	0.97805	0.97805
GO:1901987	regulation of cell cycle phase transition	P	0	1	34	1549	0	0.0645578	under		jgi|Crypa2|259901|e_gw1.5.1507.1	0.97805	0.97805
GO:0008207	C21-steroid hormone metabolic process	P	0	1	34	1549	0	0.0645578	under		jgi|Crypa2|264813|e_gw1.7.1966.1	0.97805	0.97805
GO:0036002	pre-mRNA binding	F	0	1	34	1549	0	0.0645578	under		jgi|Crypa2|245507|e_gw1.1.2305.1	0.97805	0.97805
GO:0006024	glycosaminoglycan biosynthetic process	P	0	1	34	1549	0	0.0645578	under		jgi|Crypa2|256419|e_gw1.4.2864.1	0.97805	0.97805
GO:0006021	inositol biosynthetic process	P	0	1	34	1549	0	0.0645578	under		jgi|Crypa2|267473|e_gw1.9.918.1	0.97805	0.97805
GO:0000726	non-recombinational repair	P	0	1	34	1549	0	0.0645578	under		jgi|Crypa2|244925|e_gw1.1.375.1	0.97805	0.97805
GO:0000725	recombinational repair	P	0	1	34	1549	0	0.0645578	under		jgi|Crypa2|341176|fgenesh1_pm.6_	0.97805	0.97805
GO:0000724	double-strand break repair via homologous recombination	P	0	1	34	1549	0	0.0645578	under		jgi|Crypa2|341176|fgenesh1_pm.6_	0.97805	0.97805
GO:0007105	cytokinesis, site selection	P	0	1	34	1549	0	0.0645578	under		jgi|Crypa2|223716|gw1.7.693.1	0.97805	0.97805
GO:0006011	UDP-glucose metabolic process	P	0	1	34	1549	0	0.0645578	under		jgi|Crypa2|218572|gw1.5.377.1	0.97805	0.97805
GO:0047547	2-methylcitrate dehydratase activity	F	0	1	34	1549	0	0.0645578	under		jgi|Crypa2|107559|Crypa1.estExt_fgenesh1_pg.C_50344	0.97805	0.97805
GO:0046459	short-chain fatty acid metabolic process	P	0	1	34	1549	0	0.0645578	under		jgi|Crypa2|107559|Crypa1.estExt_fgenesh1_pg.C_50344	0.97805	0.97805
GO:0006002	fructose 6-phosphate metabolic process	P	0	1	34	1549	0	0.0645578	under		jgi|Crypa2|249839|e_gw1.2.1281.1	0.97805	0.97805
GO:0046451	diaminopimelate metabolic process	P	0	1	34	1549	0	0.0645578	under		jgi|Crypa2|239463|gw1.2.2801.1	0.97805	0.97805
GO:0044273	sulfur compound catabolic process	P	0	1	34	1549	0	0.0645578	under		jgi|Crypa2|331976|fgenesh1_pg.6_	0.97805	0.97805
GO:0009982	pseudouridine synthase activity	F	0	1	34	1549	0	0.0645578	under		jgi|Crypa2|219302|gw1.1.821.1	0.97805	0.97805
GO:0008897	holo-[acyl-carrier-protein] synthase activity	F	0	1	34	1549	0	0.0645578	under		jgi|Crypa2|338634|fgenesh1_pm.3_	0.97805	0.97805
GO:0009975	cyclase activity	F	0	1	34	1549	0	0.0645578	under		jgi|Crypa2|249670|e_gw1.2.340.1	0.97805	0.97805
GO:0009972	cytidine deamination	P	0	1	34	1549	0	0.0645578	under		jgi|Crypa2|327503|fgenesh1_pg.2_	0.97805	0.97805
GO:0043174	nucleoside salvage	P	0	1	34	1549	0	0.0645578	under		jgi|Crypa2|244509|e_gw1.1.924.1	0.97805	0.97805
GO:0043173	nucleotide salvage	P	0	1	34	1549	0	0.0645578	under		jgi|Crypa2|259290|e_gw1.5.1164.1	0.97805	0.97805
GO:0043171	peptide catabolic process	P	0	1	34	1549	0	0.0645578	under		jgi|Crypa2|267290|e_gw1.9.1468.1	0.97805	0.97805
GO:0019722	calcium-mediated signaling	P	0	1	34	1549	0	0.0645578	under		jgi|Crypa2|276639|estExt_Genewise1.C_41336	0.97805	0.97805
GO:0019720	Mo-molybdopterin cofactor metabolic process	P	0	1	34	1549	0	0.0645578	under		jgi|Crypa2|328839|fgenesh1_pg.3_	0.97805	0.97805
GO:0046439	L-cysteine metabolic process	P	0	1	34	1549	0	0.0645578	under		jgi|Crypa2|242693|gw1.3.3519.1	0.97805	0.97805
GO:0046436	D-alanine metabolic process	P	0	1	34	1549	0	0.0645578	under		jgi|Crypa2|293583|estExt_Genewise1Plus.C_61993	0.97805	0.97805
GO:0009967	positive regulation of signal transduction	P	0	1	34	1549	0	0.0645578	under		jgi|Crypa2|105373|Crypa1.estExt_fgenesh1_pg.C_10946	0.97805	0.97805
GO:0006693	prostaglandin metabolic process	P	0	1	34	1549	0	0.0645578	under		jgi|Crypa2|277432|estExt_Genewise1.C_42759	0.97805	0.97805
GO:0006692	prostanoid metabolic process	P	0	1	34	1549	0	0.0645578	under		jgi|Crypa2|277432|estExt_Genewise1.C_42759	0.97805	0.97805
GO:0006691	leukotriene metabolic process	P	0	1	34	1549	0	0.0645578	under		jgi|Crypa2|277432|estExt_Genewise1.C_42759	0.97805	0.97805
GO:0006690	icosanoid metabolic process	P	0	1	34	1549	0	0.0645578	under		jgi|Crypa2|277432|estExt_Genewise1.C_42759	0.97805	0.97805
GO:0044242	cellular lipid catabolic process	P	0	1	34	1549	0	0.0645578	under		jgi|Crypa2|107559|Crypa1.estExt_fgenesh1_pg.C_50344	0.97805	0.97805
GO:0008864	formyltetrahydrofolate deformylase activity	F	0	1	34	1549	0	0.0645578	under		jgi|Crypa2|269057|e_gw1.10.200.1	0.97805	0.97805
GO:0008863	formate dehydrogenase (NAD+) activity	F	0	1	34	1549	0	0.0645578	under		jgi|Crypa2|272369|estExt_Genewise1.C_13660	0.97805	0.97805
GO:0046417	chorismate metabolic process	P	0	1	34	1549	0	0.0645578	under		jgi|Crypa2|250226|e_gw1.2.474.1	0.97805	0.97805
GO:0046416	D-amino acid metabolic process	P	0	1	34	1549	0	0.0645578	under		jgi|Crypa2|293583|estExt_Genewise1Plus.C_61993	0.97805	0.97805
GO:0006687	glycosphingolipid metabolic process	P	0	1	34	1549	0	0.0645578	under		jgi|Crypa2|265500|e_gw1.8.1081.1	0.97805	0.97805
GO:0045329	carnitine biosynthetic process	P	0	1	34	1549	0	0.0645578	under		jgi|Crypa2|349494|estExt_fgenesh1_pg.C_11450	0.97805	0.97805
GO:0042054	histone methyltransferase activity	F	0	1	34	1549	0	0.0645578	under		jgi|Crypa2|246554|e_gw1.1.2600.1	0.97805	0.97805
GO:0006672	ceramide metabolic process	P	0	1	34	1549	0	0.0645578	under		jgi|Crypa2|258139|e_gw1.5.2914.1	0.97805	0.97805
GO:0004499	N,N-dimethylaniline monooxygenase activity	F	0	1	34	1549	0	0.0645578	under		jgi|Crypa2|260909|e_gw1.6.288.1	0.97805	0.97805
GO:0016421	CoA carboxylase activity	F	0	1	34	1549	0	0.0645578	under		jgi|Crypa2|104955|Crypa1.estExt_fgenesh1_pg.C_10091	0.97805	0.97805
GO:0004491	methylmalonate-semialdehyde dehydrogenase (acylating) activity	F	0	1	34	1549	0	0.0645578	under		jgi|Crypa2|218068|gw1.2.235.1	0.97805	0.97805
GO:1900815	monodictyphenone biosynthetic process	P	0	1	34	1549	0	0.0645578	under		jgi|Crypa2|331746|fgenesh1_pg.6_	0.97805	0.97805
GO:1900813	monodictyphenone metabolic process	P	0	1	34	1549	0	0.0645578	under		jgi|Crypa2|331746|fgenesh1_pg.6_	0.97805	0.97805
GO:0016418	S-acetyltransferase activity	F	0	1	34	1549	0	0.0645578	under		jgi|Crypa2|219633|gw1.3.614.1	0.97805	0.97805
GO:0016413	O-acetyltransferase activity	F	0	1	34	1549	0	0.0645578	under		jgi|Crypa2|333867|fgenesh1_pg.8_	0.97805	0.97805
GO:0004489	methylenetetrahydrofolate reductase (NADPH) activity	F	0	1	34	1549	0	0.0645578	under		jgi|Crypa2|251722|e_gw1.3.2894.1	0.97805	0.97805
GO:0042030	ATPase inhibitor activity	F	0	1	34	1549	0	0.0645578	under		jgi|Crypa2|102917|Crypa1.estExt_fgenesh1_kg.C_50260	0.97805	0.97805
GO:0004478	methionine adenosyltransferase activity	F	0	1	34	1549	0	0.0645578	under		jgi|Crypa2|249879|e_gw1.2.2870.1	0.97805	0.97805
GO:0004474	malate synthase activity	F	0	1	34	1549	0	0.0645578	under		jgi|Crypa2|218348|gw1.2.257.1	0.97805	0.97805
GO:0042026	protein refolding	P	0	1	34	1549	0	0.0645578	under		jgi|Crypa2|227897|gw1.4.1414.1	0.97805	0.97805
GO:0004467	long-chain fatty acid-CoA ligase activity	F	0	1	34	1549	0	0.0645578	under		jgi|Crypa2|263551|e_gw1.7.951.1	0.97805	0.97805
GO:0032269	negative regulation of cellular protein metabolic process	P	0	1	34	1549	0	0.0645578	under		jgi|Crypa2|324965|fgenesh1_pg.1_	0.97805	0.97805
GO:0004463	leukotriene-A4 hydrolase activity	F	0	1	34	1549	0	0.0645578	under		jgi|Crypa2|267290|e_gw1.9.1468.1	0.97805	0.97805
GO:0032264	IMP salvage	P	0	1	34	1549	0	0.0645578	under		jgi|Crypa2|259290|e_gw1.5.1164.1	0.97805	0.97805
GO:0043102	amino acid salvage	P	0	1	34	1549	0	0.0645578	under		jgi|Crypa2|348951|estExt_fgenesh1_pg.C_10465	0.97805	0.97805
GO:0032261	purine nucleotide salvage	P	0	1	34	1549	0	0.0645578	under		jgi|Crypa2|259290|e_gw1.5.1164.1	0.97805	0.97805
GO:0008810	cellulase activity	F	0	1	34	1549	0	0.0645578	under		jgi|Crypa2|222908|gw1.2.652.1	0.97805	0.97805
GO:0006636	unsaturated fatty acid biosynthetic process	P	0	1	34	1549	0	0.0645578	under		jgi|Crypa2|219395|gw1.3.574.1	0.97805	0.97805
GO:0005546	phosphatidylinositol-4,5-bisphosphate binding	F	0	1	34	1549	0	0.0645578	under		jgi|Crypa2|332166|fgenesh1_pg.6_	0.97805	0.97805
GO:0005544	calcium-dependent phospholipid binding	F	0	1	34	1549	0	0.0645578	under		jgi|Crypa2|107477|Crypa1.estExt_fgenesh1_pg.C_50179	0.97805	0.97805
GO:0004455	ketol-acid reductoisomerase activity	F	0	1	34	1549	0	0.0645578	under		jgi|Crypa2|220347|gw1.9.368.1	0.97805	0.97805
GO:0004451	isocitrate lyase activity	F	0	1	34	1549	0	0.0645578	under		jgi|Crypa2|259794|e_gw1.5.1332.1	0.97805	0.97805
GO:0004450	isocitrate dehydrogenase (NADP+) activity	F	0	1	34	1549	0	0.0645578	under		jgi|Crypa2|268230|e_gw1.9.1582.1	0.97805	0.97805
GO:0031160	spore wall	C	0	1	34	1549	0	0.0645578	under		jgi|Crypa2|107611|Crypa1.estExt_fgenesh1_pg.C_50461	0.97805	0.97805
GO:0006625	protein targeting to peroxisome	P	0	1	34	1549	0	0.0645578	under		jgi|Crypa2|251103|e_gw1.2.2586.1	0.97805	0.97805
GO:0000098	sulfur amino acid catabolic process	P	0	1	34	1549	0	0.0645578	under		jgi|Crypa2|331976|fgenesh1_pg.6_	0.97805	0.97805
GO:0006623	protein targeting to vacuole	P	0	1	34	1549	0	0.0645578	under		jgi|Crypa2|326623|fgenesh1_pg.1_	0.97805	0.97805
GO:0051383	kinetochore organization	P	0	1	34	1549	0	0.0645578	under		jgi|Crypa2|106183|Crypa1.estExt_fgenesh1_pg.C_20913	0.97805	0.97805
GO:0051382	kinetochore assembly	P	0	1	34	1549	0	0.0645578	under		jgi|Crypa2|106183|Crypa1.estExt_fgenesh1_pg.C_20913	0.97805	0.97805
GO:0045980	negative regulation of nucleotide metabolic process	P	0	1	34	1549	0	0.0645578	under		jgi|Crypa2|102917|Crypa1.estExt_fgenesh1_kg.C_50260	0.97805	0.97805
GO:0031151	histone methyltransferase activity (H3-K79 specific)	F	0	1	34	1549	0	0.0645578	under		jgi|Crypa2|246554|e_gw1.1.2600.1	0.97805	0.97805
GO:0006616	SRP-dependent cotranslational protein targeting to membrane, translocation	P	0	1	34	1549	0	0.0645578	under		jgi|Crypa2|265740|e_gw1.8.1631.1	0.97805	0.97805
GO:0006606	protein import into nucleus	P	0	1	34	1549	0	0.0645578	under		jgi|Crypa2|100977|Crypa1.estExt_fgenesh1_kg.C_10608	0.97805	0.97805
GO:0000078	cytokinesis after mitosis checkpoint	P	0	1	34	1549	0	0.0645578	under		jgi|Crypa2|259901|e_gw1.5.1507.1	0.97805	0.97805
GO:0005519	cytoskeletal regulatory protein binding	F	0	1	34	1549	0	0.0645578	under		jgi|Crypa2|36484|Crypa1.e_gw1.2.2161.1	0.97805	0.97805
GO:0000077	DNA damage checkpoint	P	0	1	34	1549	0	0.0645578	under		jgi|Crypa2|246554|e_gw1.1.2600.1	0.97805	0.97805
GO:0005516	calmodulin binding	F	0	1	34	1549	0	0.0645578	under		jgi|Crypa2|246473|e_gw1.1.3899.1	0.97805	0.97805
GO:0004425	indole-3-glycerol-phosphate synthase activity	F	0	1	34	1549	0	0.0645578	under		jgi|Crypa2|236835|gw1.1.3690.1	0.97805	0.97805
GO:0004424	imidazoleglycerol-phosphate dehydratase activity	F	0	1	34	1549	0	0.0645578	under		jgi|Crypa2|326291|fgenesh1_pg.1_	0.97805	0.97805
GO:0004421	hydroxymethylglutaryl-CoA synthase activity	F	0	1	34	1549	0	0.0645578	under		jgi|Crypa2|219670|gw1.8.327.1	0.97805	0.97805
GO:0000062	fatty-acyl-CoA binding	F	0	1	34	1549	0	0.0645578	under		jgi|Crypa2|101783|Crypa1.estExt_fgenesh1_kg.C_30015	0.97805	0.97805
GO:0004418	hydroxymethylbilane synthase activity	F	0	1	34	1549	0	0.0645578	under		jgi|Crypa2|245277|e_gw1.1.1193.1	0.97805	0.97805
GO:0004417	hydroxyethylthiazole kinase activity	F	0	1	34	1549	0	0.0645578	under		jgi|Crypa2|325976|fgenesh1_pg.1_	0.97805	0.97805
GO:0004414	homoserine O-acetyltransferase activity	F	0	1	34	1549	0	0.0645578	under		jgi|Crypa2|333867|fgenesh1_pg.8_	0.97805	0.97805
GO:0004412	homoserine dehydrogenase activity	F	0	1	34	1549	0	0.0645578	under		jgi|Crypa2|231255|gw1.8.1216.1	0.97805	0.97805
GO:0004410	homocitrate synthase activity	F	0	1	34	1549	0	0.0645578	under		jgi|Crypa2|101097|Crypa1.estExt_fgenesh1_kg.C_10751	0.97805	0.97805
GO:0072666	establishment of protein localization to vacuole	P	0	1	34	1549	0	0.0645578	under		jgi|Crypa2|326623|fgenesh1_pg.1_	0.97805	0.97805
GO:0072665	protein localization to vacuole	P	0	1	34	1549	0	0.0645578	under		jgi|Crypa2|326623|fgenesh1_pg.1_	0.97805	0.97805
GO:0072663	establishment of protein localization to peroxisome	P	0	1	34	1549	0	0.0645578	under		jgi|Crypa2|251103|e_gw1.2.2586.1	0.97805	0.97805
GO:0072662	protein localization to peroxisome	P	0	1	34	1549	0	0.0645578	under		jgi|Crypa2|251103|e_gw1.2.2586.1	0.97805	0.97805
GO:0000056	ribosomal small subunit export from nucleus	P	0	1	34	1549	0	0.0645578	under		jgi|Crypa2|237369|gw1.10.644.1	0.97805	0.97805
GO:0000054	ribosomal subunit export from nucleus	P	0	1	34	1549	0	0.0645578	under		jgi|Crypa2|237369|gw1.10.644.1	0.97805	0.97805
GO:0051346	negative regulation of hydrolase activity	P	0	1	34	1549	0	0.0645578	under		jgi|Crypa2|102917|Crypa1.estExt_fgenesh1_kg.C_50260	0.97805	0.97805
GO:0004408	holocytochrome-c synthase activity	F	0	1	34	1549	0	0.0645578	under		jgi|Crypa2|275996|estExt_Genewise1.C_40131	0.97805	0.97805
GO:0045944	positive regulation of transcription from RNA polymerase II promoter	P	0	1	34	1549	0	0.0645578	under		jgi|Crypa2|324965|fgenesh1_pg.1_	0.97805	0.97805
GO:0004402	histone acetyltransferase activity	F	0	1	34	1549	0	0.0645578	under		jgi|Crypa2|330816|fgenesh1_pg.5_	0.97805	0.97805
GO:0004400	histidinol-phosphate transaminase activity	F	0	1	34	1549	0	0.0645578	under		jgi|Crypa2|252160|e_gw1.3.3179.1	0.97805	0.97805
GO:0000042	protein targeting to Golgi	P	0	1	34	1549	0	0.0645578	under		jgi|Crypa2|343564|fgenesh1_pm.11_	0.97805	0.97805
GO:0045936	negative regulation of phosphate metabolic process	P	0	1	34	1549	0	0.0645578	under		jgi|Crypa2|102917|Crypa1.estExt_fgenesh1_kg.C_50260	0.97805	0.97805
GO:0045935	positive regulation of nucleobase-containing compound metabolic process	P	0	1	34	1549	0	0.0645578	under		jgi|Crypa2|324965|fgenesh1_pg.1_	0.97805	0.97805
GO:0030011	maintenance of cell polarity	P	0	1	34	1549	0	0.0645578	under		jgi|Crypa2|105584|Crypa1.estExt_fgenesh1_pg.C_11404	0.97805	0.97805
GO:0030010	establishment of cell polarity	P	0	1	34	1549	0	0.0645578	under		jgi|Crypa2|223716|gw1.7.693.1	0.97805	0.97805
GO:0070461	SAGA-type complex	C	0	1	34	1549	0	0.0645578	under		jgi|Crypa2|330816|fgenesh1_pg.5_	0.97805	0.97805
GO:0015942	formate metabolic process	P	0	1	34	1549	0	0.0645578	under		jgi|Crypa2|272369|estExt_Genewise1.C_13660	0.97805	0.97805
GO:0000027	ribosomal large subunit assembly	P	0	1	34	1549	0	0.0645578	under		jgi|Crypa2|215273|gw1.1.3.1	0.97805	0.97805
GO:0042645	mitochondrial nucleoid	C	0	1	34	1549	0	0.0645578	under		jgi|Crypa2|264597|e_gw1.7.1779.1	0.97805	0.97805
GO:0001100	negative regulation of exit from mitosis	P	0	1	34	1549	0	0.0645578	under		jgi|Crypa2|259901|e_gw1.5.1507.1	0.97805	0.97805
GO:0009298	GDP-mannose biosynthetic process	P	0	1	34	1549	0	0.0645578	under		jgi|Crypa2|258852|e_gw1.5.1831.1	0.97805	0.97805
GO:0000015	phosphopyruvate hydratase complex	C	0	1	34	1549	0	0.0645578	under		jgi|Crypa2|103155|Crypa1.estExt_fgenesh1_kg.C_60127	0.97805	0.97805
GO:0009295	nucleoid	C	0	1	34	1549	0	0.0645578	under		jgi|Crypa2|264597|e_gw1.7.1779.1	0.97805	0.97805
GO:1901264	carbohydrate derivative transport	P	0	1	34	1549	0	0.0645578	under		jgi|Crypa2|106534|Crypa1.estExt_fgenesh1_pg.C_30560	0.97805	0.97805
GO:0000010	trans-hexaprenyltranstransferase activity	F	0	1	34	1549	0	0.0645578	under		jgi|Crypa2|340823|fgenesh1_pm.6_	0.97805	0.97805
GO:0045903	positive regulation of translational fidelity	P	0	1	34	1549	0	0.0645578	under		jgi|Crypa2|218938|gw1.2.305.1	0.97805	0.97805
GO:0051302	regulation of cell division	P	0	1	34	1549	0	0.0645578	under		jgi|Crypa2|259901|e_gw1.5.1507.1	0.97805	0.97805
GO:0015927	trehalase activity	F	0	1	34	1549	0	0.0645578	under		jgi|Crypa2|334380|fgenesh1_pg.9_	0.97805	0.97805
GO:0032889	regulation of vacuole fusion, non-autophagic	P	0	1	34	1549	0	0.0645578	under		jgi|Crypa2|103155|Crypa1.estExt_fgenesh1_kg.C_60127	0.97805	0.97805
GO:0015924	mannosyl-oligosaccharide mannosidase activity	F	0	1	34	1549	0	0.0645578	under		jgi|Crypa2|269287|e_gw1.10.299.1	0.97805	0.97805
GO:0015923	mannosidase activity	F	0	1	34	1549	0	0.0645578	under		jgi|Crypa2|269287|e_gw1.10.299.1	0.97805	0.97805
GO:0003991	acetylglutamate kinase activity	F	0	1	34	1549	0	0.0645578	under		jgi|Crypa2|216344|gw1.2.83.1	0.97805	0.97805
GO:0015916	fatty-acyl-CoA transport	P	0	1	34	1549	0	0.0645578	under		jgi|Crypa2|260536|e_gw1.5.318.1	0.97805	0.97805
GO:0032879	regulation of localization	P	0	1	34	1549	0	0.0645578	under		jgi|Crypa2|334238|fgenesh1_pg.9_	0.97805	0.97805
GO:0033961	cis-stilbene-oxide hydrolase activity	F	0	1	34	1549	0	0.0645578	under		jgi|Crypa2|245028|e_gw1.1.999.1	0.97805	0.97805
GO:0003989	acetyl-CoA carboxylase activity	F	0	1	34	1549	0	0.0645578	under		jgi|Crypa2|104955|Crypa1.estExt_fgenesh1_pg.C_10091	0.97805	0.97805
GO:0003987	acetate-CoA ligase activity	F	0	1	34	1549	0	0.0645578	under		jgi|Crypa2|217258|gw1.4.223.1	0.97805	0.97805
GO:0072600	establishment of protein localization to Golgi	P	0	1	34	1549	0	0.0645578	under		jgi|Crypa2|343564|fgenesh1_pm.11_	0.97805	0.97805
GO:0003983	UTP:glucose-1-phosphate uridylyltransferase activity	F	0	1	34	1549	0	0.0645578	under		jgi|Crypa2|218572|gw1.5.377.1	0.97805	0.97805
GO:0042624	ATPase activity, uncoupled	F	0	1	34	1549	0	0.0645578	under		jgi|Crypa2|237369|gw1.10.644.1	0.97805	0.97805
GO:0003980	UDP-glucose:glycoprotein glucosyltransferase activity	F	0	1	34	1549	0	0.0645578	under		jgi|Crypa2|261967|e_gw1.6.1884.1	0.97805	0.97805
GO:0097034	mitochondrial respiratory chain complex IV biogenesis	P	0	1	34	1549	0	0.0645578	under		jgi|Crypa2|322341|fgenesh1_kg.4_	0.97805	0.97805
GO:0009273	peptidoglycan-based cell wall biogenesis	P	0	1	34	1549	0	0.0645578	under		jgi|Crypa2|256419|e_gw1.4.2864.1	0.97805	0.97805
GO:0009272	fungal-type cell wall biogenesis	P	0	1	34	1549	0	0.0645578	under		jgi|Crypa2|272654|estExt_Genewise1.C_14216	0.97805	0.97805
GO:0008184	glycogen phosphorylase activity	F	0	1	34	1549	0	0.0645578	under		jgi|Crypa2|253168|e_gw1.3.2742.1	0.97805	0.97805
GO:0007097	nuclear migration	P	0	1	34	1549	0	0.0645578	under		jgi|Crypa2|272654|estExt_Genewise1.C_14216	0.97805	0.97805
GO:0007096	regulation of exit from mitosis	P	0	1	34	1549	0	0.0645578	under		jgi|Crypa2|259901|e_gw1.5.1507.1	0.97805	0.97805
GO:0003978	UDP-glucose 4-epimerase activity	F	0	1	34	1549	0	0.0645578	under		jgi|Crypa2|252765|e_gw1.3.2123.1	0.97805	0.97805
GO:0007093	mitotic cell cycle checkpoint	P	0	1	34	1549	0	0.0645578	under		jgi|Crypa2|259901|e_gw1.5.1507.1	0.97805	0.97805
GO:0003972	RNA ligase (ATP) activity	F	0	1	34	1549	0	0.0645578	under		jgi|Crypa2|274133|estExt_Genewise1.C_30218	0.97805	0.97805
GO:0008177	succinate dehydrogenase (ubiquinone) activity	F	0	1	34	1549	0	0.0645578	under		jgi|Crypa2|109333|Crypa1.estExt_fgenesh1_pg.C_140040	0.97805	0.97805
GO:0007088	regulation of mitosis	P	0	1	34	1549	0	0.0645578	under		jgi|Crypa2|259901|e_gw1.5.1507.1	0.97805	0.97805
GO:0003963	RNA-3'-phosphate cyclase activity	F	0	1	34	1549	0	0.0645578	under		jgi|Crypa2|249670|e_gw1.2.340.1	0.97805	0.97805
GO:0032851	positive regulation of Rab GTPase activity	P	0	1	34	1549	0	0.0645578	under		jgi|Crypa2|249387|e_gw1.2.39.1	0.97805	0.97805
GO:0042602	riboflavin reductase (NADPH) activity	F	0	1	34	1549	0	0.0645578	under		jgi|Crypa2|284247|estExt_Genewise1Plus.C_10865	0.97805	0.97805
GO:0097010	eukaryotic translation initiation factor 4F complex assembly	P	0	1	34	1549	0	0.0645578	under		jgi|Crypa2|66059|Crypa1.fgenesh1_pg.C_scaffold_1000156	0.97805	0.97805
GO:0009252	peptidoglycan biosynthetic process	P	0	1	34	1549	0	0.0645578	under		jgi|Crypa2|256419|e_gw1.4.2864.1	0.97805	0.97805
GO:0007076	mitotic chromosome condensation	P	0	1	34	1549	0	0.0645578	under		jgi|Crypa2|325892|fgenesh1_pg.1_	0.97805	0.97805
GO:0003958	NADPH-hemoprotein reductase activity	F	0	1	34	1549	0	0.0645578	under		jgi|Crypa2|251639|e_gw1.3.74.1	0.97805	0.97805
GO:0003952	NAD+ synthase (glutamine-hydrolyzing) activity	F	0	1	34	1549	0	0.0645578	under		jgi|Crypa2|263891|e_gw1.7.916.1	0.97805	0.97805
GO:0003950	NAD+ ADP-ribosyltransferase activity	F	0	1	34	1549	0	0.0645578	under		jgi|Crypa2|236943|gw1.1.3709.1	0.97805	0.97805
GO:0030665	clathrin-coated vesicle membrane	C	0	1	34	1549	0	0.0645578	under		jgi|Crypa2|264164|e_gw1.7.16.1	0.97805	0.97805
GO:0009240	isopentenyl diphosphate biosynthetic process	P	0	1	34	1549	0	0.0645578	under		jgi|Crypa2|230840|gw1.4.1748.1	0.97805	0.97805
GO:0007064	mitotic sister chromatid cohesion	P	0	1	34	1549	0	0.0645578	under		jgi|Crypa2|246153|e_gw1.1.1969.1	0.97805	0.97805
GO:0007062	sister chromatid cohesion	P	0	1	34	1549	0	0.0645578	under		jgi|Crypa2|246153|e_gw1.1.1969.1	0.97805	0.97805
GO:0003938	IMP dehydrogenase activity	F	0	1	34	1549	0	0.0645578	under		jgi|Crypa2|258200|e_gw1.5.364.1	0.97805	0.97805
GO:0003937	IMP cyclohydrolase activity	F	0	1	34	1549	0	0.0645578	under		jgi|Crypa2|258739|e_gw1.5.1333.1	0.97805	0.97805
GO:0003935	GTP cyclohydrolase II activity	F	0	1	34	1549	0	0.0645578	under		jgi|Crypa2|283322|estExt_Genewise1.C_100258	0.97805	0.97805
GO:0003933	GTP cyclohydrolase activity	F	0	1	34	1549	0	0.0645578	under		jgi|Crypa2|283322|estExt_Genewise1.C_100258	0.97805	0.97805
GO:0009226	nucleotide-sugar biosynthetic process	P	0	1	34	1549	0	0.0645578	under		jgi|Crypa2|258852|e_gw1.5.1831.1	0.97805	0.97805
GO:0009220	pyrimidine ribonucleotide biosynthetic process	P	0	1	34	1549	0	0.0645578	under		jgi|Crypa2|247527|e_gw1.1.1532.1	0.97805	0.97805
GO:0048584	positive regulation of response to stimulus	P	0	1	34	1549	0	0.0645578	under		jgi|Crypa2|105373|Crypa1.estExt_fgenesh1_pg.C_10946	0.97805	0.97805
GO:0003922	GMP synthase (glutamine-hydrolyzing) activity	F	0	1	34	1549	0	0.0645578	under		jgi|Crypa2|107840|Crypa1.estExt_fgenesh1_pg.C_60184	0.97805	0.97805
GO:0009218	pyrimidine ribonucleotide metabolic process	P	0	1	34	1549	0	0.0645578	under		jgi|Crypa2|247527|e_gw1.1.1532.1	0.97805	0.97805
GO:0003913	DNA photolyase activity	F	0	1	34	1549	0	0.0645578	under		jgi|Crypa2|250179|e_gw1.2.1354.1	0.97805	0.97805
GO:0001735	prenylcysteine oxidase activity	F	0	1	34	1549	0	0.0645578	under		jgi|Crypa2|331976|fgenesh1_pg.6_	0.97805	0.97805
GO:0009209	pyrimidine ribonucleoside triphosphate biosynthetic process	P	0	1	34	1549	0	0.0645578	under		jgi|Crypa2|247527|e_gw1.1.1532.1	0.97805	0.97805
GO:0030623	U5 snRNA binding	F	0	1	34	1549	0	0.0645578	under		jgi|Crypa2|248324|e_gw1.1.3449.1	0.97805	0.97805
GO:0009208	pyrimidine ribonucleoside triphosphate metabolic process	P	0	1	34	1549	0	0.0645578	under		jgi|Crypa2|247527|e_gw1.1.1532.1	0.97805	0.97805
GO:0007029	endoplasmic reticulum organization	P	0	1	34	1549	0	0.0645578	under		jgi|Crypa2|221434|gw1.9.446.1	0.97805	0.97805
GO:0019674	NAD metabolic process	P	0	1	34	1549	0	0.0645578	under		jgi|Crypa2|263891|e_gw1.7.916.1	0.97805	0.97805
GO:0019673	GDP-mannose metabolic process	P	0	1	34	1549	0	0.0645578	under		jgi|Crypa2|258852|e_gw1.5.1831.1	0.97805	0.97805
GO:0018580	nitronate monooxygenase activity	F	0	1	34	1549	0	0.0645578	under		jgi|Crypa2|251831|e_gw1.3.2122.1	0.97805	0.97805
GO:0045298	tubulin complex	C	0	1	34	1549	0	0.0645578	under		jgi|Crypa2|270692|estExt_Genewise1.C_10725	0.97805	0.97805
GO:1900793	shamixanthone biosynthetic process	P	0	1	34	1549	0	0.0645578	under		jgi|Crypa2|331746|fgenesh1_pg.6_	0.97805	0.97805
GO:1900791	shamixanthone metabolic process	P	0	1	34	1549	0	0.0645578	under		jgi|Crypa2|331746|fgenesh1_pg.6_	0.97805	0.97805
GO:0019654	acetate fermentation	P	0	1	34	1549	0	0.0645578	under		jgi|Crypa2|217258|gw1.4.223.1	0.97805	0.97805
GO:0045275	respiratory chain complex III	C	0	1	34	1549	0	0.0645578	under		jgi|Crypa2|268336|e_gw1.9.1882.1	0.97805	0.97805
GO:0045271	respiratory chain complex I	C	0	1	34	1549	0	0.0645578	under		jgi|Crypa2|58899|Crypa1.fgenesh1_pm.C_scaffold_1000136	0.97805	0.97805
GO:0051903	S-(hydroxymethyl)glutathione dehydrogenase activity	F	0	1	34	1549	0	0.0645578	under		jgi|Crypa2|273593|estExt_Genewise1.C_21716	0.97805	0.97805
GO:0046356	acetyl-CoA catabolic process	P	0	1	34	1549	0	0.0645578	under		jgi|Crypa2|105976|Crypa1.estExt_fgenesh1_pg.C_20495	0.97805	0.97805
GO:0045269	proton-transporting ATP synthase, central stalk	C	0	1	34	1549	0	0.0645578	under		jgi|Crypa2|325981|fgenesh1_pg.1_	0.97805	0.97805
GO:0046352	disaccharide catabolic process	P	0	1	34	1549	0	0.0645578	under		jgi|Crypa2|334380|fgenesh1_pg.9_	0.97805	0.97805
GO:0043086	negative regulation of catalytic activity	P	0	1	34	1549	0	0.0645578	under		jgi|Crypa2|102917|Crypa1.estExt_fgenesh1_kg.C_50260	0.97805	0.97805
GO:0046349	amino sugar biosynthetic process	P	0	1	34	1549	0	0.0645578	under		jgi|Crypa2|236231|gw1.9.1397.1	0.97805	0.97805
GO:0019629	propionate catabolic process, 2-methylcitrate cycle	P	0	1	34	1549	0	0.0645578	under		jgi|Crypa2|107559|Crypa1.estExt_fgenesh1_pg.C_50344	0.97805	0.97805
GO:0019627	urea metabolic process	P	0	1	34	1549	0	0.0645578	under		jgi|Crypa2|216487|gw1.5.143.1	0.97805	0.97805
GO:0019626	short-chain fatty acid catabolic process	P	0	1	34	1549	0	0.0645578	under		jgi|Crypa2|107559|Crypa1.estExt_fgenesh1_pg.C_50344	0.97805	0.97805
GO:0008784	alanine racemase activity	F	0	1	34	1549	0	0.0645578	under		jgi|Crypa2|293583|estExt_Genewise1Plus.C_61993	0.97805	0.97805
GO:0048511	rhythmic process	P	0	1	34	1549	0	0.0645578	under		jgi|Crypa2|279909|estExt_Genewise1.C_61854	0.97805	0.97805
GO:0015267	channel activity	F	0	1	34	1549	0	0.0645578	under		jgi|Crypa2|334238|fgenesh1_pg.9_	0.97805	0.97805
GO:0048500	signal recognition particle	C	0	1	34	1549	0	0.0645578	under		jgi|Crypa2|326739|fgenesh1_pg.1_	0.97805	0.97805
GO:0006596	polyamine biosynthetic process	P	0	1	34	1549	0	0.0645578	under		jgi|Crypa2|342777|fgenesh1_pm.9_	0.97805	0.97805
GO:0006595	polyamine metabolic process	P	0	1	34	1549	0	0.0645578	under		jgi|Crypa2|342777|fgenesh1_pm.9_	0.97805	0.97805
GO:0009847	spore germination	P	0	1	34	1549	0	0.0645578	under		jgi|Crypa2|324701|fgenesh1_kg.10_	0.97805	0.97805
GO:0033293	monocarboxylic acid binding	F	0	1	34	1549	0	0.0645578	under		jgi|Crypa2|263130|e_gw1.7.33.1	0.97805	0.97805
GO:0043044	ATP-dependent chromatin remodeling	P	0	1	34	1549	0	0.0645578	under		jgi|Crypa2|267758|e_gw1.9.27.1	0.97805	0.97805
GO:0043043	peptide biosynthetic process	P	0	1	34	1549	0	0.0645578	under		jgi|Crypa2|331746|fgenesh1_pg.6_	0.97805	0.97805
GO:0006578	amino-acid betaine biosynthetic process	P	0	1	34	1549	0	0.0645578	under		jgi|Crypa2|349494|estExt_fgenesh1_pg.C_11450	0.97805	0.97805
GO:0006577	amino-acid betaine metabolic process	P	0	1	34	1549	0	0.0645578	under		jgi|Crypa2|349494|estExt_fgenesh1_pg.C_11450	0.97805	0.97805
GO:0004399	histidinol dehydrogenase activity	F	0	1	34	1549	0	0.0645578	under		jgi|Crypa2|107162|Crypa1.estExt_fgenesh1_pg.C_40487	0.97805	0.97805
GO:0006569	tryptophan catabolic process	P	0	1	34	1549	0	0.0645578	under		jgi|Crypa2|326397|fgenesh1_pg.1_	0.97805	0.97805
GO:0006564	L-serine biosynthetic process	P	0	1	34	1549	0	0.0645578	under		jgi|Crypa2|334890|fgenesh1_pg.10_	0.97805	0.97805
GO:0006561	proline biosynthetic process	P	0	1	34	1549	0	0.0645578	under		jgi|Crypa2|327534|fgenesh1_pg.2_	0.97805	0.97805
GO:0004385	guanylate kinase activity	F	0	1	34	1549	0	0.0645578	under		jgi|Crypa2|255421|e_gw1.4.3202.1	0.97805	0.97805
GO:0006556	S-adenosylmethionine biosynthetic process	P	0	1	34	1549	0	0.0645578	under		jgi|Crypa2|249879|e_gw1.2.2870.1	0.97805	0.97805
GO:0004379	glycylpeptide N-tetradecanoyltransferase activity	F	0	1	34	1549	0	0.0645578	under		jgi|Crypa2|258234|e_gw1.5.1395.1	0.97805	0.97805
GO:0004375	glycine dehydrogenase (decarboxylating) activity	F	0	1	34	1549	0	0.0645578	under		jgi|Crypa2|249981|e_gw1.2.50.1	0.97805	0.97805
GO:0004373	glycogen (starch) synthase activity	F	0	1	34	1549	0	0.0645578	under		jgi|Crypa2|268999|e_gw1.10.344.1	0.97805	0.97805
GO:0004372	glycine hydroxymethyltransferase activity	F	0	1	34	1549	0	0.0645578	under		jgi|Crypa2|340733|fgenesh1_pm.6_	0.97805	0.97805
GO:0004371	glycerone kinase activity	F	0	1	34	1549	0	0.0645578	under		jgi|Crypa2|217967|gw1.1.578.1	0.97805	0.97805
GO:0035434	copper ion transmembrane transport	P	0	1	34	1549	0	0.0645578	under		jgi|Crypa2|327666|fgenesh1_pg.2_	0.97805	0.97805
GO:0006399	tRNA metabolic process	P	0	28	34	1549	0	1.80762	under		jgi|Crypa2|272209|estExt_Genewise1.C_13434, jgi|Crypa2|331688|fgenesh1_pg.6_	0.534204	0.97805
GO:0006457	protein folding	P	0	26	34	1549	0	1.6785	under		jgi|Crypa2|218268|gw1.3.437.1, jgi|Crypa2|275430|estExt_Genewise1.C_32591, jgi|Crypa2|258139|e_gw1.5.2914.1, jgi|Crypa2|334947|fgenesh1_pg.10_	0.558887	0.97805
GO:0006396	RNA processing	P	0	26	34	1549	0	1.6785	under		jgi|Crypa2|102834|Crypa1.estExt_fgenesh1_kg.C_50171, jgi|Crypa2|224337|gw1.9.683.1, jgi|Crypa2|106042|Crypa1.estExt_fgenesh1_pg.C_20619, jgi|Crypa2|339513|fgenesh1_pm.4_	0.558887	0.97805
GO:0004175	endopeptidase activity	F	0	26	34	1549	0	1.6785	under		jgi|Crypa2|334850|fgenesh1_pg.10_	0.558887	0.97805
GO:0006144	purine nucleobase metabolic process	P	0	26	34	1549	0	1.6785	under		jgi|Crypa2|327242|fgenesh1_pg.2_	0.558887	0.97805
GO:0006118	electron transport	P	0	26	34	1549	0	1.6785	under		jgi|Crypa2|261112|e_gw1.6.373.1, jgi|Crypa2|251639|e_gw1.3.74.1, jgi|Crypa2|234662|gw1.1.3354.1, jgi|Crypa2|282435|estExt_Genewise1.C_90540, jgi|Crypa2|256828|e_gw1.4.1028.1, jgi|Crypa2|264827|e_gw1.7.2306.1, jgi|Crypa2|260143|e_gw1.5.2716.1, jgi|Crypa2|334283|fgenesh1_pg.9_	0.558887	0.97805
GO:0072522	purine-containing compound biosynthetic process	P	0	23	34	1549	0	1.48483	under		jgi|Crypa2|232941|gw1.4.2013.1, jgi|Crypa2|259290|e_gw1.5.1164.1, jgi|Crypa2|263847|e_gw1.7.966.1, jgi|Crypa2|108642|Crypa1.estExt_fgenesh1_pg.C_80478, jgi|Crypa2|258200|e_gw1.5.364.1, jgi|Crypa2|247527|e_gw1.1.1532.1, jgi|Crypa2|321005|fgenesh1_kg.2_	0.597999	0.97805
GO:0016798	hydrolase activity, acting on glycosyl bonds	F	0	23	34	1549	0	1.48483	under		jgi|Crypa2|274824|estExt_Genewise1.C_31569, jgi|Crypa2|325217|fgenesh1_pg.1_	0.597999	0.97805
GO:0031966	mitochondrial membrane	C	0	23	34	1549	0	1.48483	under		jgi|Crypa2|278775|estExt_Genewise1.C_52350, jgi|Crypa2|267488|e_gw1.9.165.1, jgi|Crypa2|58899|Crypa1.fgenesh1_pm.C_scaffold_1000136, jgi|Crypa2|258200|e_gw1.5.364.1, jgi|Crypa2|333035|fgenesh1_pg.7_	0.597999	0.97805
GO:0016192	vesicle-mediated transport	P	0	29	34	1549	0	1.87218	under		jgi|Crypa2|226297|gw1.2.1219.1, jgi|Crypa2|343564|fgenesh1_pm.11_	0.522262	0.97805
GO:1901605	alpha-amino acid metabolic process	P	2	119	34	1549	5.88235	7.68238	under	jgi|Crypa2|226763|gw1.4.1289.1, jgi|Crypa2|335787|fgenesh1_pm.1_		0.258271	0.97805
GO:0012505	endomembrane system	C	0	22	34	1549	0	1.42027	under		jgi|Crypa2|226297|gw1.2.1219.1, jgi|Crypa2|326112|fgenesh1_pg.1_	0.611617	0.97805
GO:0000502	proteasome complex	C	0	22	34	1549	0	1.42027	under		jgi|Crypa2|334850|fgenesh1_pg.10_	0.611617	0.97805
GO:0006468	protein phosphorylation	P	0	22	34	1549	0	1.42027	under		jgi|Crypa2|257479|e_gw1.4.3286.1, jgi|Crypa2|105584|Crypa1.estExt_fgenesh1_pg.C_11404, jgi|Crypa2|247165|e_gw1.1.975.1, jgi|Crypa2|256657|e_gw1.4.1119.1, jgi|Crypa2|269967|e_gw1.11.35.1, jgi|Crypa2|258388|e_gw1.5.2059.1, jgi|Crypa2|248366|e_gw1.1.3598.1, jgi|Crypa2|251156|e_gw1.2.1406.1, jgi|Crypa2|102753|Crypa1.estExt_fgenesh1_kg.C_50082, jgi|Crypa2|263568|e_gw1.7.1642.1, jgi|Crypa2|326895|fgene…	0.611617	0.97805
GO:0006418	tRNA aminoacylation for protein translation	P	0	22	34	1549	0	1.42027	under		jgi|Crypa2|272209|estExt_Genewise1.C_13434, jgi|Crypa2|331688|fgenesh1_pg.6_	0.611617	0.97805
GO:0016876	ligase activity, forming aminoacyl-tRNA and related compounds	F	0	22	34	1549	0	1.42027	under		jgi|Crypa2|272209|estExt_Genewise1.C_13434, jgi|Crypa2|331688|fgenesh1_pg.6_	0.611617	0.97805
GO:0016875	ligase activity, forming carbon-oxygen bonds	F	0	22	34	1549	0	1.42027	under		jgi|Crypa2|272209|estExt_Genewise1.C_13434, jgi|Crypa2|331688|fgenesh1_pg.6_	0.611617	0.97805
GO:0009072	aromatic amino acid family metabolic process	P	0	22	34	1549	0	1.42027	under		jgi|Crypa2|256328|e_gw1.4.1213.1, jgi|Crypa2|258088|e_gw1.5.499.1, jgi|Crypa2|265667|e_gw1.8.423.1, jgi|Crypa2|103155|Crypa1.estExt_fgenesh1_kg.C_60127, jgi|Crypa2|250226|e_gw1.2.474.1, jgi|Crypa2|255355|e_gw1.4.2310.1, jgi|Crypa2|263293|e_gw1.7.276.1, jgi|Crypa2|255568|e_gw1.4.521.1, jgi|Crypa2|327125|fgenesh1_pg.2_	0.611617	0.97805
GO:0004812	aminoacyl-tRNA ligase activity	F	0	22	34	1549	0	1.42027	under		jgi|Crypa2|272209|estExt_Genewise1.C_13434, jgi|Crypa2|331688|fgenesh1_pg.6_	0.611617	0.97805
GO:0005829	cytosol	C	0	22	34	1549	0	1.42027	under		jgi|Crypa2|224337|gw1.9.683.1, jgi|Crypa2|258139|e_gw1.5.2914.1, jgi|Crypa2|218418|gw1.6.228.1, jgi|Crypa2|103155|Crypa1.estExt_fgenesh1_kg.C_60127, jgi|Crypa2|235334|gw1.3.2624.1, jgi|Crypa2|325892|fgenesh1_pg.1_	0.611617	0.97805
GO:0046039	GTP metabolic process	P	0	22	34	1549	0	1.42027	under		jgi|Crypa2|221434|gw1.9.446.1, jgi|Crypa2|105584|Crypa1.estExt_fgenesh1_pg.C_11404, jgi|Crypa2|338364|fgenesh1_pm.3_	0.611617	0.97805
GO:0004553	hydrolase activity, hydrolyzing O-glycosyl compounds	F	0	22	34	1549	0	1.42027	under		jgi|Crypa2|274824|estExt_Genewise1.C_31569, jgi|Crypa2|325217|fgenesh1_pg.1_	0.611617	0.97805
GO:0009308	amine metabolic process	P	0	22	34	1549	0	1.42027	under		jgi|Crypa2|256328|e_gw1.4.1213.1, jgi|Crypa2|258088|e_gw1.5.499.1, jgi|Crypa2|265667|e_gw1.8.423.1, jgi|Crypa2|103155|Crypa1.estExt_fgenesh1_kg.C_60127, jgi|Crypa2|250226|e_gw1.2.474.1, jgi|Crypa2|255355|e_gw1.4.2310.1, jgi|Crypa2|263293|e_gw1.7.276.1, jgi|Crypa2|255568|e_gw1.4.521.1, jgi|Crypa2|327125|fgenesh1_pg.2_	0.611617	0.97805
GO:0043039	tRNA aminoacylation	P	0	22	34	1549	0	1.42027	under		jgi|Crypa2|272209|estExt_Genewise1.C_13434, jgi|Crypa2|331688|fgenesh1_pg.6_	0.611617	0.97805
GO:0043038	amino acid activation	P	0	22	34	1549	0	1.42027	under		jgi|Crypa2|272209|estExt_Genewise1.C_13434, jgi|Crypa2|331688|fgenesh1_pg.6_	0.611617	0.97805
GO:0006511	ubiquitin-dependent protein catabolic process	P	0	15	34	1549	0	0.968367	under		jgi|Crypa2|100900|Crypa1.estExt_fgenesh1_kg.C_10521, jgi|Crypa2|265740|e_gw1.8.1631.1, jgi|Crypa2|326383|fgenesh1_pg.1_	0.715737	0.97805
GO:0072527	pyrimidine-containing compound metabolic process	P	0	15	34	1549	0	0.968367	under		jgi|Crypa2|332974|fgenesh1_pg.7_	0.715737	0.97805
GO:0043632	modification-dependent macromolecule catabolic process	P	0	15	34	1549	0	0.968367	under		jgi|Crypa2|100900|Crypa1.estExt_fgenesh1_kg.C_10521, jgi|Crypa2|265740|e_gw1.8.1631.1, jgi|Crypa2|326383|fgenesh1_pg.1_	0.715737	0.97805
GO:0009163	nucleoside biosynthetic process	P	0	15	34	1549	0	0.968367	under		jgi|Crypa2|232941|gw1.4.2013.1, jgi|Crypa2|258200|e_gw1.5.364.1, jgi|Crypa2|247527|e_gw1.1.1532.1, jgi|Crypa2|321005|fgenesh1_kg.2_	0.715737	0.97805
GO:0044042	glucan metabolic process	P	0	15	34	1549	0	0.968367	under		jgi|Crypa2|106034|Crypa1.estExt_fgenesh1_pg.C_20594, jgi|Crypa2|260788|e_gw1.5.2299.1, jgi|Crypa2|334380|fgenesh1_pg.9_	0.715737	0.97805
GO:0051174	regulation of phosphorus metabolic process	P	0	15	34	1549	0	0.968367	under		jgi|Crypa2|221434|gw1.9.446.1, jgi|Crypa2|105584|Crypa1.estExt_fgenesh1_pg.C_11404, jgi|Crypa2|338364|fgenesh1_pm.3_	0.715737	0.97805
GO:0016836	hydro-lyase activity	F	0	15	34	1549	0	0.968367	under		jgi|Crypa2|108144|Crypa1.estExt_fgenesh1_pg.C_70119, jgi|Crypa2|103155|Crypa1.estExt_fgenesh1_kg.C_60127, jgi|Crypa2|220750|gw1.9.394.1, jgi|Crypa2|255355|e_gw1.4.2310.1, jgi|Crypa2|107559|Crypa1.estExt_fgenesh1_pg.C_50344, jgi|Crypa2|333011|fgenesh1_pg.7_	0.715737	0.97805
GO:0042455	ribonucleoside biosynthetic process	P	0	15	34	1549	0	0.968367	under		jgi|Crypa2|232941|gw1.4.2013.1, jgi|Crypa2|258200|e_gw1.5.364.1, jgi|Crypa2|247527|e_gw1.1.1532.1, jgi|Crypa2|321005|fgenesh1_kg.2_	0.715737	0.97805
GO:0042451	purine nucleoside biosynthetic process	P	0	15	34	1549	0	0.968367	under		jgi|Crypa2|232941|gw1.4.2013.1, jgi|Crypa2|258200|e_gw1.5.364.1, jgi|Crypa2|247527|e_gw1.1.1532.1, jgi|Crypa2|321005|fgenesh1_kg.2_	0.715737	0.97805
GO:0009082	branched-chain amino acid biosynthetic process	P	0	15	34	1549	0	0.968367	under		jgi|Crypa2|231255|gw1.8.1216.1, jgi|Crypa2|235859|gw1.7.1604.1, jgi|Crypa2|328153|fgenesh1_pg.3_	0.715737	0.97805
GO:0046129	purine ribonucleoside biosynthetic process	P	0	15	34	1549	0	0.968367	under		jgi|Crypa2|232941|gw1.4.2013.1, jgi|Crypa2|258200|e_gw1.5.364.1, jgi|Crypa2|247527|e_gw1.1.1532.1, jgi|Crypa2|321005|fgenesh1_kg.2_	0.715737	0.97805
GO:0016758	transferase activity, transferring hexosyl groups	F	0	15	34	1549	0	0.968367	under		jgi|Crypa2|106034|Crypa1.estExt_fgenesh1_pg.C_20594, jgi|Crypa2|216788|gw1.5.170.1, jgi|Crypa2|262898|e_gw1.6.9.1, jgi|Crypa2|253168|e_gw1.3.2742.1, jgi|Crypa2|261967|e_gw1.6.1884.1, jgi|Crypa2|239163|gw1.8.1789.1, jgi|Crypa2|236838|gw1.4.2473.1, jgi|Crypa2|106438|Crypa1.estExt_fgenesh1_pg.C_30301, jgi|Crypa2|225412|gw1.3.1383.1, jgi|Crypa2|215459|gw1.7.19.1, jgi|Crypa2|251602|e_gw1.3.19.1, jgi|C…	0.715737	0.97805
GO:0072330	monocarboxylic acid biosynthetic process	P	0	15	34	1549	0	0.968367	under		jgi|Crypa2|263130|e_gw1.7.33.1, jgi|Crypa2|104955|Crypa1.estExt_fgenesh1_pg.C_10091, jgi|Crypa2|235334|gw1.3.2624.1, jgi|Crypa2|331746|fgenesh1_pg.6_	0.715737	0.97805
GO:0031406	carboxylic acid binding	F	0	15	34	1549	0	0.968367	under		jgi|Crypa2|263130|e_gw1.7.33.1, jgi|Crypa2|331746|fgenesh1_pg.6_	0.715737	0.97805
GO:0006281	DNA repair	P	0	15	34	1549	0	0.968367	under		jgi|Crypa2|258608|e_gw1.5.1551.1, jgi|Crypa2|104400|Crypa1.estExt_fgenesh1_kg.C_100011, jgi|Crypa2|341381|fgenesh1_pm.7_	0.715737	0.97805
GO:0019941	modification-dependent protein catabolic process	P	0	15	34	1549	0	0.968367	under		jgi|Crypa2|100900|Crypa1.estExt_fgenesh1_kg.C_10521, jgi|Crypa2|265740|e_gw1.8.1631.1, jgi|Crypa2|326383|fgenesh1_pg.1_	0.715737	0.97805
GO:0051540	metal cluster binding	F	0	15	34	1549	0	0.968367	under		jgi|Crypa2|108144|Crypa1.estExt_fgenesh1_pg.C_70119, jgi|Crypa2|333888|fgenesh1_pg.8_	0.715737	0.97805
GO:0018193	peptidyl-amino acid modification	P	0	15	34	1549	0	0.968367	under		jgi|Crypa2|255554|e_gw1.4.1794.1, jgi|Crypa2|330358|fgenesh1_pg.4_	0.715737	0.97805
GO:0051536	iron-sulfur cluster binding	F	0	15	34	1549	0	0.968367	under		jgi|Crypa2|108144|Crypa1.estExt_fgenesh1_pg.C_70119, jgi|Crypa2|333888|fgenesh1_pg.8_	0.715737	0.97805
GO:0019220	regulation of phosphate metabolic process	P	0	15	34	1549	0	0.968367	under		jgi|Crypa2|221434|gw1.9.446.1, jgi|Crypa2|105584|Crypa1.estExt_fgenesh1_pg.C_11404, jgi|Crypa2|338364|fgenesh1_pm.3_	0.715737	0.97805
GO:0045454	cell redox homeostasis	P	0	15	34	1549	0	0.968367	under		jgi|Crypa2|222065|gw1.9.491.1, jgi|Crypa2|260143|e_gw1.5.2716.1, jgi|Crypa2|269246|e_gw1.10.858.1, jgi|Crypa2|216148|gw1.9.46.1, jgi|Crypa2|321471|fgenesh1_kg.3_	0.715737	0.97805
GO:0006073	cellular glucan metabolic process	P	0	15	34	1549	0	0.968367	under		jgi|Crypa2|106034|Crypa1.estExt_fgenesh1_pg.C_20594, jgi|Crypa2|260788|e_gw1.5.2299.1, jgi|Crypa2|334380|fgenesh1_pg.9_	0.715737	0.97805
GO:0043177	organic acid binding	F	0	15	34	1549	0	0.968367	under		jgi|Crypa2|263130|e_gw1.7.33.1, jgi|Crypa2|331746|fgenesh1_pg.6_	0.715737	0.97805
GO:0006810	transport	P	3	137	34	1549	8.82353	8.84442	under	jgi|Crypa2|325735|fgenesh1_pg.1_		0.237183	0.97805
GO:0009165	nucleotide biosynthetic process	P	0	25	34	1549	0	1.61394	under		jgi|Crypa2|232941|gw1.4.2013.1, jgi|Crypa2|259290|e_gw1.5.1164.1, jgi|Crypa2|263847|e_gw1.7.966.1, jgi|Crypa2|108642|Crypa1.estExt_fgenesh1_pg.C_80478, jgi|Crypa2|258200|e_gw1.5.364.1, jgi|Crypa2|247527|e_gw1.1.1532.1, jgi|Crypa2|321005|fgenesh1_kg.2_	0.57164	0.97805
GO:1901293	nucleoside phosphate biosynthetic process	P	0	25	34	1549	0	1.61394	under		jgi|Crypa2|232941|gw1.4.2013.1, jgi|Crypa2|259290|e_gw1.5.1164.1, jgi|Crypa2|263847|e_gw1.7.966.1, jgi|Crypa2|108642|Crypa1.estExt_fgenesh1_pg.C_80478, jgi|Crypa2|258200|e_gw1.5.364.1, jgi|Crypa2|247527|e_gw1.1.1532.1, jgi|Crypa2|321005|fgenesh1_kg.2_	0.57164	0.97805
GO:0009154	purine ribonucleotide catabolic process	P	0	30	34	1549	0	1.93673	under		jgi|Crypa2|221434|gw1.9.446.1, jgi|Crypa2|105584|Crypa1.estExt_fgenesh1_pg.C_11404, jgi|Crypa2|338364|fgenesh1_pm.3_	0.51058	0.97805
GO:0009146	purine nucleoside triphosphate catabolic process	P	0	30	34	1549	0	1.93673	under		jgi|Crypa2|221434|gw1.9.446.1, jgi|Crypa2|105584|Crypa1.estExt_fgenesh1_pg.C_11404, jgi|Crypa2|338364|fgenesh1_pm.3_	0.51058	0.97805
GO:0009143	nucleoside triphosphate catabolic process	P	0	30	34	1549	0	1.93673	under		jgi|Crypa2|221434|gw1.9.446.1, jgi|Crypa2|105584|Crypa1.estExt_fgenesh1_pg.C_11404, jgi|Crypa2|338364|fgenesh1_pm.3_	0.51058	0.97805
GO:0046130	purine ribonucleoside catabolic process	P	0	30	34	1549	0	1.93673	under		jgi|Crypa2|221434|gw1.9.446.1, jgi|Crypa2|105584|Crypa1.estExt_fgenesh1_pg.C_11404, jgi|Crypa2|338364|fgenesh1_pm.3_	0.51058	0.97805
GO:0070727	cellular macromolecule localization	P	0	30	34	1549	0	1.93673	under		jgi|Crypa2|226297|gw1.2.1219.1, jgi|Crypa2|343564|fgenesh1_pm.11_	0.51058	0.97805
GO:0006886	intracellular protein transport	P	0	30	34	1549	0	1.93673	under		jgi|Crypa2|226297|gw1.2.1219.1, jgi|Crypa2|343564|fgenesh1_pm.11_	0.51058	0.97805
GO:0034613	cellular protein localization	P	0	30	34	1549	0	1.93673	under		jgi|Crypa2|226297|gw1.2.1219.1, jgi|Crypa2|343564|fgenesh1_pm.11_	0.51058	0.97805
GO:0031975	envelope	C	0	30	34	1549	0	1.93673	under		jgi|Crypa2|278775|estExt_Genewise1.C_52350, jgi|Crypa2|264005|e_gw1.7.2331.1, jgi|Crypa2|248857|e_gw1.1.3474.1, jgi|Crypa2|267488|e_gw1.9.165.1, jgi|Crypa2|58899|Crypa1.fgenesh1_pm.C_scaffold_1000136, jgi|Crypa2|249709|e_gw1.2.341.1, jgi|Crypa2|256828|e_gw1.4.1028.1, jgi|Crypa2|331548|fgenesh1_pg.5_	0.51058	0.97805
GO:0031967	organelle envelope	C	0	30	34	1549	0	1.93673	under		jgi|Crypa2|278775|estExt_Genewise1.C_52350, jgi|Crypa2|264005|e_gw1.7.2331.1, jgi|Crypa2|248857|e_gw1.1.3474.1, jgi|Crypa2|267488|e_gw1.9.165.1, jgi|Crypa2|58899|Crypa1.fgenesh1_pm.C_scaffold_1000136, jgi|Crypa2|249709|e_gw1.2.341.1, jgi|Crypa2|256828|e_gw1.4.1028.1, jgi|Crypa2|331548|fgenesh1_pg.5_	0.51058	0.97805
GO:0006152	purine nucleoside catabolic process	P	0	30	34	1549	0	1.93673	under		jgi|Crypa2|221434|gw1.9.446.1, jgi|Crypa2|105584|Crypa1.estExt_fgenesh1_pg.C_11404, jgi|Crypa2|338364|fgenesh1_pm.3_	0.51058	0.97805
GO:0030163	protein catabolic process	P	0	30	34	1549	0	1.93673	under		jgi|Crypa2|334850|fgenesh1_pg.10_	0.51058	0.97805
GO:0045333	cellular respiration	P	0	30	34	1549	0	1.93673	under		jgi|Crypa2|256328|e_gw1.4.1213.1, jgi|Crypa2|260861|e_gw1.6.2246.1, jgi|Crypa2|268230|e_gw1.9.1582.1, jgi|Crypa2|219806|gw1.4.493.1, jgi|Crypa2|108144|Crypa1.estExt_fgenesh1_pg.C_70119, jgi|Crypa2|263130|e_gw1.7.33.1, jgi|Crypa2|234662|gw1.1.3354.1, jgi|Crypa2|256828|e_gw1.4.1028.1, jgi|Crypa2|218348|gw1.2.257.1, jgi|Crypa2|331548|fgenesh1_pg.5_	0.51058	0.97805
GO:0009261	ribonucleotide catabolic process	P	0	30	34	1549	0	1.93673	under		jgi|Crypa2|221434|gw1.9.446.1, jgi|Crypa2|105584|Crypa1.estExt_fgenesh1_pg.C_11404, jgi|Crypa2|338364|fgenesh1_pm.3_	0.51058	0.97805
GO:0009207	purine ribonucleoside triphosphate catabolic process	P	0	30	34	1549	0	1.93673	under		jgi|Crypa2|221434|gw1.9.446.1, jgi|Crypa2|105584|Crypa1.estExt_fgenesh1_pg.C_11404, jgi|Crypa2|338364|fgenesh1_pm.3_	0.51058	0.97805
GO:0009203	ribonucleoside triphosphate catabolic process	P	0	30	34	1549	0	1.93673	under		jgi|Crypa2|221434|gw1.9.446.1, jgi|Crypa2|105584|Crypa1.estExt_fgenesh1_pg.C_11404, jgi|Crypa2|338364|fgenesh1_pm.3_	0.51058	0.97805
GO:0044711	single-organism biosynthetic process	P	2	98	34	1549	5.88235	6.32666	under	jgi|Crypa2|226763|gw1.4.1289.1, jgi|Crypa2|251720|e_gw1.3.2316.1	jgi|Crypa2|327242|fgenesh1_pg.2_	0.280196	0.97805
GO:0046700	heterocycle catabolic process	P	0	42	34	1549	0	2.71143	under		jgi|Crypa2|221434|gw1.9.446.1, jgi|Crypa2|105584|Crypa1.estExt_fgenesh1_pg.C_11404, jgi|Crypa2|338364|fgenesh1_pm.3_	0.388735	0.97805
GO:1901361	organic cyclic compound catabolic process	P	0	42	34	1549	0	2.71143	under		jgi|Crypa2|221434|gw1.9.446.1, jgi|Crypa2|105584|Crypa1.estExt_fgenesh1_pg.C_11404, jgi|Crypa2|338364|fgenesh1_pm.3_	0.388735	0.97805
GO:0044270	cellular nitrogen compound catabolic process	P	0	42	34	1549	0	2.71143	under		jgi|Crypa2|221434|gw1.9.446.1, jgi|Crypa2|105584|Crypa1.estExt_fgenesh1_pg.C_11404, jgi|Crypa2|338364|fgenesh1_pm.3_	0.388735	0.97805
GO:0016301	kinase activity	F	0	42	34	1549	0	2.71143	under		jgi|Crypa2|331090|fgenesh1_pg.5_	0.388735	0.97805
GO:0072523	purine-containing compound catabolic process	P	0	32	34	1549	0	2.06585	under		jgi|Crypa2|221434|gw1.9.446.1, jgi|Crypa2|105584|Crypa1.estExt_fgenesh1_pg.C_11404, jgi|Crypa2|338364|fgenesh1_pm.3_	0.487972	0.97805
GO:1901136	carbohydrate derivative catabolic process	P	0	32	34	1549	0	2.06585	under		jgi|Crypa2|221434|gw1.9.446.1, jgi|Crypa2|105584|Crypa1.estExt_fgenesh1_pg.C_11404, jgi|Crypa2|338364|fgenesh1_pm.3_	0.487972	0.97805
GO:0009112	nucleobase metabolic process	P	0	32	34	1549	0	2.06585	under		jgi|Crypa2|327242|fgenesh1_pg.2_	0.487972	0.97805
GO:0008610	lipid biosynthetic process	P	0	32	34	1549	0	2.06585	under		jgi|Crypa2|263130|e_gw1.7.33.1, jgi|Crypa2|219031|gw1.1.768.1, jgi|Crypa2|104955|Crypa1.estExt_fgenesh1_pg.C_10091, jgi|Crypa2|235334|gw1.3.2624.1, jgi|Crypa2|228766|gw1.1.2455.1, jgi|Crypa2|331746|fgenesh1_pg.6_	0.487972	0.97805
GO:0016773	phosphotransferase activity, alcohol group as acceptor	F	0	32	34	1549	0	2.06585	under		jgi|Crypa2|327242|fgenesh1_pg.2_	0.487972	0.97805
GO:0070013	intracellular organelle lumen	C	0	32	34	1549	0	2.06585	under		jgi|Crypa2|224337|gw1.9.683.1, jgi|Crypa2|216252|gw1.3.136.1, jgi|Crypa2|332974|fgenesh1_pg.7_	0.487972	0.97805
GO:0006195	purine nucleotide catabolic process	P	0	32	34	1549	0	2.06585	under		jgi|Crypa2|221434|gw1.9.446.1, jgi|Crypa2|105584|Crypa1.estExt_fgenesh1_pg.C_11404, jgi|Crypa2|338364|fgenesh1_pm.3_	0.487972	0.97805
GO:0043233	organelle lumen	C	0	32	34	1549	0	2.06585	under		jgi|Crypa2|224337|gw1.9.683.1, jgi|Crypa2|216252|gw1.3.136.1, jgi|Crypa2|332974|fgenesh1_pg.7_	0.487972	0.97805
GO:0051258	protein polymerization	P	0	11	34	1549	0	0.710136	under		jgi|Crypa2|106122|Crypa1.estExt_fgenesh1_pg.C_20797, jgi|Crypa2|330325|fgenesh1_pg.4_	0.782755	0.97805
GO:0048475	coated membrane	C	0	11	34	1549	0	0.710136	under		jgi|Crypa2|226297|gw1.2.1219.1, jgi|Crypa2|264164|e_gw1.7.16.1, jgi|Crypa2|269287|e_gw1.10.299.1, jgi|Crypa2|261517|e_gw1.6.33.1, jgi|Crypa2|216149|gw1.3.118.1, jgi|Crypa2|332211|fgenesh1_pg.6_	0.782755	0.97805
GO:0008654	phospholipid biosynthetic process	P	0	11	34	1549	0	0.710136	under		jgi|Crypa2|219031|gw1.1.768.1, jgi|Crypa2|239163|gw1.8.1789.1, jgi|Crypa2|253313|e_gw1.3.3290.1, jgi|Crypa2|105467|Crypa1.estExt_fgenesh1_pg.C_11144, jgi|Crypa2|268387|e_gw1.9.20.1, jgi|Crypa2|223716|gw1.7.693.1, jgi|Crypa2|326949|fgenesh1_pg.2_	0.782755	0.97805
GO:0016791	phosphatase activity	F	0	11	34	1549	0	0.710136	under		jgi|Crypa2|265707|e_gw1.8.1833.1, jgi|Crypa2|238781|gw1.10.684.1, jgi|Crypa2|244538|e_gw1.1.1314.1, jgi|Crypa2|221539|gw1.3.898.1, jgi|Crypa2|244532|e_gw1.1.2914.1, jgi|Crypa2|329720|fgenesh1_pg.4_	0.782755	0.97805
GO:0016779	nucleotidyltransferase activity	F	0	11	34	1549	0	0.710136	under		jgi|Crypa2|327242|fgenesh1_pg.2_	0.782755	0.97805
GO:0016765	transferase activity, transferring alkyl or aryl (other than methyl) groups	F	0	11	34	1549	0	0.710136	under		jgi|Crypa2|255554|e_gw1.4.1794.1, jgi|Crypa2|258088|e_gw1.5.499.1, jgi|Crypa2|325976|fgenesh1_pg.1_	0.782755	0.97805
GO:0004674	protein serine/threonine kinase activity	F	0	11	34	1549	0	0.710136	under		jgi|Crypa2|250764|e_gw1.2.1.1, jgi|Crypa2|248366|e_gw1.1.3598.1, jgi|Crypa2|102753|Crypa1.estExt_fgenesh1_kg.C_50082, jgi|Crypa2|263568|e_gw1.7.1642.1, jgi|Crypa2|331319|fgenesh1_pg.5_	0.782755	0.97805
GO:0030117	membrane coat	C	0	11	34	1549	0	0.710136	under		jgi|Crypa2|226297|gw1.2.1219.1, jgi|Crypa2|264164|e_gw1.7.16.1, jgi|Crypa2|269287|e_gw1.10.299.1, jgi|Crypa2|261517|e_gw1.6.33.1, jgi|Crypa2|216149|gw1.3.118.1, jgi|Crypa2|332211|fgenesh1_pg.6_	0.782755	0.97805
GO:0031072	heat shock protein binding	F	0	2	34	1549	0	0.129116	under		jgi|Crypa2|328784|fgenesh1_pg.3_	0.956569	0.97805
GO:0006535	cysteine biosynthetic process from serine	P	0	2	34	1549	0	0.129116	under		jgi|Crypa2|245284|e_gw1.1.3963.1, jgi|Crypa2|221024|gw1.1.1130.1	0.956569	0.97805
GO:0061025	membrane fusion	P	0	2	34	1549	0	0.129116	under		jgi|Crypa2|103155|Crypa1.estExt_fgenesh1_kg.C_60127, jgi|Crypa2|102152|Crypa1.estExt_fgenesh1_kg.C_30447	0.956569	0.97805
GO:0006506	GPI anchor biosynthetic process	P	0	2	34	1549	0	0.129116	under		jgi|Crypa2|219031|gw1.1.768.1, jgi|Crypa2|239163|gw1.8.1789.1	0.956569	0.97805
GO:0006505	GPI anchor metabolic process	P	0	2	34	1549	0	0.129116	under		jgi|Crypa2|219031|gw1.1.768.1, jgi|Crypa2|239163|gw1.8.1789.1	0.956569	0.97805
GO:0004312	fatty acid synthase activity	F	0	2	34	1549	0	0.129116	under		jgi|Crypa2|235334|gw1.3.2624.1, jgi|Crypa2|338634|fgenesh1_pm.3_	0.956569	0.97805
GO:0046930	pore complex	C	0	2	34	1549	0	0.129116	under		jgi|Crypa2|248857|e_gw1.1.3474.1, jgi|Crypa2|338064|fgenesh1_pm.3_	0.956569	0.97805
GO:0042579	microbody	C	0	2	34	1549	0	0.129116	under		jgi|Crypa2|105976|Crypa1.estExt_fgenesh1_pg.C_20495, jgi|Crypa2|251103|e_gw1.2.2586.1	0.956569	0.97805
GO:0042575	DNA polymerase complex	C	0	2	34	1549	0	0.129116	under		jgi|Crypa2|329756|fgenesh1_pg.4_	0.956569	0.97805
GO:0051236	establishment of RNA localization	P	0	2	34	1549	0	0.129116	under		jgi|Crypa2|102834|Crypa1.estExt_fgenesh1_kg.C_50171, jgi|Crypa2|258252|e_gw1.5.2069.1	0.956569	0.97805
GO:0071444	cellular response to pheromone	P	0	2	34	1549	0	0.129116	under		jgi|Crypa2|221434|gw1.9.446.1, jgi|Crypa2|246473|e_gw1.1.3899.1	0.956569	0.97805
GO:0046903	secretion	P	0	2	34	1549	0	0.129116	under		jgi|Crypa2|336002|fgenesh1_pm.1_	0.956569	0.97805
GO:0045814	negative regulation of gene expression, epigenetic	P	0	2	34	1549	0	0.129116	under		jgi|Crypa2|216252|gw1.3.136.1, jgi|Crypa2|246554|e_gw1.1.2600.1	0.956569	0.97805
GO:0060590	ATPase regulator activity	F	0	2	34	1549	0	0.129116	under		jgi|Crypa2|333550|fgenesh1_pg.8_	0.956569	0.97805
GO:0009186	deoxyribonucleoside diphosphate metabolic process	P	0	2	34	1549	0	0.129116	under		jgi|Crypa2|239853|gw1.1.4188.1, jgi|Crypa2|226308|gw1.4.1237.1	0.956569	0.97805
GO:0008079	translation termination factor activity	F	0	2	34	1549	0	0.129116	under		jgi|Crypa2|342332|fgenesh1_pm.8_	0.956569	0.97805
GO:0008060	ARF GTPase activator activity	F	0	2	34	1549	0	0.129116	under		jgi|Crypa2|338364|fgenesh1_pm.3_	0.956569	0.97805
GO:0012507	ER to Golgi transport vesicle membrane	C	0	2	34	1549	0	0.129116	under		jgi|Crypa2|332211|fgenesh1_pg.6_	0.956569	0.97805
GO:0038023	signaling receptor activity	F	0	2	34	1549	0	0.129116	under		jgi|Crypa2|256657|e_gw1.4.1119.1, jgi|Crypa2|258486|e_gw1.5.38.1	0.956569	0.97805
GO:0030532	small nuclear ribonucleoprotein complex	C	0	2	34	1549	0	0.129116	under		jgi|Crypa2|263134|e_gw1.7.6.1, jgi|Crypa2|243769|gw1.1.4815.1	0.956569	0.97805
GO:0008017	microtubule binding	F	0	2	34	1549	0	0.129116	under		jgi|Crypa2|270692|estExt_Genewise1.C_10725, jgi|Crypa2|226302|gw1.3.1466.1	0.956569	0.97805
GO:0048468	cell development	P	0	2	34	1549	0	0.129116	under		jgi|Crypa2|334380|fgenesh1_pg.9_	0.956569	0.97805
GO:0016282	eukaryotic 43S preinitiation complex	C	0	2	34	1549	0	0.129116	under		jgi|Crypa2|108273|Crypa1.estExt_fgenesh1_pg.C_70370, jgi|Crypa2|244521|e_gw1.1.827.1	0.956569	0.97805
GO:0010970	microtubule-based transport	P	0	2	34	1549	0	0.129116	under		jgi|Crypa2|215598|gw1.4.37.1, jgi|Crypa2|272654|estExt_Genewise1.C_14216	0.956569	0.97805
GO:0018444	translation release factor complex	C	0	2	34	1549	0	0.129116	under		jgi|Crypa2|342332|fgenesh1_pm.8_	0.956569	0.97805
GO:0019521	D-gluconate metabolic process	P	0	2	34	1549	0	0.129116	under		jgi|Crypa2|280626|estExt_Genewise1.C_71006, jgi|Crypa2|241048|gw1.7.2047.1	0.956569	0.97805
GO:0019520	aldonic acid metabolic process	P	0	2	34	1549	0	0.129116	under		jgi|Crypa2|280626|estExt_Genewise1.C_71006, jgi|Crypa2|241048|gw1.7.2047.1	0.956569	0.97805
GO:0006493	protein O-linked glycosylation	P	0	2	34	1549	0	0.129116	under		jgi|Crypa2|216788|gw1.5.170.1, jgi|Crypa2|236838|gw1.4.2473.1	0.956569	0.97805
GO:0034293	sexual sporulation	P	0	2	34	1549	0	0.129116	under		jgi|Crypa2|334380|fgenesh1_pg.9_	0.956569	0.97805
GO:0006487	protein N-linked glycosylation	P	0	2	34	1549	0	0.129116	under		jgi|Crypa2|337075|fgenesh1_pm.2_	0.956569	0.97805
GO:0044036	cell wall macromolecule metabolic process	P	0	2	34	1549	0	0.129116	under		jgi|Crypa2|256419|e_gw1.4.2864.1, jgi|Crypa2|102285|Crypa1.estExt_fgenesh1_kg.C_40048	0.956569	0.97805
GO:0007569	cell aging	P	0	2	34	1549	0	0.129116	under		jgi|Crypa2|272654|estExt_Genewise1.C_14216, jgi|Crypa2|253175|e_gw1.3.3291.1	0.956569	0.97805
GO:0007568	aging	P	0	2	34	1549	0	0.129116	under		jgi|Crypa2|272654|estExt_Genewise1.C_14216, jgi|Crypa2|253175|e_gw1.3.3291.1	0.956569	0.97805
GO:0008641	small protein activating enzyme activity	F	0	2	34	1549	0	0.129116	under		jgi|Crypa2|255952|e_gw1.4.233.1, jgi|Crypa2|328806|fgenesh1_pg.3_	0.956569	0.97805
GO:0006444	'de novo' cotranslational protein folding	P	0	2	34	1549	0	0.129116	under		jgi|Crypa2|342332|fgenesh1_pm.8_	0.956569	0.97805
GO:0008612	peptidyl-lysine modification to hypusine	P	0	2	34	1549	0	0.129116	under		jgi|Crypa2|255554|e_gw1.4.1794.1, jgi|Crypa2|102068|Crypa1.estExt_fgenesh1_kg.C_30350	0.956569	0.97805
GO:0006432	phenylalanyl-tRNA aminoacylation	P	0	2	34	1549	0	0.129116	under		jgi|Crypa2|263293|e_gw1.7.276.1, jgi|Crypa2|227512|gw1.1.2262.1	0.956569	0.97805
GO:0006431	methionyl-tRNA aminoacylation	P	0	2	34	1549	0	0.129116	under		jgi|Crypa2|272209|estExt_Genewise1.C_13434, jgi|Crypa2|247100|e_gw1.1.3774.1	0.956569	0.97805
GO:0006422	aspartyl-tRNA aminoacylation	P	0	2	34	1549	0	0.129116	under		jgi|Crypa2|331688|fgenesh1_pg.6_	0.956569	0.97805
GO:0006419	alanyl-tRNA aminoacylation	P	0	2	34	1549	0	0.129116	under		jgi|Crypa2|99601|Crypa1.estExt_fgenesh1_pm.C_80123, jgi|Crypa2|107789|Crypa1.estExt_fgenesh1_pg.C_60071	0.956569	0.97805
GO:0016886	ligase activity, forming phosphoric ester bonds	F	0	2	34	1549	0	0.129116	under		jgi|Crypa2|274133|estExt_Genewise1.C_30218, jgi|Crypa2|249670|e_gw1.2.340.1	0.956569	0.97805
[truncated: 564 more rows]
