# Supplementary material for: Comparative acetylomic analysis reveals differentially acetylated proteins regulating fungal metabolism in hypovirus‐infected chestnut blight fungus
Source: Mol Plant Pathol. 2023 Jun 6;24(9):1126–38. doi: 10.1111/mpp.13358 (PMC10423328; doi:10.1111/mpp.13358)
Supplement: Supplementary file 15 — Table S8 KEGG pathway of up‐regulated Kac proteins [file MPP-24-1126-s011.xlsx]

## Sheet: query2map
Protein ID	KO	Name	Definition	Map ID	Map Name	URL
jgi|Crypa2|240493|gw1.4.2892.1	K07119	K07119	uncharacterized protein
jgi|Crypa2|103155|Crypa1.estExt_fgenesh1_kg.C_60127	K01689	ENO, eno	enolase [EC:4.2.1.11;]	ko00010	Glycolysis / Gluconeogenesis	http://www.kegg.jp/kegg-bin/show_pathway?ko00010+K01689
jgi|Crypa2|103155|Crypa1.estExt_fgenesh1_kg.C_60127	K01689	ENO, eno	enolase [EC:4.2.1.11;]	ko00680	Methane metabolism	http://www.kegg.jp/kegg-bin/show_pathway?ko00680+K01689
jgi|Crypa2|103155|Crypa1.estExt_fgenesh1_kg.C_60127	K01689	ENO, eno	enolase [EC:4.2.1.11;]	ko01200	Carbon metabolism	http://www.kegg.jp/kegg-bin/show_pathway?ko01200+K01689
jgi|Crypa2|103155|Crypa1.estExt_fgenesh1_kg.C_60127	K01689	ENO, eno	enolase [EC:4.2.1.11;]	ko01230	Biosynthesis of amino acids	http://www.kegg.jp/kegg-bin/show_pathway?ko01230+K01689
jgi|Crypa2|103155|Crypa1.estExt_fgenesh1_kg.C_60127	K01689	ENO, eno	enolase [EC:4.2.1.11;]	ko03018	RNA degradation	http://www.kegg.jp/kegg-bin/show_pathway?ko03018+K01689
jgi|Crypa2|103155|Crypa1.estExt_fgenesh1_kg.C_60127	K01689	ENO, eno	enolase [EC:4.2.1.11;]	ko04066	HIF-1 signaling pathway	http://www.kegg.jp/kegg-bin/show_pathway?ko04066+K01689
jgi|Crypa2|281725|estExt_Genewise1.C_81086	K02873	RP-L13e, RPL13	large subunit ribosomal protein L13e	ko03010	Ribosome	http://www.kegg.jp/kegg-bin/show_pathway?ko03010+K02873
jgi|Crypa2|328270|fgenesh1_pg.3_#_508
jgi|Crypa2|333723|fgenesh1_pg.8_#_419	K02920	RP-L36e, RPL36	large subunit ribosomal protein L36e	ko03010	Ribosome	http://www.kegg.jp/kegg-bin/show_pathway?ko03010+K02920
jgi|Crypa2|106036|Crypa1.estExt_fgenesh1_pg.C_20599
jgi|Crypa2|248339|e_gw1.1.1516.1
jgi|Crypa2|331295|fgenesh1_pg.5_#_881
jgi|Crypa2|333762|fgenesh1_pg.8_#_458	K11493	RCC1	regulator of chromosome condensation
jgi|Crypa2|100503|Crypa1.estExt_fgenesh1_kg.C_10050	K02993	RP-S7e, RPS7	small subunit ribosomal protein S7e	ko03010	Ribosome	http://www.kegg.jp/kegg-bin/show_pathway?ko03010+K02993
jgi|Crypa2|102434|Crypa1.estExt_fgenesh1_kg.C_40215	K01835	pgm	phosphoglucomutase [EC:5.4.2.2;]	ko00010	Glycolysis / Gluconeogenesis	http://www.kegg.jp/kegg-bin/show_pathway?ko00010+K01835
jgi|Crypa2|102434|Crypa1.estExt_fgenesh1_kg.C_40215	K01835	pgm	phosphoglucomutase [EC:5.4.2.2;]	ko00030	Pentose phosphate pathway	http://www.kegg.jp/kegg-bin/show_pathway?ko00030+K01835
jgi|Crypa2|102434|Crypa1.estExt_fgenesh1_kg.C_40215	K01835	pgm	phosphoglucomutase [EC:5.4.2.2;]	ko00052	Galactose metabolism	http://www.kegg.jp/kegg-bin/show_pathway?ko00052+K01835
jgi|Crypa2|102434|Crypa1.estExt_fgenesh1_kg.C_40215	K01835	pgm	phosphoglucomutase [EC:5.4.2.2;]	ko00230	Purine metabolism	http://www.kegg.jp/kegg-bin/show_pathway?ko00230+K01835
jgi|Crypa2|102434|Crypa1.estExt_fgenesh1_kg.C_40215	K01835	pgm	phosphoglucomutase [EC:5.4.2.2;]	ko00500	Starch and sucrose metabolism	http://www.kegg.jp/kegg-bin/show_pathway?ko00500+K01835
jgi|Crypa2|102434|Crypa1.estExt_fgenesh1_kg.C_40215	K01835	pgm	phosphoglucomutase [EC:5.4.2.2;]	ko00520	Amino sugar and nucleotide sugar metabolism	http://www.kegg.jp/kegg-bin/show_pathway?ko00520+K01835
jgi|Crypa2|102434|Crypa1.estExt_fgenesh1_kg.C_40215	K01835	pgm	phosphoglucomutase [EC:5.4.2.2;]	ko00521	Streptomycin biosynthesis	http://www.kegg.jp/kegg-bin/show_pathway?ko00521+K01835
jgi|Crypa2|217385|gw1.4.234.1	K01648	ACLY	ATP citrate (pro-S)-lyase [EC:2.3.3.8;]	ko00020	Citrate cycle (TCA cycle)	http://www.kegg.jp/kegg-bin/show_pathway?ko00020+K01648
jgi|Crypa2|217385|gw1.4.234.1	K01648	ACLY	ATP citrate (pro-S)-lyase [EC:2.3.3.8;]	ko00720	Carbon fixation pathways in prokaryotes	http://www.kegg.jp/kegg-bin/show_pathway?ko00720+K01648
jgi|Crypa2|218572|gw1.5.377.1	K00963	UGP2, galU, galF	UTP--glucose-1-phosphate uridylyltransferase [EC:2.7.7.9;]	ko00040	Pentose and glucuronate interconversions	http://www.kegg.jp/kegg-bin/show_pathway?ko00040+K00963
jgi|Crypa2|218572|gw1.5.377.1	K00963	UGP2, galU, galF	UTP--glucose-1-phosphate uridylyltransferase [EC:2.7.7.9;]	ko00052	Galactose metabolism	http://www.kegg.jp/kegg-bin/show_pathway?ko00052+K00963
jgi|Crypa2|218572|gw1.5.377.1	K00963	UGP2, galU, galF	UTP--glucose-1-phosphate uridylyltransferase [EC:2.7.7.9;]	ko00500	Starch and sucrose metabolism	http://www.kegg.jp/kegg-bin/show_pathway?ko00500+K00963
jgi|Crypa2|218572|gw1.5.377.1	K00963	UGP2, galU, galF	UTP--glucose-1-phosphate uridylyltransferase [EC:2.7.7.9;]	ko00520	Amino sugar and nucleotide sugar metabolism	http://www.kegg.jp/kegg-bin/show_pathway?ko00520+K00963
jgi|Crypa2|219633|gw1.3.614.1	K00627	DLAT, aceF, pdhC	pyruvate dehydrogenase E2 component (dihydrolipoamide acetyltransferase) [EC:2.3.1.12;]	ko00010	Glycolysis / Gluconeogenesis	http://www.kegg.jp/kegg-bin/show_pathway?ko00010+K00627
jgi|Crypa2|219633|gw1.3.614.1	K00627	DLAT, aceF, pdhC	pyruvate dehydrogenase E2 component (dihydrolipoamide acetyltransferase) [EC:2.3.1.12;]	ko00020	Citrate cycle (TCA cycle)	http://www.kegg.jp/kegg-bin/show_pathway?ko00020+K00627
jgi|Crypa2|219633|gw1.3.614.1	K00627	DLAT, aceF, pdhC	pyruvate dehydrogenase E2 component (dihydrolipoamide acetyltransferase) [EC:2.3.1.12;]	ko00620	Pyruvate metabolism	http://www.kegg.jp/kegg-bin/show_pathway?ko00620+K00627
jgi|Crypa2|219633|gw1.3.614.1	K00627	DLAT, aceF, pdhC	pyruvate dehydrogenase E2 component (dihydrolipoamide acetyltransferase) [EC:2.3.1.12;]	ko01200	Carbon metabolism	http://www.kegg.jp/kegg-bin/show_pathway?ko01200+K00627
jgi|Crypa2|243874|gw1.4.3275.1	K11253	H3	histone H3	ko05034	Alcoholism	http://www.kegg.jp/kegg-bin/show_pathway?ko05034+K11253
jgi|Crypa2|243874|gw1.4.3275.1	K11253	H3	histone H3	ko05202	Transcriptional misregulation in cancer	http://www.kegg.jp/kegg-bin/show_pathway?ko05202+K11253
jgi|Crypa2|243874|gw1.4.3275.1	K11253	H3	histone H3	ko05322	Systemic lupus erythematosus	http://www.kegg.jp/kegg-bin/show_pathway?ko05322+K11253
jgi|Crypa2|245307|e_gw1.1.400.1	K04079	htpG, HSP90A	molecular chaperone HtpG	ko04141	Protein processing in endoplasmic reticulum	http://www.kegg.jp/kegg-bin/show_pathway?ko04141+K04079
jgi|Crypa2|245307|e_gw1.1.400.1	K04079	htpG, HSP90A	molecular chaperone HtpG	ko04151	PI3K-Akt signaling pathway	http://www.kegg.jp/kegg-bin/show_pathway?ko04151+K04079
jgi|Crypa2|245307|e_gw1.1.400.1	K04079	htpG, HSP90A	molecular chaperone HtpG	ko04612	Antigen processing and presentation	http://www.kegg.jp/kegg-bin/show_pathway?ko04612+K04079
jgi|Crypa2|245307|e_gw1.1.400.1	K04079	htpG, HSP90A	molecular chaperone HtpG	ko04621	NOD-like receptor signaling pathway	http://www.kegg.jp/kegg-bin/show_pathway?ko04621+K04079
jgi|Crypa2|245307|e_gw1.1.400.1	K04079	htpG, HSP90A	molecular chaperone HtpG	ko04626	Plant-pathogen interaction	http://www.kegg.jp/kegg-bin/show_pathway?ko04626+K04079
jgi|Crypa2|245307|e_gw1.1.400.1	K04079	htpG, HSP90A	molecular chaperone HtpG	ko04914	Progesterone-mediated oocyte maturation	http://www.kegg.jp/kegg-bin/show_pathway?ko04914+K04079
jgi|Crypa2|245307|e_gw1.1.400.1	K04079	htpG, HSP90A	molecular chaperone HtpG	ko04915	Estrogen signaling pathway	http://www.kegg.jp/kegg-bin/show_pathway?ko04915+K04079
jgi|Crypa2|245307|e_gw1.1.400.1	K04079	htpG, HSP90A	molecular chaperone HtpG	ko05200	Pathways in cancer	http://www.kegg.jp/kegg-bin/show_pathway?ko05200+K04079
jgi|Crypa2|245307|e_gw1.1.400.1	K04079	htpG, HSP90A	molecular chaperone HtpG	ko05215	Prostate cancer	http://www.kegg.jp/kegg-bin/show_pathway?ko05215+K04079
jgi|Crypa2|252290|e_gw1.3.436.1	K01568	E4.1.1.1, pdc	pyruvate decarboxylase [EC:4.1.1.1;]	ko00010	Glycolysis / Gluconeogenesis	http://www.kegg.jp/kegg-bin/show_pathway?ko00010+K01568
jgi|Crypa2|258577|e_gw1.5.380.1	K01836	PGM3	phosphoacetylglucosamine mutase [EC:5.4.2.3;]	ko00520	Amino sugar and nucleotide sugar metabolism	http://www.kegg.jp/kegg-bin/show_pathway?ko00520+K01836
jgi|Crypa2|258754|e_gw1.5.376.1	K00873	PK, pyk	pyruvate kinase [EC:2.7.1.40;]	ko00010	Glycolysis / Gluconeogenesis	http://www.kegg.jp/kegg-bin/show_pathway?ko00010+K00873
jgi|Crypa2|258754|e_gw1.5.376.1	K00873	PK, pyk	pyruvate kinase [EC:2.7.1.40;]	ko00230	Purine metabolism	http://www.kegg.jp/kegg-bin/show_pathway?ko00230+K00873
jgi|Crypa2|258754|e_gw1.5.376.1	K00873	PK, pyk	pyruvate kinase [EC:2.7.1.40;]	ko00620	Pyruvate metabolism	http://www.kegg.jp/kegg-bin/show_pathway?ko00620+K00873
jgi|Crypa2|258754|e_gw1.5.376.1	K00873	PK, pyk	pyruvate kinase [EC:2.7.1.40;]	ko01200	Carbon metabolism	http://www.kegg.jp/kegg-bin/show_pathway?ko01200+K00873
jgi|Crypa2|258754|e_gw1.5.376.1	K00873	PK, pyk	pyruvate kinase [EC:2.7.1.40;]	ko01230	Biosynthesis of amino acids	http://www.kegg.jp/kegg-bin/show_pathway?ko01230+K00873
jgi|Crypa2|258754|e_gw1.5.376.1	K00873	PK, pyk	pyruvate kinase [EC:2.7.1.40;]	ko04922	Glucagon signaling pathway	http://www.kegg.jp/kegg-bin/show_pathway?ko04922+K00873
jgi|Crypa2|258754|e_gw1.5.376.1	K00873	PK, pyk	pyruvate kinase [EC:2.7.1.40;]	ko04930	Type II diabetes mellitus	http://www.kegg.jp/kegg-bin/show_pathway?ko04930+K00873
jgi|Crypa2|258754|e_gw1.5.376.1	K00873	PK, pyk	pyruvate kinase [EC:2.7.1.40;]	ko05203	Viral carcinogenesis	http://www.kegg.jp/kegg-bin/show_pathway?ko05203+K00873
jgi|Crypa2|258754|e_gw1.5.376.1	K00873	PK, pyk	pyruvate kinase [EC:2.7.1.40;]	ko05230	Central carbon metabolism in cancer	http://www.kegg.jp/kegg-bin/show_pathway?ko05230+K00873
jgi|Crypa2|270176|e_gw1.11.483.1	K17498	SPN1, IWS1	transcription factor SPN1
jgi|Crypa2|275729|estExt_Genewise1.C_33087	K03234	EEF2	elongation factor 2	ko04152	AMPK signaling pathway	http://www.kegg.jp/kegg-bin/show_pathway?ko04152+K03234
jgi|Crypa2|275729|estExt_Genewise1.C_33087	K03234	EEF2	elongation factor 2	ko04921	Oxytocin signaling pathway	http://www.kegg.jp/kegg-bin/show_pathway?ko04921+K03234
jgi|Crypa2|277249|estExt_Genewise1.C_42463	K02898	RP-L26e, RPL26	large subunit ribosomal protein L26e	ko03010	Ribosome	http://www.kegg.jp/kegg-bin/show_pathway?ko03010+K02898
jgi|Crypa2|279131|estExt_Genewise1.C_60195	K15633	gpmI	2,3-bisphosphoglycerate-independent phosphoglycerate mutase [EC:5.4.2.12;]	ko00010	Glycolysis / Gluconeogenesis	http://www.kegg.jp/kegg-bin/show_pathway?ko00010+K15633
jgi|Crypa2|279131|estExt_Genewise1.C_60195	K15633	gpmI	2,3-bisphosphoglycerate-independent phosphoglycerate mutase [EC:5.4.2.12;]	ko00260	Glycine, serine and threonine metabolism	http://www.kegg.jp/kegg-bin/show_pathway?ko00260+K15633
jgi|Crypa2|279131|estExt_Genewise1.C_60195	K15633	gpmI	2,3-bisphosphoglycerate-independent phosphoglycerate mutase [EC:5.4.2.12;]	ko00680	Methane metabolism	http://www.kegg.jp/kegg-bin/show_pathway?ko00680+K15633
jgi|Crypa2|279131|estExt_Genewise1.C_60195	K15633	gpmI	2,3-bisphosphoglycerate-independent phosphoglycerate mutase [EC:5.4.2.12;]	ko01200	Carbon metabolism	http://www.kegg.jp/kegg-bin/show_pathway?ko01200+K15633
jgi|Crypa2|279131|estExt_Genewise1.C_60195	K15633	gpmI	2,3-bisphosphoglycerate-independent phosphoglycerate mutase [EC:5.4.2.12;]	ko01230	Biosynthesis of amino acids	http://www.kegg.jp/kegg-bin/show_pathway?ko01230+K15633
jgi|Crypa2|324852|fgenesh1_kg.11_#_31_#_2918_1_CCBH_CCBI_EXTA	K00621	GNPNAT1, GNA1	glucosamine-phosphate N-acetyltransferase [EC:2.3.1.4;]	ko00520	Amino sugar and nucleotide sugar metabolism	http://www.kegg.jp/kegg-bin/show_pathway?ko00520+K00621
jgi|Crypa2|325486|fgenesh1_pg.1_#_562
jgi|Crypa2|326429|fgenesh1_pg.1_#_1505	K02725	PSMA1	20S proteasome subunit alpha 6 [EC:3.4.25.1;]	ko03050	Proteasome	http://www.kegg.jp/kegg-bin/show_pathway?ko03050+K02725
jgi|Crypa2|327232|fgenesh1_pg.2_#_438	K03231	EEF1A	elongation factor 1-alpha	ko03013	RNA transport	http://www.kegg.jp/kegg-bin/show_pathway?ko03013+K03231
jgi|Crypa2|327232|fgenesh1_pg.2_#_438	K03231	EEF1A	elongation factor 1-alpha	ko05134	Legionellosis	http://www.kegg.jp/kegg-bin/show_pathway?ko05134+K03231
jgi|Crypa2|335787|fgenesh1_pm.1_#_477	K00643	E2.3.1.37, ALAS	5-aminolevulinate synthase [EC:2.3.1.37;]	ko00260	Glycine, serine and threonine metabolism	http://www.kegg.jp/kegg-bin/show_pathway?ko00260+K00643
jgi|Crypa2|335787|fgenesh1_pm.1_#_477	K00643	E2.3.1.37, ALAS	5-aminolevulinate synthase [EC:2.3.1.37;]	ko00860	Porphyrin and chlorophyll metabolism	http://www.kegg.jp/kegg-bin/show_pathway?ko00860+K00643
jgi|Crypa2|337355|fgenesh1_pm.2_#_501	K06630	YWHAE	14-3-3 protein epsilon	ko04011	MAPK signaling pathway - yeast	http://www.kegg.jp/kegg-bin/show_pathway?ko04011+K06630
jgi|Crypa2|337355|fgenesh1_pm.2_#_501	K06630	YWHAE	14-3-3 protein epsilon	ko04110	Cell cycle	http://www.kegg.jp/kegg-bin/show_pathway?ko04110+K06630
jgi|Crypa2|337355|fgenesh1_pm.2_#_501	K06630	YWHAE	14-3-3 protein epsilon	ko04114	Oocyte meiosis	http://www.kegg.jp/kegg-bin/show_pathway?ko04114+K06630
jgi|Crypa2|337355|fgenesh1_pm.2_#_501	K06630	YWHAE	14-3-3 protein epsilon	ko04151	PI3K-Akt signaling pathway	http://www.kegg.jp/kegg-bin/show_pathway?ko04151+K06630
jgi|Crypa2|337355|fgenesh1_pm.2_#_501	K06630	YWHAE	14-3-3 protein epsilon	ko04390	Hippo signaling pathway	http://www.kegg.jp/kegg-bin/show_pathway?ko04390+K06630
jgi|Crypa2|337355|fgenesh1_pm.2_#_501	K06630	YWHAE	14-3-3 protein epsilon	ko04391	Hippo signaling pathway - fly	http://www.kegg.jp/kegg-bin/show_pathway?ko04391+K06630
jgi|Crypa2|337355|fgenesh1_pm.2_#_501	K06630	YWHAE	14-3-3 protein epsilon	ko04722	Neurotrophin signaling pathway	http://www.kegg.jp/kegg-bin/show_pathway?ko04722+K06630
jgi|Crypa2|337355|fgenesh1_pm.2_#_501	K06630	YWHAE	14-3-3 protein epsilon	ko05169	Epstein-Barr virus infection	http://www.kegg.jp/kegg-bin/show_pathway?ko05169+K06630
jgi|Crypa2|337355|fgenesh1_pm.2_#_501	K06630	YWHAE	14-3-3 protein epsilon	ko05203	Viral carcinogenesis	http://www.kegg.jp/kegg-bin/show_pathway?ko05203+K06630
jgi|Crypa2|339513|fgenesh1_pm.4_#_745	K14565	NOP58	nucleolar protein 58	ko03008	Ribosome biogenesis in eukaryotes	http://www.kegg.jp/kegg-bin/show_pathway?ko03008+K14565
jgi|Crypa2|341176|fgenesh1_pm.6_#_485

## Sheet: map2query
Map ID	Map Name	Seqs	#Seqs	URL
ko05203	Viral carcinogenesis	jgi|Crypa2|258754|e_gw1.5.376.1 jgi|Crypa2|337355|fgenesh1_pm.2_#_501	2	http://www.kegg.jp/kegg-bin/show_pathway?ko05203+K00873+K06630
ko01200	Carbon metabolism	jgi|Crypa2|103155|Crypa1.estExt_fgenesh1_kg.C_60127 jgi|Crypa2|219633|gw1.3.614.1 jgi|Crypa2|258754|e_gw1.5.376.1 jgi|Crypa2|279131|estExt_Genewise1.C_60195	4	http://www.kegg.jp/kegg-bin/show_pathway?ko01200+K01689+K00627+K00873+K15633
ko04066	HIF-1 signaling pathway	jgi|Crypa2|103155|Crypa1.estExt_fgenesh1_kg.C_60127	1	http://www.kegg.jp/kegg-bin/show_pathway?ko04066+K01689
ko04914	Progesterone-mediated oocyte maturation	jgi|Crypa2|245307|e_gw1.1.400.1	1	http://www.kegg.jp/kegg-bin/show_pathway?ko04914+K04079
ko00521	Streptomycin biosynthesis	jgi|Crypa2|102434|Crypa1.estExt_fgenesh1_kg.C_40215	1	http://www.kegg.jp/kegg-bin/show_pathway?ko00521+K01835
ko04114	Oocyte meiosis	jgi|Crypa2|337355|fgenesh1_pm.2_#_501	1	http://www.kegg.jp/kegg-bin/show_pathway?ko04114+K06630
ko04921	Oxytocin signaling pathway	jgi|Crypa2|275729|estExt_Genewise1.C_33087	1	http://www.kegg.jp/kegg-bin/show_pathway?ko04921+K03234
ko04110	Cell cycle	jgi|Crypa2|337355|fgenesh1_pm.2_#_501	1	http://www.kegg.jp/kegg-bin/show_pathway?ko04110+K06630
ko04390	Hippo signaling pathway	jgi|Crypa2|337355|fgenesh1_pm.2_#_501	1	http://www.kegg.jp/kegg-bin/show_pathway?ko04390+K06630
ko04930	Type II diabetes mellitus	jgi|Crypa2|258754|e_gw1.5.376.1	1	http://www.kegg.jp/kegg-bin/show_pathway?ko04930+K00873
ko04621	NOD-like receptor signaling pathway	jgi|Crypa2|245307|e_gw1.1.400.1	1	http://www.kegg.jp/kegg-bin/show_pathway?ko04621+K04079
ko00040	Pentose and glucuronate interconversions	jgi|Crypa2|218572|gw1.5.377.1	1	http://www.kegg.jp/kegg-bin/show_pathway?ko00040+K00963
ko00020	Citrate cycle (TCA cycle)	jgi|Crypa2|217385|gw1.4.234.1 jgi|Crypa2|219633|gw1.3.614.1	2	http://www.kegg.jp/kegg-bin/show_pathway?ko00020+K01648+K00627
ko01230	Biosynthesis of amino acids	jgi|Crypa2|103155|Crypa1.estExt_fgenesh1_kg.C_60127 jgi|Crypa2|258754|e_gw1.5.376.1 jgi|Crypa2|279131|estExt_Genewise1.C_60195	3	http://www.kegg.jp/kegg-bin/show_pathway?ko01230+K01689+K00873+K15633
ko03050	Proteasome	jgi|Crypa2|326429|fgenesh1_pg.1_#_1505	1	http://www.kegg.jp/kegg-bin/show_pathway?ko03050+K02725
ko00030	Pentose phosphate pathway	jgi|Crypa2|102434|Crypa1.estExt_fgenesh1_kg.C_40215	1	http://www.kegg.jp/kegg-bin/show_pathway?ko00030+K01835
ko04152	AMPK signaling pathway	jgi|Crypa2|275729|estExt_Genewise1.C_33087	1	http://www.kegg.jp/kegg-bin/show_pathway?ko04152+K03234
ko00230	Purine metabolism	jgi|Crypa2|102434|Crypa1.estExt_fgenesh1_kg.C_40215 jgi|Crypa2|258754|e_gw1.5.376.1	2	http://www.kegg.jp/kegg-bin/show_pathway?ko00230+K01835+K00873
ko00052	Galactose metabolism	jgi|Crypa2|102434|Crypa1.estExt_fgenesh1_kg.C_40215 jgi|Crypa2|218572|gw1.5.377.1	2	http://www.kegg.jp/kegg-bin/show_pathway?ko00052+K01835+K00963
ko03010	Ribosome	jgi|Crypa2|281725|estExt_Genewise1.C_81086 jgi|Crypa2|333723|fgenesh1_pg.8_#_419 jgi|Crypa2|100503|Crypa1.estExt_fgenesh1_kg.C_10050 jgi|Crypa2|277249|estExt_Genewise1.C_42463	4	http://www.kegg.jp/kegg-bin/show_pathway?ko03010+K02873+K02920+K02993+K02898
ko00860	Porphyrin and chlorophyll metabolism	jgi|Crypa2|335787|fgenesh1_pm.1_#_477	1	http://www.kegg.jp/kegg-bin/show_pathway?ko00860+K00643
ko00500	Starch and sucrose metabolism	jgi|Crypa2|102434|Crypa1.estExt_fgenesh1_kg.C_40215 jgi|Crypa2|218572|gw1.5.377.1	2	http://www.kegg.jp/kegg-bin/show_pathway?ko00500+K01835+K00963
ko00720	Carbon fixation pathways in prokaryotes	jgi|Crypa2|217385|gw1.4.234.1	1	http://www.kegg.jp/kegg-bin/show_pathway?ko00720+K01648
ko05230	Central carbon metabolism in cancer	jgi|Crypa2|258754|e_gw1.5.376.1	1	http://www.kegg.jp/kegg-bin/show_pathway?ko05230+K00873
ko03008	Ribosome biogenesis in eukaryotes	jgi|Crypa2|339513|fgenesh1_pm.4_#_745	1	http://www.kegg.jp/kegg-bin/show_pathway?ko03008+K14565
ko03018	RNA degradation	jgi|Crypa2|103155|Crypa1.estExt_fgenesh1_kg.C_60127	1	http://www.kegg.jp/kegg-bin/show_pathway?ko03018+K01689
ko04391	Hippo signaling pathway - fly	jgi|Crypa2|337355|fgenesh1_pm.2_#_501	1	http://www.kegg.jp/kegg-bin/show_pathway?ko04391+K06630
ko05322	Systemic lupus erythematosus	jgi|Crypa2|243874|gw1.4.3275.1	1	http://www.kegg.jp/kegg-bin/show_pathway?ko05322+K11253
ko00620	Pyruvate metabolism	jgi|Crypa2|219633|gw1.3.614.1 jgi|Crypa2|258754|e_gw1.5.376.1	2	http://www.kegg.jp/kegg-bin/show_pathway?ko00620+K00627+K00873
ko03013	RNA transport	jgi|Crypa2|327232|fgenesh1_pg.2_#_438	1	http://www.kegg.jp/kegg-bin/show_pathway?ko03013+K03231
ko04626	Plant-pathogen interaction	jgi|Crypa2|245307|e_gw1.1.400.1	1	http://www.kegg.jp/kegg-bin/show_pathway?ko04626+K04079
ko00010	Glycolysis / Gluconeogenesis	jgi|Crypa2|103155|Crypa1.estExt_fgenesh1_kg.C_60127 jgi|Crypa2|102434|Crypa1.estExt_fgenesh1_kg.C_40215 jgi|Crypa2|219633|gw1.3.614.1 jgi|Crypa2|252290|e_gw1.3.436.1 jgi|Crypa2|258754|e_gw1.5.376.1 jgi|Crypa2|279131|estExt_Genewise1.C_60195	6	http://www.kegg.jp/kegg-bin/show_pathway?ko00010+K01689+K01835+K00627+K01568+K00873+K15633
ko04922	Glucagon signaling pathway	jgi|Crypa2|258754|e_gw1.5.376.1	1	http://www.kegg.jp/kegg-bin/show_pathway?ko04922+K00873
ko05169	Epstein-Barr virus infection	jgi|Crypa2|337355|fgenesh1_pm.2_#_501	1	http://www.kegg.jp/kegg-bin/show_pathway?ko05169+K06630
ko04141	Protein processing in endoplasmic reticulum	jgi|Crypa2|245307|e_gw1.1.400.1	1	http://www.kegg.jp/kegg-bin/show_pathway?ko04141+K04079
ko04151	PI3K-Akt signaling pathway	jgi|Crypa2|245307|e_gw1.1.400.1 jgi|Crypa2|337355|fgenesh1_pm.2_#_501	2	http://www.kegg.jp/kegg-bin/show_pathway?ko04151+K04079+K06630
ko00260	Glycine, serine and threonine metabolism	jgi|Crypa2|279131|estExt_Genewise1.C_60195 jgi|Crypa2|335787|fgenesh1_pm.1_#_477	2	http://www.kegg.jp/kegg-bin/show_pathway?ko00260+K15633+K00643
ko05134	Legionellosis	jgi|Crypa2|327232|fgenesh1_pg.2_#_438	1	http://www.kegg.jp/kegg-bin/show_pathway?ko05134+K03231
ko04722	Neurotrophin signaling pathway	jgi|Crypa2|337355|fgenesh1_pm.2_#_501	1	http://www.kegg.jp/kegg-bin/show_pathway?ko04722+K06630
ko00680	Methane metabolism	jgi|Crypa2|103155|Crypa1.estExt_fgenesh1_kg.C_60127 jgi|Crypa2|279131|estExt_Genewise1.C_60195	2	http://www.kegg.jp/kegg-bin/show_pathway?ko00680+K01689+K15633
ko05215	Prostate cancer	jgi|Crypa2|245307|e_gw1.1.400.1	1	http://www.kegg.jp/kegg-bin/show_pathway?ko05215+K04079
ko05200	Pathways in cancer	jgi|Crypa2|245307|e_gw1.1.400.1	1	http://www.kegg.jp/kegg-bin/show_pathway?ko05200+K04079
ko05202	Transcriptional misregulation in cancer	jgi|Crypa2|243874|gw1.4.3275.1	1	http://www.kegg.jp/kegg-bin/show_pathway?ko05202+K11253
ko04612	Antigen processing and presentation	jgi|Crypa2|245307|e_gw1.1.400.1	1	http://www.kegg.jp/kegg-bin/show_pathway?ko04612+K04079
ko04011	MAPK signaling pathway - yeast	jgi|Crypa2|337355|fgenesh1_pm.2_#_501	1	http://www.kegg.jp/kegg-bin/show_pathway?ko04011+K06630
ko04915	Estrogen signaling pathway	jgi|Crypa2|245307|e_gw1.1.400.1	1	http://www.kegg.jp/kegg-bin/show_pathway?ko04915+K04079
ko00520	Amino sugar and nucleotide sugar metabolism	jgi|Crypa2|102434|Crypa1.estExt_fgenesh1_kg.C_40215 jgi|Crypa2|218572|gw1.5.377.1 jgi|Crypa2|258577|e_gw1.5.380.1 jgi|Crypa2|324852|fgenesh1_kg.11_#_31_#_2918_1_CCBH_CCBI_EXTA	4	http://www.kegg.jp/kegg-bin/show_pathway?ko00520+K01835+K00963+K01836+K00621
ko05034	Alcoholism	jgi|Crypa2|243874|gw1.4.3275.1	1	http://www.kegg.jp/kegg-bin/show_pathway?ko05034+K11253

## Sheet: TopMapStat
Map ID	Map Name	Seqs	#Seqs	URL
ko00010	Glycolysis / Gluconeogenesis	jgi|Crypa2|103155|Crypa1.estExt_fgenesh1_kg.C_60127 jgi|Crypa2|102434|Crypa1.estExt_fgenesh1_kg.C_40215 jgi|Crypa2|219633|gw1.3.614.1 jgi|Crypa2|252290|e_gw1.3.436.1 jgi|Crypa2|258754|e_gw1.5.376.1 jgi|Crypa2|279131|estExt_Genewise1.C_60195	6	http://www.kegg.jp/kegg-bin/show_pathway?ko00010+K01689+K01835+K00627+K01568+K00873+K15633
ko01200	Carbon metabolism	jgi|Crypa2|103155|Crypa1.estExt_fgenesh1_kg.C_60127 jgi|Crypa2|219633|gw1.3.614.1 jgi|Crypa2|258754|e_gw1.5.376.1 jgi|Crypa2|279131|estExt_Genewise1.C_60195	4	http://www.kegg.jp/kegg-bin/show_pathway?ko01200+K01689+K00627+K00873+K15633
ko03010	Ribosome	jgi|Crypa2|281725|estExt_Genewise1.C_81086 jgi|Crypa2|333723|fgenesh1_pg.8_#_419 jgi|Crypa2|100503|Crypa1.estExt_fgenesh1_kg.C_10050 jgi|Crypa2|277249|estExt_Genewise1.C_42463	4	http://www.kegg.jp/kegg-bin/show_pathway?ko03010+K02873+K02920+K02993+K02898
ko00520	Amino sugar and nucleotide sugar metabolism	jgi|Crypa2|102434|Crypa1.estExt_fgenesh1_kg.C_40215 jgi|Crypa2|218572|gw1.5.377.1 jgi|Crypa2|258577|e_gw1.5.380.1 jgi|Crypa2|324852|fgenesh1_kg.11_#_31_#_2918_1_CCBH_CCBI_EXTA	4	http://www.kegg.jp/kegg-bin/show_pathway?ko00520+K01835+K00963+K01836+K00621
ko01230	Biosynthesis of amino acids	jgi|Crypa2|103155|Crypa1.estExt_fgenesh1_kg.C_60127 jgi|Crypa2|258754|e_gw1.5.376.1 jgi|Crypa2|279131|estExt_Genewise1.C_60195	3	http://www.kegg.jp/kegg-bin/show_pathway?ko01230+K01689+K00873+K15633
ko05203	Viral carcinogenesis	jgi|Crypa2|258754|e_gw1.5.376.1 jgi|Crypa2|337355|fgenesh1_pm.2_#_501	2	http://www.kegg.jp/kegg-bin/show_pathway?ko05203+K00873+K06630
ko00020	Citrate cycle (TCA cycle)	jgi|Crypa2|217385|gw1.4.234.1 jgi|Crypa2|219633|gw1.3.614.1	2	http://www.kegg.jp/kegg-bin/show_pathway?ko00020+K01648+K00627
ko00230	Purine metabolism	jgi|Crypa2|102434|Crypa1.estExt_fgenesh1_kg.C_40215 jgi|Crypa2|258754|e_gw1.5.376.1	2	http://www.kegg.jp/kegg-bin/show_pathway?ko00230+K01835+K00873
ko00052	Galactose metabolism	jgi|Crypa2|102434|Crypa1.estExt_fgenesh1_kg.C_40215 jgi|Crypa2|218572|gw1.5.377.1	2	http://www.kegg.jp/kegg-bin/show_pathway?ko00052+K01835+K00963
ko00500	Starch and sucrose metabolism	jgi|Crypa2|102434|Crypa1.estExt_fgenesh1_kg.C_40215 jgi|Crypa2|218572|gw1.5.377.1	2	http://www.kegg.jp/kegg-bin/show_pathway?ko00500+K01835+K00963
ko00620	Pyruvate metabolism	jgi|Crypa2|219633|gw1.3.614.1 jgi|Crypa2|258754|e_gw1.5.376.1	2	http://www.kegg.jp/kegg-bin/show_pathway?ko00620+K00627+K00873
ko04151	PI3K-Akt signaling pathway	jgi|Crypa2|245307|e_gw1.1.400.1 jgi|Crypa2|337355|fgenesh1_pm.2_#_501	2	http://www.kegg.jp/kegg-bin/show_pathway?ko04151+K04079+K06630
ko00260	Glycine, serine and threonine metabolism	jgi|Crypa2|279131|estExt_Genewise1.C_60195 jgi|Crypa2|335787|fgenesh1_pm.1_#_477	2	http://www.kegg.jp/kegg-bin/show_pathway?ko00260+K15633+K00643
ko00680	Methane metabolism	jgi|Crypa2|103155|Crypa1.estExt_fgenesh1_kg.C_60127 jgi|Crypa2|279131|estExt_Genewise1.C_60195	2	http://www.kegg.jp/kegg-bin/show_pathway?ko00680+K01689+K15633
ko04066	HIF-1 signaling pathway	jgi|Crypa2|103155|Crypa1.estExt_fgenesh1_kg.C_60127	1	http://www.kegg.jp/kegg-bin/show_pathway?ko04066+K01689
ko04914	Progesterone-mediated oocyte maturation	jgi|Crypa2|245307|e_gw1.1.400.1	1	http://www.kegg.jp/kegg-bin/show_pathway?ko04914+K04079
ko00521	Streptomycin biosynthesis	jgi|Crypa2|102434|Crypa1.estExt_fgenesh1_kg.C_40215	1	http://www.kegg.jp/kegg-bin/show_pathway?ko00521+K01835
ko04114	Oocyte meiosis	jgi|Crypa2|337355|fgenesh1_pm.2_#_501	1	http://www.kegg.jp/kegg-bin/show_pathway?ko04114+K06630
ko04921	Oxytocin signaling pathway	jgi|Crypa2|275729|estExt_Genewise1.C_33087	1	http://www.kegg.jp/kegg-bin/show_pathway?ko04921+K03234
ko04110	Cell cycle	jgi|Crypa2|337355|fgenesh1_pm.2_#_501	1	http://www.kegg.jp/kegg-bin/show_pathway?ko04110+K06630
ko04390	Hippo signaling pathway	jgi|Crypa2|337355|fgenesh1_pm.2_#_501	1	http://www.kegg.jp/kegg-bin/show_pathway?ko04390+K06630
ko04930	Type II diabetes mellitus	jgi|Crypa2|258754|e_gw1.5.376.1	1	http://www.kegg.jp/kegg-bin/show_pathway?ko04930+K00873
ko04621	NOD-like receptor signaling pathway	jgi|Crypa2|245307|e_gw1.1.400.1	1	http://www.kegg.jp/kegg-bin/show_pathway?ko04621+K04079
ko00040	Pentose and glucuronate interconversions	jgi|Crypa2|218572|gw1.5.377.1	1	http://www.kegg.jp/kegg-bin/show_pathway?ko00040+K00963
ko03050	Proteasome	jgi|Crypa2|326429|fgenesh1_pg.1_#_1505	1	http://www.kegg.jp/kegg-bin/show_pathway?ko03050+K02725
ko00030	Pentose phosphate pathway	jgi|Crypa2|102434|Crypa1.estExt_fgenesh1_kg.C_40215	1	http://www.kegg.jp/kegg-bin/show_pathway?ko00030+K01835
ko04152	AMPK signaling pathway	jgi|Crypa2|275729|estExt_Genewise1.C_33087	1	http://www.kegg.jp/kegg-bin/show_pathway?ko04152+K03234
ko00860	Porphyrin and chlorophyll metabolism	jgi|Crypa2|335787|fgenesh1_pm.1_#_477	1	http://www.kegg.jp/kegg-bin/show_pathway?ko00860+K00643
ko00720	Carbon fixation pathways in prokaryotes	jgi|Crypa2|217385|gw1.4.234.1	1	http://www.kegg.jp/kegg-bin/show_pathway?ko00720+K01648
ko05230	Central carbon metabolism in cancer	jgi|Crypa2|258754|e_gw1.5.376.1	1	http://www.kegg.jp/kegg-bin/show_pathway?ko05230+K00873
ko03008	Ribosome biogenesis in eukaryotes	jgi|Crypa2|339513|fgenesh1_pm.4_#_745	1	http://www.kegg.jp/kegg-bin/show_pathway?ko03008+K14565
ko03018	RNA degradation	jgi|Crypa2|103155|Crypa1.estExt_fgenesh1_kg.C_60127	1	http://www.kegg.jp/kegg-bin/show_pathway?ko03018+K01689
ko04391	Hippo signaling pathway - fly	jgi|Crypa2|337355|fgenesh1_pm.2_#_501	1	http://www.kegg.jp/kegg-bin/show_pathway?ko04391+K06630
ko05322	Systemic lupus erythematosus	jgi|Crypa2|243874|gw1.4.3275.1	1	http://www.kegg.jp/kegg-bin/show_pathway?ko05322+K11253
ko03013	RNA transport	jgi|Crypa2|327232|fgenesh1_pg.2_#_438	1	http://www.kegg.jp/kegg-bin/show_pathway?ko03013+K03231
ko04626	Plant-pathogen interaction	jgi|Crypa2|245307|e_gw1.1.400.1	1	http://www.kegg.jp/kegg-bin/show_pathway?ko04626+K04079
ko04922	Glucagon signaling pathway	jgi|Crypa2|258754|e_gw1.5.376.1	1	http://www.kegg.jp/kegg-bin/show_pathway?ko04922+K00873
ko05169	Epstein-Barr virus infection	jgi|Crypa2|337355|fgenesh1_pm.2_#_501	1	http://www.kegg.jp/kegg-bin/show_pathway?ko05169+K06630
ko04141	Protein processing in endoplasmic reticulum	jgi|Crypa2|245307|e_gw1.1.400.1	1	http://www.kegg.jp/kegg-bin/show_pathway?ko04141+K04079
ko05134	Legionellosis	jgi|Crypa2|327232|fgenesh1_pg.2_#_438	1	http://www.kegg.jp/kegg-bin/show_pathway?ko05134+K03231
ko04722	Neurotrophin signaling pathway	jgi|Crypa2|337355|fgenesh1_pm.2_#_501	1	http://www.kegg.jp/kegg-bin/show_pathway?ko04722+K06630
ko05215	Prostate cancer	jgi|Crypa2|245307|e_gw1.1.400.1	1	http://www.kegg.jp/kegg-bin/show_pathway?ko05215+K04079
ko05200	Pathways in cancer	jgi|Crypa2|245307|e_gw1.1.400.1	1	http://www.kegg.jp/kegg-bin/show_pathway?ko05200+K04079
ko05202	Transcriptional misregulation in cancer	jgi|Crypa2|243874|gw1.4.3275.1	1	http://www.kegg.jp/kegg-bin/show_pathway?ko05202+K11253
ko04612	Antigen processing and presentation	jgi|Crypa2|245307|e_gw1.1.400.1	1	http://www.kegg.jp/kegg-bin/show_pathway?ko04612+K04079
ko04011	MAPK signaling pathway - yeast	jgi|Crypa2|337355|fgenesh1_pm.2_#_501	1	http://www.kegg.jp/kegg-bin/show_pathway?ko04011+K06630
ko04915	Estrogen signaling pathway	jgi|Crypa2|245307|e_gw1.1.400.1	1	http://www.kegg.jp/kegg-bin/show_pathway?ko04915+K04079
ko05034	Alcoholism	jgi|Crypa2|243874|gw1.4.3275.1	1	http://www.kegg.jp/kegg-bin/show_pathway?ko05034+K11253

## Sheet: Enrichment
Map.ID	Map.Name	Test	TestAll	Ref	RefAll	X.Test	X.Ref	Test_Seq	Ref_Seq	Over.Under	p.value	FDR	logp
ko00010	Glycolysis / Gluconeogenesis	6	31	22	1549	19.3548	1.42027	jgi|Crypa2|103155|Crypa1.estExt_fgenesh1_kg.C_60127 jgi|Crypa2|102434|Crypa1.estExt_fgenesh1_kg.C_40215 jgi|Crypa2|219633|gw1.3.614.1 jgi|Crypa2|252290|e_gw1.3.436.1 jgi|Crypa2|258754|e_gw1.5.376.1 jgi|Crypa2|279131|estExt_Genewise1.C_60195	jgi|Crypa2|252290|e_gw1.3.436.1 jgi|Crypa2|103155|Crypa1.estExt_fgenesh1_kg.C_60127 jgi|Crypa2|249839|e_gw1.2.1281.1 jgi|Crypa2|279131|estExt_Genewise1.C_60195 jgi|Crypa2|233295|gw1.1.3153.1 jgi|Crypa2|106275|Crypa1.estExt_fgenesh1_pg.C_21105 jgi|Crypa2|258754|e_gw1.5.376.1 jgi|Crypa2|219633|gw1.3.614.1 jgi|Crypa2|328301|fgenesh1_pg.3_		2.22344e-06	0.000106725	-5.65297
ko00520	Amino sugar and nucleotide sugar metabolism	4	31	21	1549	12.9032	1.35571	jgi|Crypa2|102434|Crypa1.estExt_fgenesh1_kg.C_40215 jgi|Crypa2|218572|gw1.5.377.1 jgi|Crypa2|258577|e_gw1.5.380.1 jgi|Crypa2|324852|fgenesh1_kg.11_			0.000583085	0.013994	-3.23427
ko01200	Carbon metabolism	4	31	57	1549	12.9032	3.67979	jgi|Crypa2|103155|Crypa1.estExt_fgenesh1_kg.C_60127 jgi|Crypa2|219633|gw1.3.614.1 jgi|Crypa2|258754|e_gw1.5.376.1 jgi|Crypa2|279131|estExt_Genewise1.C_60195	jgi|Crypa2|107307|Crypa1.estExt_fgenesh1_pg.C_40809 jgi|Crypa2|103155|Crypa1.estExt_fgenesh1_kg.C_60127 jgi|Crypa2|105976|Crypa1.estExt_fgenesh1_pg.C_20495 jgi|Crypa2|329834|fgenesh1_pg.4_		0.0201033	0.197943	-1.69673
ko00052	Galactose metabolism	2	31	13	1549	6.45161	0.839251	jgi|Crypa2|102434|Crypa1.estExt_fgenesh1_kg.C_40215 jgi|Crypa2|218572|gw1.5.377.1	jgi|Crypa2|249839|e_gw1.2.1281.1 jgi|Crypa2|218572|gw1.5.377.1 jgi|Crypa2|102434|Crypa1.estExt_fgenesh1_kg.C_40215 jgi|Crypa2|332958|fgenesh1_pg.7_		0.0245502	0.197943	-1.60995
ko00680	Methane metabolism	2	31	14	1549	6.45161	0.903809	jgi|Crypa2|103155|Crypa1.estExt_fgenesh1_kg.C_60127 jgi|Crypa2|279131|estExt_Genewise1.C_60195	jgi|Crypa2|103155|Crypa1.estExt_fgenesh1_kg.C_60127 jgi|Crypa2|249839|e_gw1.2.1281.1 jgi|Crypa2|279131|estExt_Genewise1.C_60195 jgi|Crypa2|272369|estExt_Genewise1.C_13660 jgi|Crypa2|340733|fgenesh1_pm.6_		0.0281011	0.197943	-1.55128
ko04151	PI3K-Akt signaling pathway	2	31	16	1549	6.45161	1.03292	jgi|Crypa2|245307|e_gw1.1.400.1 jgi|Crypa2|337355|fgenesh1_pm.2_			0.035669	0.197943	-1.44771
ko05203	Viral carcinogenesis	2	31	18	1549	6.45161	1.16204	jgi|Crypa2|258754|e_gw1.5.376.1 jgi|Crypa2|337355|fgenesh1_pm.2_			0.0437731	0.197943	-1.35879
ko00620	Pyruvate metabolism	2	31	18	1549	6.45161	1.16204	jgi|Crypa2|219633|gw1.3.614.1 jgi|Crypa2|258754|e_gw1.5.376.1	jgi|Crypa2|107307|Crypa1.estExt_fgenesh1_pg.C_40809 jgi|Crypa2|258754|e_gw1.5.376.1 jgi|Crypa2|253175|e_gw1.3.3291.1 jgi|Crypa2|219633|gw1.3.614.1 jgi|Crypa2|107492|Crypa1.estExt_fgenesh1_pg.C_50211 jgi|Crypa2|105895|Crypa1.estExt_fgenesh1_pg.C_20304 jgi|Crypa2|100550|Crypa1.estExt_fgenesh1_kg.C_10105 jgi|Crypa2|101097|Crypa1.estExt_fgenesh1_kg.C_10751 jgi|Crypa2|104955|Crypa1.estExt_fgenesh1_pg.…		0.0437731	0.197943	-1.35879
ko00260	Glycine, serine and threonine metabolism	2	31	18	1549	6.45161	1.16204	jgi|Crypa2|279131|estExt_Genewise1.C_60195 jgi|Crypa2|335787|fgenesh1_pm.1_			0.0437731	0.197943	-1.35879
ko03010	Ribosome	4	31	75	1549	12.9032	4.84183	jgi|Crypa2|281725|estExt_Genewise1.C_81086 jgi|Crypa2|333723|fgenesh1_pg.8_			0.0444435	0.197943	-1.35219
ko00020	Citrate cycle (TCA cycle)	2	31	21	1549	6.45161	1.35571	jgi|Crypa2|217385|gw1.4.234.1 jgi|Crypa2|219633|gw1.3.614.1	jgi|Crypa2|238720|gw1.4.2682.1 jgi|Crypa2|105976|Crypa1.estExt_fgenesh1_pg.C_20495 jgi|Crypa2|217385|gw1.4.234.1 jgi|Crypa2|253175|e_gw1.3.3291.1 jgi|Crypa2|219633|gw1.3.614.1 jgi|Crypa2|100385|Crypa1.estExt_fgenesh1_pm.C_160035 jgi|Crypa2|107492|Crypa1.estExt_fgenesh1_pg.C_50211 jgi|Crypa2|260861|e_gw1.6.2246.1 jgi|Crypa2|100550|Crypa1.estExt_fgenesh1_kg.C_10105 jgi|Crypa2|108000|Crypa1.estExt_f…		0.0567287	0.197943	-1.2462
ko04914	Progesterone-mediated oocyte maturation	1	31	3	1549	3.22581	0.193673	jgi|Crypa2|245307|e_gw1.1.400.1	jgi|Crypa2|245307|e_gw1.1.400.1 jgi|Crypa2|328483|fgenesh1_pg.3_		0.0577335	0.197943	-1.23857
ko04621	NOD-like receptor signaling pathway	1	31	3	1549	3.22581	0.193673	jgi|Crypa2|245307|e_gw1.1.400.1	jgi|Crypa2|245307|e_gw1.1.400.1 jgi|Crypa2|231325|gw1.6.1385.1 jgi|Crypa2|239187|gw1.1.4087.1	over	0.0577335	0.197943	-1.23857
ko04626	Plant-pathogen interaction	1	31	3	1549	3.22581	0.193673	jgi|Crypa2|245307|e_gw1.1.400.1	jgi|Crypa2|245307|e_gw1.1.400.1 jgi|Crypa2|239187|gw1.1.4087.1 jgi|Crypa2|324701|fgenesh1_kg.10_		0.0577335	0.197943	-1.23857
ko00500	Starch and sucrose metabolism	2	31	23	1549	6.45161	1.48483	jgi|Crypa2|102434|Crypa1.estExt_fgenesh1_kg.C_40215 jgi|Crypa2|218572|gw1.5.377.1	jgi|Crypa2|218572|gw1.5.377.1 jgi|Crypa2|102434|Crypa1.estExt_fgenesh1_kg.C_40215 jgi|Crypa2|332958|fgenesh1_pg.7_		0.0657742	0.210477	-1.18194
ko05215	Prostate cancer	1	31	4	1549	3.22581	0.258231	jgi|Crypa2|245307|e_gw1.1.400.1	jgi|Crypa2|245307|e_gw1.1.400.1 jgi|Crypa2|328483|fgenesh1_pg.3_		0.0754842	0.211481	-1.12214
ko00230	Purine metabolism	2	31	28	1549	6.45161	1.80762	jgi|Crypa2|102434|Crypa1.estExt_fgenesh1_kg.C_40215 jgi|Crypa2|258754|e_gw1.5.376.1	jgi|Crypa2|258754|e_gw1.5.376.1 jgi|Crypa2|102434|Crypa1.estExt_fgenesh1_kg.C_40215 jgi|Crypa2|105031|Crypa1.estExt_fgenesh1_pg.C_10247 jgi|Crypa2|107840|Crypa1.estExt_fgenesh1_pg.C_60184 jgi|Crypa2|108642|Crypa1.estExt_fgenesh1_pg.C_80478 jgi|Crypa2|215414|gw1.5.8.1 jgi|Crypa2|216487|gw1.5.143.1 jgi|Crypa2|221500|gw1.4.673.1 jgi|Crypa2|222162|gw1.1.1352.1 jgi|Crypa2|226308|gw1.4.1237.1 jgi|Crypa…		0.0892704	0.211481	-1.04929
ko00521	Streptomycin biosynthesis	1	31	5	1549	3.22581	0.322789	jgi|Crypa2|102434|Crypa1.estExt_fgenesh1_kg.C_40215	jgi|Crypa2|102434|Crypa1.estExt_fgenesh1_kg.C_40215 jgi|Crypa2|332958|fgenesh1_pg.7_		0.0925231	0.211481	-1.03375
ko04930	Type II diabetes mellitus	1	31	5	1549	3.22581	0.322789	jgi|Crypa2|258754|e_gw1.5.376.1	jgi|Crypa2|258754|e_gw1.5.376.1 jgi|Crypa2|332958|fgenesh1_pg.7_		0.0925231	0.211481	-1.03375
ko05202	Transcriptional misregulation in cancer	1	31	5	1549	3.22581	0.322789	jgi|Crypa2|243874|gw1.4.3275.1	jgi|Crypa2|243874|gw1.4.3275.1 jgi|Crypa2|100024|Crypa1.estExt_fgenesh1_pm.C_100052 jgi|Crypa2|246554|e_gw1.1.2600.1 jgi|Crypa2|325724|fgenesh1_pg.1_		0.0925231	0.211481	-1.03375
ko04612	Antigen processing and presentation	1	31	5	1549	3.22581	0.322789	jgi|Crypa2|245307|e_gw1.1.400.1	jgi|Crypa2|253316|e_gw1.3.2787.1 jgi|Crypa2|346270|estExt_fgenesh1_pm.C_40759 jgi|Crypa2|245307|e_gw1.1.400.1 jgi|Crypa2|331015|fgenesh1_pg.5_		0.0925231	0.211481	-1.03375
ko01230	Biosynthesis of amino acids	3	31	68	1549	9.67742	4.38993	jgi|Crypa2|103155|Crypa1.estExt_fgenesh1_kg.C_60127 jgi|Crypa2|258754|e_gw1.5.376.1 jgi|Crypa2|279131|estExt_Genewise1.C_60195	jgi|Crypa2|103155|Crypa1.estExt_fgenesh1_kg.C_60127 jgi|Crypa2|105976|Crypa1.estExt_fgenesh1_pg.C_20495 jgi|Crypa2|329834|fgenesh1_pg.4_		0.108269	0.217741	-0.965497
ko04391	Hippo signaling pathway - fly	1	31	6	1549	3.22581	0.387347	jgi|Crypa2|337355|fgenesh1_pm.2_			0.10887	0.217741	-0.96309
ko04915	Estrogen signaling pathway	1	31	6	1549	3.22581	0.387347	jgi|Crypa2|245307|e_gw1.1.400.1	jgi|Crypa2|346270|estExt_fgenesh1_pm.C_40759 jgi|Crypa2|245307|e_gw1.1.400.1 jgi|Crypa2|331015|fgenesh1_pg.5_		0.10887	0.217741	-0.96309
ko05322	Systemic lupus erythematosus	1	31	7	1549	3.22581	0.451904	jgi|Crypa2|243874|gw1.4.3275.1	jgi|Crypa2|271318|estExt_Genewise1.C_11851 jgi|Crypa2|104409|Crypa1.estExt_fgenesh1_kg.C_100020 jgi|Crypa2|104400|Crypa1.estExt_fgenesh1_kg.C_100011 jgi|Crypa2|224339|gw1.4.982.1 jgi|Crypa2|243874|gw1.4.3275.1 jgi|Crypa2|107992|Crypa1.estExt_fgenesh1_pg.C_60495 jgi|Crypa2|224638|gw1.1.1805.1	over	0.124546	0.223643	-0.90467
ko04390	Hippo signaling pathway	1	31	8	1549	3.22581	0.516462	jgi|Crypa2|337355|fgenesh1_pm.2_			0.139569	0.223643	-0.855211
ko04152	AMPK signaling pathway	1	31	8	1549	3.22581	0.516462	jgi|Crypa2|275729|estExt_Genewise1.C_33087	jgi|Crypa2|249839|e_gw1.2.1281.1 jgi|Crypa2|275729|estExt_Genewise1.C_33087 jgi|Crypa2|219395|gw1.3.574.1 jgi|Crypa2|104955|Crypa1.estExt_fgenesh1_pg.C_10091 jgi|Crypa2|217529|gw1.1.474.1 jgi|Crypa2|221539|gw1.3.898.1 jgi|Crypa2|259901|e_gw1.5.1507.1 jgi|Crypa2|268999|e_gw1.10.344.1	over	0.139569	0.223643	-0.855211
ko00860	Porphyrin and chlorophyll metabolism	1	31	8	1549	3.22581	0.516462	jgi|Crypa2|335787|fgenesh1_pm.1_			0.139569	0.223643
ko04722	Neurotrophin signaling pathway	1	31	8	1549	3.22581	0.516462	jgi|Crypa2|337355|fgenesh1_pm.2_			0.139569	0.223643
ko04921	Oxytocin signaling pathway	1	31	9	1549	3.22581	0.58102	jgi|Crypa2|275729|estExt_Genewise1.C_33087	jgi|Crypa2|272654|estExt_Genewise1.C_14216 jgi|Crypa2|275729|estExt_Genewise1.C_33087 jgi|Crypa2|223526|gw1.4.901.1 jgi|Crypa2|328483|fgenesh1_pg.3_		0.153958	0.223643
ko00040	Pentose and glucuronate interconversions	1	31	9	1549	3.22581	0.58102	jgi|Crypa2|218572|gw1.5.377.1	jgi|Crypa2|330170|fgenesh1_pg.4_		0.153958	0.223643
ko04922	Glucagon signaling pathway	1	31	9	1549	3.22581	0.58102	jgi|Crypa2|258754|e_gw1.5.376.1	jgi|Crypa2|258754|e_gw1.5.376.1 jgi|Crypa2|107492|Crypa1.estExt_fgenesh1_pg.C_50211 jgi|Crypa2|104955|Crypa1.estExt_fgenesh1_pg.C_10091 jgi|Crypa2|221192|gw1.5.680.1 jgi|Crypa2|246473|e_gw1.1.3899.1 jgi|Crypa2|253168|e_gw1.3.2742.1 jgi|Crypa2|268999|e_gw1.10.344.1 jgi|Crypa2|324701|fgenesh1_kg.10_		0.153958	0.223643
ko00720	Carbon fixation pathways in prokaryotes	1	31	10	1549	3.22581	0.645578	jgi|Crypa2|217385|gw1.4.234.1	jgi|Crypa2|107307|Crypa1.estExt_fgenesh1_pg.C_40809 jgi|Crypa2|238720|gw1.4.2682.1 jgi|Crypa2|217385|gw1.4.234.1 jgi|Crypa2|216648|gw1.6.98.1 jgi|Crypa2|217258|gw1.4.223.1 jgi|Crypa2|249399|e_gw1.2.2559.1 jgi|Crypa2|251722|e_gw1.3.2894.1 jgi|Crypa2|263130|e_gw1.7.33.1 jgi|Crypa2|268230|e_gw1.9.1582.1 jgi|Crypa2|331090|fgenesh1_pg.5_		0.167733	0.223643
ko05230	Central carbon metabolism in cancer	1	31	10	1549	3.22581	0.645578	jgi|Crypa2|258754|e_gw1.5.376.1	jgi|Crypa2|249839|e_gw1.2.1281.1 jgi|Crypa2|258754|e_gw1.5.376.1 jgi|Crypa2|332733|fgenesh1_pg.7_		0.167733	0.223643
ko05134	Legionellosis	1	31	10	1549	3.22581	0.645578	jgi|Crypa2|327232|fgenesh1_pg.2_			0.167733	0.223643
ko05200	Pathways in cancer	1	31	10	1549	3.22581	0.645578	jgi|Crypa2|245307|e_gw1.1.400.1	jgi|Crypa2|245307|e_gw1.1.400.1 jgi|Crypa2|223526|gw1.4.901.1 jgi|Crypa2|328483|fgenesh1_pg.3_		0.167733	0.223643
ko04114	Oocyte meiosis	1	31	11	1549	3.22581	0.710136	jgi|Crypa2|337355|fgenesh1_pm.2_			0.180909	0.232207
ko04066	HIF-1 signaling pathway	1	31	12	1549	3.22581	0.774693	jgi|Crypa2|103155|Crypa1.estExt_fgenesh1_kg.C_60127	jgi|Crypa2|103155|Crypa1.estExt_fgenesh1_kg.C_60127 jgi|Crypa2|101684|Crypa1.estExt_fgenesh1_kg.C_20528 jgi|Crypa2|107492|Crypa1.estExt_fgenesh1_pg.C_50211 jgi|Crypa2|332958|fgenesh1_pg.7_		0.193506	0.232207
ko00030	Pentose phosphate pathway	1	31	12	1549	3.22581	0.774693	jgi|Crypa2|102434|Crypa1.estExt_fgenesh1_kg.C_40215	jgi|Crypa2|267556|e_gw1.9.137.1 jgi|Crypa2|249839|e_gw1.2.1281.1 jgi|Crypa2|102434|Crypa1.estExt_fgenesh1_kg.C_40215 jgi|Crypa2|104720|Crypa1.estExt_fgenesh1_kg.C_140033 jgi|Crypa2|261508|e_gw1.6.94.1 jgi|Crypa2|332733|fgenesh1_pg.7_		0.193506	0.232207	-0.713306
ko05034	Alcoholism	1	31	12	1549	3.22581	0.774693	jgi|Crypa2|243874|gw1.4.3275.1	jgi|Crypa2|271318|estExt_Genewise1.C_11851 jgi|Crypa2|104409|Crypa1.estExt_fgenesh1_kg.C_100020 jgi|Crypa2|104400|Crypa1.estExt_fgenesh1_kg.C_100011 jgi|Crypa2|224339|gw1.4.982.1 jgi|Crypa2|243874|gw1.4.3275.1 jgi|Crypa2|328483|fgenesh1_pg.3_		0.193506	0.232207	-0.713306
ko03008	Ribosome biogenesis in eukaryotes	1	31	13	1549	3.22581	0.839251	jgi|Crypa2|339513|fgenesh1_pm.4_			0.20554	0.240632	-0.687104
ko04110	Cell cycle	1	31	14	1549	3.22581	0.903809	jgi|Crypa2|337355|fgenesh1_pm.2_			0.217027	0.242263	-0.663486
ko03018	RNA degradation	1	31	14	1549	3.22581	0.903809	jgi|Crypa2|103155|Crypa1.estExt_fgenesh1_kg.C_60127	jgi|Crypa2|103155|Crypa1.estExt_fgenesh1_kg.C_60127 jgi|Crypa2|249839|e_gw1.2.1281.1 jgi|Crypa2|227897|gw1.4.1414.1 jgi|Crypa2|227126|gw1.3.1575.1 jgi|Crypa2|105718|Crypa1.estExt_fgenesh1_pg.C_11688 jgi|Crypa2|245331|e_gw1.1.3061.1 jgi|Crypa2|252606|e_gw1.3.180.1 jgi|Crypa2|265792|e_gw1.8.1626.1 jgi|Crypa2|266534|e_gw1.8.1604.1 jgi|Crypa2|266577|e_gw1.8.739.1 jgi|Crypa2|285425|estExt_Genewise1Plu…		0.217027	0.242263	-0.663486
ko04011	MAPK signaling pathway - yeast	1	31	20	1549	3.22581	1.29116	jgi|Crypa2|337355|fgenesh1_pm.2_			0.275359	0.300392	-0.5601
ko03050	Proteasome	1	31	23	1549	3.22581	1.48483	jgi|Crypa2|326429|fgenesh1_pg.1_			0.298376	0.318267	-0.525237
ko04141	Protein processing in endoplasmic reticulum	1	31	25	1549	3.22581	1.61394	jgi|Crypa2|245307|e_gw1.1.400.1	jgi|Crypa2|346270|estExt_fgenesh1_pm.C_40759 jgi|Crypa2|245307|e_gw1.1.400.1 jgi|Crypa2|331015|fgenesh1_pg.5_		0.311691	0.325242	-0.506276
ko05169	Epstein-Barr virus infection	1	31	30	1549	3.22581	1.93673	jgi|Crypa2|337355|fgenesh1_pm.2_			0.338591	0.345795	-0.470324
ko03013	RNA transport	1	31	38	1549	3.22581	2.4532	jgi|Crypa2|327232|fgenesh1_pg.2_			0.365487	0.365487	-0.437128
