# Supplementary material for: Comparative acetylomic analysis reveals differentially acetylated proteins regulating fungal metabolism in hypovirus‐infected chestnut blight fungus
Source: Mol Plant Pathol. 2023 Jun 6;24(9):1126–38. doi: 10.1111/mpp.13358 (PMC10423328; doi:10.1111/mpp.13358)
Supplement: Supplementary file 16 — Table S9 KEGG pathway of down‐regulated Kac proteins [file MPP-24-1126-s003.xlsx]

## Sheet: query2map
Protein ID	KO	Name	Definition	Map ID	Map Name	URL
jgi|Crypa2|101684|Crypa1.estExt_fgenesh1_kg.C_20528	K00134	GAPDH, gapA	glyceraldehyde 3-phosphate dehydrogenase [EC:1.2.1.12;]	ko00010	Glycolysis / Gluconeogenesis	http://www.kegg.jp/kegg-bin/show_pathway?ko00010+K00134
jgi|Crypa2|101684|Crypa1.estExt_fgenesh1_kg.C_20528	K00134	GAPDH, gapA	glyceraldehyde 3-phosphate dehydrogenase [EC:1.2.1.12;]	ko00710	Carbon fixation in photosynthetic organisms	http://www.kegg.jp/kegg-bin/show_pathway?ko00710+K00134
jgi|Crypa2|101684|Crypa1.estExt_fgenesh1_kg.C_20528	K00134	GAPDH, gapA	glyceraldehyde 3-phosphate dehydrogenase [EC:1.2.1.12;]	ko01200	Carbon metabolism	http://www.kegg.jp/kegg-bin/show_pathway?ko01200+K00134
jgi|Crypa2|101684|Crypa1.estExt_fgenesh1_kg.C_20528	K00134	GAPDH, gapA	glyceraldehyde 3-phosphate dehydrogenase [EC:1.2.1.12;]	ko01230	Biosynthesis of amino acids	http://www.kegg.jp/kegg-bin/show_pathway?ko01230+K00134
jgi|Crypa2|101684|Crypa1.estExt_fgenesh1_kg.C_20528	K00134	GAPDH, gapA	glyceraldehyde 3-phosphate dehydrogenase [EC:1.2.1.12;]	ko04066	HIF-1 signaling pathway	http://www.kegg.jp/kegg-bin/show_pathway?ko04066+K00134
jgi|Crypa2|101684|Crypa1.estExt_fgenesh1_kg.C_20528	K00134	GAPDH, gapA	glyceraldehyde 3-phosphate dehydrogenase [EC:1.2.1.12;]	ko05010	Alzheimer's disease	http://www.kegg.jp/kegg-bin/show_pathway?ko05010+K00134
jgi|Crypa2|233295|gw1.1.3153.1	K01803	TPI, tpiA	triosephosphate isomerase (TIM) [EC:5.3.1.1;]	ko00010	Glycolysis / Gluconeogenesis	http://www.kegg.jp/kegg-bin/show_pathway?ko00010+K01803
jgi|Crypa2|233295|gw1.1.3153.1	K01803	TPI, tpiA	triosephosphate isomerase (TIM) [EC:5.3.1.1;]	ko00051	Fructose and mannose metabolism	http://www.kegg.jp/kegg-bin/show_pathway?ko00051+K01803
jgi|Crypa2|233295|gw1.1.3153.1	K01803	TPI, tpiA	triosephosphate isomerase (TIM) [EC:5.3.1.1;]	ko00562	Inositol phosphate metabolism	http://www.kegg.jp/kegg-bin/show_pathway?ko00562+K01803
jgi|Crypa2|233295|gw1.1.3153.1	K01803	TPI, tpiA	triosephosphate isomerase (TIM) [EC:5.3.1.1;]	ko00710	Carbon fixation in photosynthetic organisms	http://www.kegg.jp/kegg-bin/show_pathway?ko00710+K01803
jgi|Crypa2|233295|gw1.1.3153.1	K01803	TPI, tpiA	triosephosphate isomerase (TIM) [EC:5.3.1.1;]	ko01200	Carbon metabolism	http://www.kegg.jp/kegg-bin/show_pathway?ko01200+K01803
jgi|Crypa2|233295|gw1.1.3153.1	K01803	TPI, tpiA	triosephosphate isomerase (TIM) [EC:5.3.1.1;]	ko01230	Biosynthesis of amino acids	http://www.kegg.jp/kegg-bin/show_pathway?ko01230+K01803
jgi|Crypa2|279131|estExt_Genewise1.C_60195	K15633	gpmI	2,3-bisphosphoglycerate-independent phosphoglycerate mutase [EC:5.4.2.12;]	ko00010	Glycolysis / Gluconeogenesis	http://www.kegg.jp/kegg-bin/show_pathway?ko00010+K15633
jgi|Crypa2|279131|estExt_Genewise1.C_60195	K15633	gpmI	2,3-bisphosphoglycerate-independent phosphoglycerate mutase [EC:5.4.2.12;]	ko00260	Glycine, serine and threonine metabolism	http://www.kegg.jp/kegg-bin/show_pathway?ko00260+K15633
jgi|Crypa2|279131|estExt_Genewise1.C_60195	K15633	gpmI	2,3-bisphosphoglycerate-independent phosphoglycerate mutase [EC:5.4.2.12;]	ko00680	Methane metabolism	http://www.kegg.jp/kegg-bin/show_pathway?ko00680+K15633
jgi|Crypa2|279131|estExt_Genewise1.C_60195	K15633	gpmI	2,3-bisphosphoglycerate-independent phosphoglycerate mutase [EC:5.4.2.12;]	ko01200	Carbon metabolism	http://www.kegg.jp/kegg-bin/show_pathway?ko01200+K15633
jgi|Crypa2|279131|estExt_Genewise1.C_60195	K15633	gpmI	2,3-bisphosphoglycerate-independent phosphoglycerate mutase [EC:5.4.2.12;]	ko01230	Biosynthesis of amino acids	http://www.kegg.jp/kegg-bin/show_pathway?ko01230+K15633
jgi|Crypa2|224339|gw1.4.982.1	K11251	H2A	histone H2A	ko05034	Alcoholism	http://www.kegg.jp/kegg-bin/show_pathway?ko05034+K11251
jgi|Crypa2|224339|gw1.4.982.1	K11251	H2A	histone H2A	ko05322	Systemic lupus erythematosus	http://www.kegg.jp/kegg-bin/show_pathway?ko05322+K11251
jgi|Crypa2|100385|Crypa1.estExt_fgenesh1_pm.C_160035	K01899	LSC1	succinyl-CoA synthetase alpha subunit [EC:6.2.1.4;6.2.1.5;]	ko00020	Citrate cycle (TCA cycle)	http://www.kegg.jp/kegg-bin/show_pathway?ko00020+K01899
jgi|Crypa2|100385|Crypa1.estExt_fgenesh1_pm.C_160035	K01899	LSC1	succinyl-CoA synthetase alpha subunit [EC:6.2.1.4;6.2.1.5;]	ko00640	Propanoate metabolism	http://www.kegg.jp/kegg-bin/show_pathway?ko00640+K01899
jgi|Crypa2|100385|Crypa1.estExt_fgenesh1_pm.C_160035	K01899	LSC1	succinyl-CoA synthetase alpha subunit [EC:6.2.1.4;6.2.1.5;]	ko01200	Carbon metabolism	http://www.kegg.jp/kegg-bin/show_pathway?ko01200+K01899
jgi|Crypa2|103071|Crypa1.estExt_fgenesh1_kg.C_60037	K17743	XR	D-xylose reductase [EC:1.1.1.307;]	ko00040	Pentose and glucuronate interconversions	http://www.kegg.jp/kegg-bin/show_pathway?ko00040+K17743
jgi|Crypa2|349625|estExt_fgenesh1_pg.C_11712
jgi|Crypa2|334011|fgenesh1_pg.8_#_707
jgi|Crypa2|101014|Crypa1.estExt_fgenesh1_kg.C_10653
jgi|Crypa2|101776|Crypa1.estExt_fgenesh1_kg.C_30008	K02900	RP-L27Ae, RPL27A	large subunit ribosomal protein L27Ae	ko03010	Ribosome	http://www.kegg.jp/kegg-bin/show_pathway?ko03010+K02900
jgi|Crypa2|215908|gw1.3.81.1	K03235	EF3, TEF3	elongation factor 3
jgi|Crypa2|221261|gw1.9.438.1
jgi|Crypa2|222795|gw1.1.1488.1	K02985	RP-S3e, RPS3	small subunit ribosomal protein S3e	ko03010	Ribosome	http://www.kegg.jp/kegg-bin/show_pathway?ko03010+K02985
jgi|Crypa2|226763|gw1.4.1289.1	K00549	metE	5-methyltetrahydropteroyltriglutamate--homocysteine methyltransferase [EC:2.1.1.14;]	ko00270	Cysteine and methionine metabolism	http://www.kegg.jp/kegg-bin/show_pathway?ko00270+K00549
jgi|Crypa2|226763|gw1.4.1289.1	K00549	metE	5-methyltetrahydropteroyltriglutamate--homocysteine methyltransferase [EC:2.1.1.14;]	ko00450	Selenocompound metabolism	http://www.kegg.jp/kegg-bin/show_pathway?ko00450+K00549
jgi|Crypa2|226763|gw1.4.1289.1	K00549	metE	5-methyltetrahydropteroyltriglutamate--homocysteine methyltransferase [EC:2.1.1.14;]	ko01230	Biosynthesis of amino acids	http://www.kegg.jp/kegg-bin/show_pathway?ko01230+K00549
jgi|Crypa2|238526|gw1.4.2663.1
jgi|Crypa2|245560|e_gw1.1.1267.1	K18103	GAAC, LGA1	L-threo-3-deoxy-hexylosonate aldolase [EC:4.1.2.54;]	ko00040	Pentose and glucuronate interconversions	http://www.kegg.jp/kegg-bin/show_pathway?ko00040+K18103
jgi|Crypa2|247896|e_gw1.1.4516.1
jgi|Crypa2|253316|e_gw1.3.2787.1	K09489	HSPA4	heat shock 70kDa protein 4	ko04612	Antigen processing and presentation	http://www.kegg.jp/kegg-bin/show_pathway?ko04612+K09489
jgi|Crypa2|253937|e_gw1.3.1387.1	K06877	K06877	DEAD/DEAH box helicase domain-containing protein
jgi|Crypa2|258492|e_gw1.5.129.1	K15979	SND1	staphylococcal nuclease domain-containing protein 1	ko05169	Epstein-Barr virus infection	http://www.kegg.jp/kegg-bin/show_pathway?ko05169+K15979
jgi|Crypa2|258492|e_gw1.5.129.1	K15979	SND1	staphylococcal nuclease domain-containing protein 1	ko05203	Viral carcinogenesis	http://www.kegg.jp/kegg-bin/show_pathway?ko05203+K15979
jgi|Crypa2|261508|e_gw1.6.94.1	K01621	xfp, xpk	xylulose-5-phosphate/fructose-6-phosphate phosphoketolase [EC:4.1.2.9;4.1.2.22;]	ko00030	Pentose phosphate pathway	http://www.kegg.jp/kegg-bin/show_pathway?ko00030+K01621
jgi|Crypa2|261508|e_gw1.6.94.1	K01621	xfp, xpk	xylulose-5-phosphate/fructose-6-phosphate phosphoketolase [EC:4.1.2.9;4.1.2.22;]	ko00710	Carbon fixation in photosynthetic organisms	http://www.kegg.jp/kegg-bin/show_pathway?ko00710+K01621
jgi|Crypa2|265329|e_gw1.8.2107.1
jgi|Crypa2|325727|fgenesh1_pg.1_#_803	K02960	RP-S16e, RPS16	small subunit ribosomal protein S16e	ko03010	Ribosome	http://www.kegg.jp/kegg-bin/show_pathway?ko03010+K02960
jgi|Crypa2|325735|fgenesh1_pg.1_#_811	K04569	CCS	copper chaperone for superoxide dismutase	ko05014	Amyotrophic lateral sclerosis (ALS)	http://www.kegg.jp/kegg-bin/show_pathway?ko05014+K04569
jgi|Crypa2|328634|fgenesh1_pg.3_#_872	K16944	SEPT7, CDC3	septin 7
jgi|Crypa2|335787|fgenesh1_pm.1_#_477	K00643	E2.3.1.37, ALAS	5-aminolevulinate synthase [EC:2.3.1.37;]	ko00260	Glycine, serine and threonine metabolism	http://www.kegg.jp/kegg-bin/show_pathway?ko00260+K00643
jgi|Crypa2|335787|fgenesh1_pm.1_#_477	K00643	E2.3.1.37, ALAS	5-aminolevulinate synthase [EC:2.3.1.37;]	ko00860	Porphyrin and chlorophyll metabolism	http://www.kegg.jp/kegg-bin/show_pathway?ko00860+K00643
jgi|Crypa2|101333|Crypa1.estExt_fgenesh1_kg.C_20098	K02147	ATPeV1B, ATP6B	V-type H+-transporting ATPase subunit B	ko00190	Oxidative phosphorylation	http://www.kegg.jp/kegg-bin/show_pathway?ko00190+K02147
jgi|Crypa2|101333|Crypa1.estExt_fgenesh1_kg.C_20098	K02147	ATPeV1B, ATP6B	V-type H+-transporting ATPase subunit B	ko04145	Phagosome	http://www.kegg.jp/kegg-bin/show_pathway?ko04145+K02147
jgi|Crypa2|101333|Crypa1.estExt_fgenesh1_kg.C_20098	K02147	ATPeV1B, ATP6B	V-type H+-transporting ATPase subunit B	ko04721	Synaptic vesicle cycle	http://www.kegg.jp/kegg-bin/show_pathway?ko04721+K02147
jgi|Crypa2|101333|Crypa1.estExt_fgenesh1_kg.C_20098	K02147	ATPeV1B, ATP6B	V-type H+-transporting ATPase subunit B	ko04966	Collecting duct acid secretion	http://www.kegg.jp/kegg-bin/show_pathway?ko04966+K02147
jgi|Crypa2|101333|Crypa1.estExt_fgenesh1_kg.C_20098	K02147	ATPeV1B, ATP6B	V-type H+-transporting ATPase subunit B	ko05110	Vibrio cholerae infection	http://www.kegg.jp/kegg-bin/show_pathway?ko05110+K02147
jgi|Crypa2|101333|Crypa1.estExt_fgenesh1_kg.C_20098	K02147	ATPeV1B, ATP6B	V-type H+-transporting ATPase subunit B	ko05120	Epithelial cell signaling in Helicobacter pylori infection	http://www.kegg.jp/kegg-bin/show_pathway?ko05120+K02147
jgi|Crypa2|101333|Crypa1.estExt_fgenesh1_kg.C_20098	K02147	ATPeV1B, ATP6B	V-type H+-transporting ATPase subunit B	ko05323	Rheumatoid arthritis	http://www.kegg.jp/kegg-bin/show_pathway?ko05323+K02147
jgi|Crypa2|104409|Crypa1.estExt_fgenesh1_kg.C_100020	K11252	H2B	histone H2B	ko05034	Alcoholism	http://www.kegg.jp/kegg-bin/show_pathway?ko05034+K11252
jgi|Crypa2|104409|Crypa1.estExt_fgenesh1_kg.C_100020	K11252	H2B	histone H2B	ko05203	Viral carcinogenesis	http://www.kegg.jp/kegg-bin/show_pathway?ko05203+K11252
jgi|Crypa2|104409|Crypa1.estExt_fgenesh1_kg.C_100020	K11252	H2B	histone H2B	ko05322	Systemic lupus erythematosus	http://www.kegg.jp/kegg-bin/show_pathway?ko05322+K11252
jgi|Crypa2|221705|gw1.5.739.1	K00616	E2.2.1.2, talA, talB	transaldolase [EC:2.2.1.2;]	ko00030	Pentose phosphate pathway	http://www.kegg.jp/kegg-bin/show_pathway?ko00030+K00616
jgi|Crypa2|221705|gw1.5.739.1	K00616	E2.2.1.2, talA, talB	transaldolase [EC:2.2.1.2;]	ko01200	Carbon metabolism	http://www.kegg.jp/kegg-bin/show_pathway?ko01200+K00616
jgi|Crypa2|221705|gw1.5.739.1	K00616	E2.2.1.2, talA, talB	transaldolase [EC:2.2.1.2;]	ko01230	Biosynthesis of amino acids	http://www.kegg.jp/kegg-bin/show_pathway?ko01230+K00616
jgi|Crypa2|223301|gw1.9.603.1	K02866	RP-L10e, RPL10	large subunit ribosomal protein L10e	ko03010	Ribosome	http://www.kegg.jp/kegg-bin/show_pathway?ko03010+K02866
jgi|Crypa2|240041|gw1.4.2840.1	K02925	RP-L3e, RPL3	large subunit ribosomal protein L3e	ko03010	Ribosome	http://www.kegg.jp/kegg-bin/show_pathway?ko03010+K02925
jgi|Crypa2|249681|e_gw1.2.1870.1	K01507	ppa	inorganic pyrophosphatase [EC:3.6.1.1;]	ko00190	Oxidative phosphorylation	http://www.kegg.jp/kegg-bin/show_pathway?ko00190+K01507
jgi|Crypa2|251720|e_gw1.3.2316.1	K06215	pdxS, pdx1	pyridoxal 5'-phosphate synthase pdxS subunit [EC:4.3.3.6;]	ko00750	Vitamin B6 metabolism	http://www.kegg.jp/kegg-bin/show_pathway?ko00750+K06215
jgi|Crypa2|263743|e_gw1.7.1677.1	K03253	EIF3B	translation initiation factor 3 subunit B	ko03013	RNA transport	http://www.kegg.jp/kegg-bin/show_pathway?ko03013+K03253

## Sheet: map2query
Map ID	Map Name	Seqs	#Seqs	URL
ko01200	Carbon metabolism	jgi|Crypa2|101684|Crypa1.estExt_fgenesh1_kg.C_20528 jgi|Crypa2|233295|gw1.1.3153.1 jgi|Crypa2|279131|estExt_Genewise1.C_60195 jgi|Crypa2|100385|Crypa1.estExt_fgenesh1_pm.C_160035 jgi|Crypa2|221705|gw1.5.739.1	5	http://www.kegg.jp/kegg-bin/show_pathway?ko01200+K00134+K01803+K15633+K01899+K00616
ko05203	Viral carcinogenesis	jgi|Crypa2|258492|e_gw1.5.129.1 jgi|Crypa2|104409|Crypa1.estExt_fgenesh1_kg.C_100020	2	http://www.kegg.jp/kegg-bin/show_pathway?ko05203+K15979+K11252
ko00051	Fructose and mannose metabolism	jgi|Crypa2|233295|gw1.1.3153.1	1	http://www.kegg.jp/kegg-bin/show_pathway?ko00051+K01803
ko00680	Methane metabolism	jgi|Crypa2|279131|estExt_Genewise1.C_60195	1	http://www.kegg.jp/kegg-bin/show_pathway?ko00680+K15633
ko04612	Antigen processing and presentation	jgi|Crypa2|253316|e_gw1.3.2787.1	1	http://www.kegg.jp/kegg-bin/show_pathway?ko04612+K09489
ko00750	Vitamin B6 metabolism	jgi|Crypa2|251720|e_gw1.3.2316.1	1	http://www.kegg.jp/kegg-bin/show_pathway?ko00750+K06215
ko00040	Pentose and glucuronate interconversions	jgi|Crypa2|103071|Crypa1.estExt_fgenesh1_kg.C_60037 jgi|Crypa2|245560|e_gw1.1.1267.1	2	http://www.kegg.jp/kegg-bin/show_pathway?ko00040+K17743+K18103
ko00710	Carbon fixation in photosynthetic organisms	jgi|Crypa2|101684|Crypa1.estExt_fgenesh1_kg.C_20528 jgi|Crypa2|233295|gw1.1.3153.1 jgi|Crypa2|261508|e_gw1.6.94.1	3	http://www.kegg.jp/kegg-bin/show_pathway?ko00710+K00134+K01803+K01621
ko00270	Cysteine and methionine metabolism	jgi|Crypa2|226763|gw1.4.1289.1	1	http://www.kegg.jp/kegg-bin/show_pathway?ko00270+K00549
ko04145	Phagosome	jgi|Crypa2|101333|Crypa1.estExt_fgenesh1_kg.C_20098	1	http://www.kegg.jp/kegg-bin/show_pathway?ko04145+K02147
ko04966	Collecting duct acid secretion	jgi|Crypa2|101333|Crypa1.estExt_fgenesh1_kg.C_20098	1	http://www.kegg.jp/kegg-bin/show_pathway?ko04966+K02147
ko04721	Synaptic vesicle cycle	jgi|Crypa2|101333|Crypa1.estExt_fgenesh1_kg.C_20098	1	http://www.kegg.jp/kegg-bin/show_pathway?ko04721+K02147
ko00260	Glycine, serine and threonine metabolism	jgi|Crypa2|279131|estExt_Genewise1.C_60195 jgi|Crypa2|335787|fgenesh1_pm.1_#_477	2	http://www.kegg.jp/kegg-bin/show_pathway?ko00260+K15633+K00643
ko05120	Epithelial cell signaling in Helicobacter pylori infection	jgi|Crypa2|101333|Crypa1.estExt_fgenesh1_kg.C_20098	1	http://www.kegg.jp/kegg-bin/show_pathway?ko05120+K02147
ko00030	Pentose phosphate pathway	jgi|Crypa2|261508|e_gw1.6.94.1 jgi|Crypa2|221705|gw1.5.739.1	2	http://www.kegg.jp/kegg-bin/show_pathway?ko00030+K01621+K00616
ko05014	Amyotrophic lateral sclerosis (ALS)	jgi|Crypa2|325735|fgenesh1_pg.1_#_811	1	http://www.kegg.jp/kegg-bin/show_pathway?ko05014+K04569
ko00562	Inositol phosphate metabolism	jgi|Crypa2|233295|gw1.1.3153.1	1	http://www.kegg.jp/kegg-bin/show_pathway?ko00562+K01803
ko01230	Biosynthesis of amino acids	jgi|Crypa2|101684|Crypa1.estExt_fgenesh1_kg.C_20528 jgi|Crypa2|233295|gw1.1.3153.1 jgi|Crypa2|279131|estExt_Genewise1.C_60195 jgi|Crypa2|226763|gw1.4.1289.1 jgi|Crypa2|221705|gw1.5.739.1	5	http://www.kegg.jp/kegg-bin/show_pathway?ko01230+K00134+K01803+K15633+K00549+K00616
ko03010	Ribosome	jgi|Crypa2|101776|Crypa1.estExt_fgenesh1_kg.C_30008 jgi|Crypa2|222795|gw1.1.1488.1 jgi|Crypa2|325727|fgenesh1_pg.1_#_803 jgi|Crypa2|223301|gw1.9.603.1 jgi|Crypa2|240041|gw1.4.2840.1	5	http://www.kegg.jp/kegg-bin/show_pathway?ko03010+K02900+K02985+K02960+K02866+K02925
ko05034	Alcoholism	jgi|Crypa2|224339|gw1.4.982.1 jgi|Crypa2|104409|Crypa1.estExt_fgenesh1_kg.C_100020	2	http://www.kegg.jp/kegg-bin/show_pathway?ko05034+K11251+K11252
ko04066	HIF-1 signaling pathway	jgi|Crypa2|101684|Crypa1.estExt_fgenesh1_kg.C_20528	1	http://www.kegg.jp/kegg-bin/show_pathway?ko04066+K00134
ko05110	Vibrio cholerae infection	jgi|Crypa2|101333|Crypa1.estExt_fgenesh1_kg.C_20098	1	http://www.kegg.jp/kegg-bin/show_pathway?ko05110+K02147
ko05322	Systemic lupus erythematosus	jgi|Crypa2|224339|gw1.4.982.1 jgi|Crypa2|104409|Crypa1.estExt_fgenesh1_kg.C_100020	2	http://www.kegg.jp/kegg-bin/show_pathway?ko05322+K11251+K11252
ko00010	Glycolysis / Gluconeogenesis	jgi|Crypa2|101684|Crypa1.estExt_fgenesh1_kg.C_20528 jgi|Crypa2|233295|gw1.1.3153.1 jgi|Crypa2|279131|estExt_Genewise1.C_60195	3	http://www.kegg.jp/kegg-bin/show_pathway?ko00010+K00134+K01803+K15633
ko00190	Oxidative phosphorylation	jgi|Crypa2|101333|Crypa1.estExt_fgenesh1_kg.C_20098 jgi|Crypa2|249681|e_gw1.2.1870.1	2	http://www.kegg.jp/kegg-bin/show_pathway?ko00190+K02147+K01507
ko00020	Citrate cycle (TCA cycle)	jgi|Crypa2|100385|Crypa1.estExt_fgenesh1_pm.C_160035	1	http://www.kegg.jp/kegg-bin/show_pathway?ko00020+K01899
ko05169	Epstein-Barr virus infection	jgi|Crypa2|258492|e_gw1.5.129.1	1	http://www.kegg.jp/kegg-bin/show_pathway?ko05169+K15979
ko00450	Selenocompound metabolism	jgi|Crypa2|226763|gw1.4.1289.1	1	http://www.kegg.jp/kegg-bin/show_pathway?ko00450+K00549
ko05323	Rheumatoid arthritis	jgi|Crypa2|101333|Crypa1.estExt_fgenesh1_kg.C_20098	1	http://www.kegg.jp/kegg-bin/show_pathway?ko05323+K02147
ko05010	Alzheimer's disease	jgi|Crypa2|101684|Crypa1.estExt_fgenesh1_kg.C_20528	1	http://www.kegg.jp/kegg-bin/show_pathway?ko05010+K00134
ko00640	Propanoate metabolism	jgi|Crypa2|100385|Crypa1.estExt_fgenesh1_pm.C_160035	1	http://www.kegg.jp/kegg-bin/show_pathway?ko00640+K01899
ko00860	Porphyrin and chlorophyll metabolism	jgi|Crypa2|335787|fgenesh1_pm.1_#_477	1	http://www.kegg.jp/kegg-bin/show_pathway?ko00860+K00643
ko03013	RNA transport	jgi|Crypa2|263743|e_gw1.7.1677.1	1	http://www.kegg.jp/kegg-bin/show_pathway?ko03013+K03253

## Sheet: TopMapStat
Map ID	Map Name	Seqs	#Seqs	URL
ko01200	Carbon metabolism	jgi|Crypa2|101684|Crypa1.estExt_fgenesh1_kg.C_20528 jgi|Crypa2|233295|gw1.1.3153.1 jgi|Crypa2|279131|estExt_Genewise1.C_60195 jgi|Crypa2|100385|Crypa1.estExt_fgenesh1_pm.C_160035 jgi|Crypa2|221705|gw1.5.739.1	5	http://www.kegg.jp/kegg-bin/show_pathway?ko01200+K00134+K01803+K15633+K01899+K00616
ko01230	Biosynthesis of amino acids	jgi|Crypa2|101684|Crypa1.estExt_fgenesh1_kg.C_20528 jgi|Crypa2|233295|gw1.1.3153.1 jgi|Crypa2|279131|estExt_Genewise1.C_60195 jgi|Crypa2|226763|gw1.4.1289.1 jgi|Crypa2|221705|gw1.5.739.1	5	http://www.kegg.jp/kegg-bin/show_pathway?ko01230+K00134+K01803+K15633+K00549+K00616
ko03010	Ribosome	jgi|Crypa2|101776|Crypa1.estExt_fgenesh1_kg.C_30008 jgi|Crypa2|222795|gw1.1.1488.1 jgi|Crypa2|325727|fgenesh1_pg.1_#_803 jgi|Crypa2|223301|gw1.9.603.1 jgi|Crypa2|240041|gw1.4.2840.1	5	http://www.kegg.jp/kegg-bin/show_pathway?ko03010+K02900+K02985+K02960+K02866+K02925
ko00710	Carbon fixation in photosynthetic organisms	jgi|Crypa2|101684|Crypa1.estExt_fgenesh1_kg.C_20528 jgi|Crypa2|233295|gw1.1.3153.1 jgi|Crypa2|261508|e_gw1.6.94.1	3	http://www.kegg.jp/kegg-bin/show_pathway?ko00710+K00134+K01803+K01621
ko00010	Glycolysis / Gluconeogenesis	jgi|Crypa2|101684|Crypa1.estExt_fgenesh1_kg.C_20528 jgi|Crypa2|233295|gw1.1.3153.1 jgi|Crypa2|279131|estExt_Genewise1.C_60195	3	http://www.kegg.jp/kegg-bin/show_pathway?ko00010+K00134+K01803+K15633
ko05203	Viral carcinogenesis	jgi|Crypa2|258492|e_gw1.5.129.1 jgi|Crypa2|104409|Crypa1.estExt_fgenesh1_kg.C_100020	2	http://www.kegg.jp/kegg-bin/show_pathway?ko05203+K15979+K11252
ko00040	Pentose and glucuronate interconversions	jgi|Crypa2|103071|Crypa1.estExt_fgenesh1_kg.C_60037 jgi|Crypa2|245560|e_gw1.1.1267.1	2	http://www.kegg.jp/kegg-bin/show_pathway?ko00040+K17743+K18103
ko00260	Glycine, serine and threonine metabolism	jgi|Crypa2|279131|estExt_Genewise1.C_60195 jgi|Crypa2|335787|fgenesh1_pm.1_#_477	2	http://www.kegg.jp/kegg-bin/show_pathway?ko00260+K15633+K00643
ko00030	Pentose phosphate pathway	jgi|Crypa2|261508|e_gw1.6.94.1 jgi|Crypa2|221705|gw1.5.739.1	2	http://www.kegg.jp/kegg-bin/show_pathway?ko00030+K01621+K00616
ko05034	Alcoholism	jgi|Crypa2|224339|gw1.4.982.1 jgi|Crypa2|104409|Crypa1.estExt_fgenesh1_kg.C_100020	2	http://www.kegg.jp/kegg-bin/show_pathway?ko05034+K11251+K11252
ko05322	Systemic lupus erythematosus	jgi|Crypa2|224339|gw1.4.982.1 jgi|Crypa2|104409|Crypa1.estExt_fgenesh1_kg.C_100020	2	http://www.kegg.jp/kegg-bin/show_pathway?ko05322+K11251+K11252
ko00190	Oxidative phosphorylation	jgi|Crypa2|101333|Crypa1.estExt_fgenesh1_kg.C_20098 jgi|Crypa2|249681|e_gw1.2.1870.1	2	http://www.kegg.jp/kegg-bin/show_pathway?ko00190+K02147+K01507
ko00051	Fructose and mannose metabolism	jgi|Crypa2|233295|gw1.1.3153.1	1	http://www.kegg.jp/kegg-bin/show_pathway?ko00051+K01803
ko00680	Methane metabolism	jgi|Crypa2|279131|estExt_Genewise1.C_60195	1	http://www.kegg.jp/kegg-bin/show_pathway?ko00680+K15633
ko04612	Antigen processing and presentation	jgi|Crypa2|253316|e_gw1.3.2787.1	1	http://www.kegg.jp/kegg-bin/show_pathway?ko04612+K09489
ko00750	Vitamin B6 metabolism	jgi|Crypa2|251720|e_gw1.3.2316.1	1	http://www.kegg.jp/kegg-bin/show_pathway?ko00750+K06215
ko00270	Cysteine and methionine metabolism	jgi|Crypa2|226763|gw1.4.1289.1	1	http://www.kegg.jp/kegg-bin/show_pathway?ko00270+K00549
ko04145	Phagosome	jgi|Crypa2|101333|Crypa1.estExt_fgenesh1_kg.C_20098	1	http://www.kegg.jp/kegg-bin/show_pathway?ko04145+K02147
ko04966	Collecting duct acid secretion	jgi|Crypa2|101333|Crypa1.estExt_fgenesh1_kg.C_20098	1	http://www.kegg.jp/kegg-bin/show_pathway?ko04966+K02147
ko04721	Synaptic vesicle cycle	jgi|Crypa2|101333|Crypa1.estExt_fgenesh1_kg.C_20098	1	http://www.kegg.jp/kegg-bin/show_pathway?ko04721+K02147
ko05120	Epithelial cell signaling in Helicobacter pylori infection	jgi|Crypa2|101333|Crypa1.estExt_fgenesh1_kg.C_20098	1	http://www.kegg.jp/kegg-bin/show_pathway?ko05120+K02147
ko05014	Amyotrophic lateral sclerosis (ALS)	jgi|Crypa2|325735|fgenesh1_pg.1_#_811	1	http://www.kegg.jp/kegg-bin/show_pathway?ko05014+K04569
ko00562	Inositol phosphate metabolism	jgi|Crypa2|233295|gw1.1.3153.1	1	http://www.kegg.jp/kegg-bin/show_pathway?ko00562+K01803
ko04066	HIF-1 signaling pathway	jgi|Crypa2|101684|Crypa1.estExt_fgenesh1_kg.C_20528	1	http://www.kegg.jp/kegg-bin/show_pathway?ko04066+K00134
ko05110	Vibrio cholerae infection	jgi|Crypa2|101333|Crypa1.estExt_fgenesh1_kg.C_20098	1	http://www.kegg.jp/kegg-bin/show_pathway?ko05110+K02147
ko00020	Citrate cycle (TCA cycle)	jgi|Crypa2|100385|Crypa1.estExt_fgenesh1_pm.C_160035	1	http://www.kegg.jp/kegg-bin/show_pathway?ko00020+K01899
ko05169	Epstein-Barr virus infection	jgi|Crypa2|258492|e_gw1.5.129.1	1	http://www.kegg.jp/kegg-bin/show_pathway?ko05169+K15979
ko00450	Selenocompound metabolism	jgi|Crypa2|226763|gw1.4.1289.1	1	http://www.kegg.jp/kegg-bin/show_pathway?ko00450+K00549
ko05323	Rheumatoid arthritis	jgi|Crypa2|101333|Crypa1.estExt_fgenesh1_kg.C_20098	1	http://www.kegg.jp/kegg-bin/show_pathway?ko05323+K02147
ko05010	Alzheimer's disease	jgi|Crypa2|101684|Crypa1.estExt_fgenesh1_kg.C_20528	1	http://www.kegg.jp/kegg-bin/show_pathway?ko05010+K00134
ko00640	Propanoate metabolism	jgi|Crypa2|100385|Crypa1.estExt_fgenesh1_pm.C_160035	1	http://www.kegg.jp/kegg-bin/show_pathway?ko00640+K01899
ko00860	Porphyrin and chlorophyll metabolism	jgi|Crypa2|335787|fgenesh1_pm.1_#_477	1	http://www.kegg.jp/kegg-bin/show_pathway?ko00860+K00643
ko03013	RNA transport	jgi|Crypa2|263743|e_gw1.7.1677.1	1	http://www.kegg.jp/kegg-bin/show_pathway?ko03013+K03253

## Sheet: Enrichment
Map.ID	Map.Name	Test	TestAll	Ref	RefAll	X.Test	X.Ref	Test_Seq	Ref_Seq	Over.Under	p.value	FDR	logp
ko00710	Carbon fixation in photosynthetic organisms	3	34	12	1549	8.82353	0.774693	jgi|Crypa2|101684|Crypa1.estExt_fgenesh1_kg.C_20528 jgi|Crypa2|233295|gw1.1.3153.1 jgi|Crypa2|261508|e_gw1.6.94.1	jgi|Crypa2|329834|fgenesh1_pg.4_		0.00177367	0.0585312	-2.75113
ko01200	Carbon metabolism	5	34	57	1549	14.7059	3.67979	jgi|Crypa2|101684|Crypa1.estExt_fgenesh1_kg.C_20528 jgi|Crypa2|233295|gw1.1.3153.1 jgi|Crypa2|279131|estExt_Genewise1.C_60195 jgi|Crypa2|100385|Crypa1.estExt_fgenesh1_pm.C_160035 jgi|Crypa2|221705|gw1.5.739.1	jgi|Crypa2|107307|Crypa1.estExt_fgenesh1_pg.C_40809 jgi|Crypa2|103155|Crypa1.estExt_fgenesh1_kg.C_60127 jgi|Crypa2|105976|Crypa1.estExt_fgenesh1_pg.C_20495 jgi|Crypa2|329834|fgenesh1_pg.4_		0.00578872	0.0765886	-2.23742
ko05322	Systemic lupus erythematosus	2	34	7	1549	5.88235	0.451904	jgi|Crypa2|224339|gw1.4.982.1 jgi|Crypa2|104409|Crypa1.estExt_fgenesh1_kg.C_100020	jgi|Crypa2|271318|estExt_Genewise1.C_11851 jgi|Crypa2|104409|Crypa1.estExt_fgenesh1_kg.C_100020 jgi|Crypa2|104400|Crypa1.estExt_fgenesh1_kg.C_100011 jgi|Crypa2|224339|gw1.4.982.1 jgi|Crypa2|243874|gw1.4.3275.1 jgi|Crypa2|107992|Crypa1.estExt_fgenesh1_pg.C_60495 jgi|Crypa2|224638|gw1.1.1805.1	over	0.00884997	0.0765886	-2.05306
ko00010	Glycolysis / Gluconeogenesis	3	34	22	1549	8.82353	1.42027	jgi|Crypa2|101684|Crypa1.estExt_fgenesh1_kg.C_20528 jgi|Crypa2|233295|gw1.1.3153.1 jgi|Crypa2|279131|estExt_Genewise1.C_60195	jgi|Crypa2|252290|e_gw1.3.436.1 jgi|Crypa2|103155|Crypa1.estExt_fgenesh1_kg.C_60127 jgi|Crypa2|249839|e_gw1.2.1281.1 jgi|Crypa2|279131|estExt_Genewise1.C_60195 jgi|Crypa2|233295|gw1.1.3153.1 jgi|Crypa2|106275|Crypa1.estExt_fgenesh1_pg.C_21105 jgi|Crypa2|258754|e_gw1.5.376.1 jgi|Crypa2|219633|gw1.3.614.1 jgi|Crypa2|328301|fgenesh1_pg.3_		0.0101209	0.0765886	-1.99478
ko01230	Biosynthesis of amino acids	5	34	68	1549	14.7059	4.38993	jgi|Crypa2|101684|Crypa1.estExt_fgenesh1_kg.C_20528 jgi|Crypa2|233295|gw1.1.3153.1 jgi|Crypa2|279131|estExt_Genewise1.C_60195 jgi|Crypa2|226763|gw1.4.1289.1 jgi|Crypa2|221705|gw1.5.739.1	jgi|Crypa2|103155|Crypa1.estExt_fgenesh1_kg.C_60127 jgi|Crypa2|105976|Crypa1.estExt_fgenesh1_pg.C_20495 jgi|Crypa2|329834|fgenesh1_pg.4_		0.0116043	0.0765886	-1.93538
ko00040	Pentose and glucuronate interconversions	2	34	9	1549	5.88235	0.58102	jgi|Crypa2|103071|Crypa1.estExt_fgenesh1_kg.C_60037 jgi|Crypa2|245560|e_gw1.1.1267.1	jgi|Crypa2|330170|fgenesh1_pg.4_		0.014548	0.0788459	-1.8372
ko03010	Ribosome	5	34	75	1549	14.7059	4.84183	jgi|Crypa2|101776|Crypa1.estExt_fgenesh1_kg.C_30008 jgi|Crypa2|222795|gw1.1.1488.1 jgi|Crypa2|325727|fgenesh1_pg.1_			0.0167249	0.0788459	-1.77664
ko00030	Pentose phosphate pathway	2	34	12	1549	5.88235	0.774693	jgi|Crypa2|261508|e_gw1.6.94.1 jgi|Crypa2|221705|gw1.5.739.1	jgi|Crypa2|267556|e_gw1.9.137.1 jgi|Crypa2|249839|e_gw1.2.1281.1 jgi|Crypa2|102434|Crypa1.estExt_fgenesh1_kg.C_40215 jgi|Crypa2|104720|Crypa1.estExt_fgenesh1_kg.C_140033 jgi|Crypa2|261508|e_gw1.6.94.1 jgi|Crypa2|332733|fgenesh1_pg.7_		0.025042	0.0918208	-1.60133
ko05034	Alcoholism	2	34	12	1549	5.88235	0.774693	jgi|Crypa2|224339|gw1.4.982.1 jgi|Crypa2|104409|Crypa1.estExt_fgenesh1_kg.C_100020	jgi|Crypa2|271318|estExt_Genewise1.C_11851 jgi|Crypa2|104409|Crypa1.estExt_fgenesh1_kg.C_100020 jgi|Crypa2|104400|Crypa1.estExt_fgenesh1_kg.C_100011 jgi|Crypa2|224339|gw1.4.982.1 jgi|Crypa2|243874|gw1.4.3275.1 jgi|Crypa2|328483|fgenesh1_pg.3_		0.025042	0.0918208	-1.60133
ko05203	Viral carcinogenesis	2	34	18	1549	5.88235	1.16204	jgi|Crypa2|258492|e_gw1.5.129.1 jgi|Crypa2|104409|Crypa1.estExt_fgenesh1_kg.C_100020	jgi|Crypa2|271318|estExt_Genewise1.C_11851 jgi|Crypa2|337355|fgenesh1_pm.2_		0.0511567	0.15347	-1.2911
ko00260	Glycine, serine and threonine metabolism	2	34	18	1549	5.88235	1.16204	jgi|Crypa2|279131|estExt_Genewise1.C_60195 jgi|Crypa2|335787|fgenesh1_pm.1_			0.0511567	0.15347	-1.2911
ko00750	Vitamin B6 metabolism	1	34	3	1549	2.94118	0.193673	jgi|Crypa2|251720|e_gw1.3.2316.1	jgi|Crypa2|251720|e_gw1.3.2316.1 jgi|Crypa2|105599|Crypa1.estExt_fgenesh1_pg.C_11437 jgi|Crypa2|328944|fgenesh1_pg.3_		0.0630705	0.173444	-1.20017
ko00562	Inositol phosphate metabolism	1	34	4	1549	2.94118	0.258231	jgi|Crypa2|233295|gw1.1.3153.1	jgi|Crypa2|233295|gw1.1.3153.1 jgi|Crypa2|218068|gw1.2.235.1 jgi|Crypa2|238618|gw1.2.2728.1 jgi|Crypa2|267473|e_gw1.9.918.1	over	0.0822989	0.208913	-1.08461
ko04612	Antigen processing and presentation	1	34	5	1549	2.94118	0.322789	jgi|Crypa2|253316|e_gw1.3.2787.1	jgi|Crypa2|253316|e_gw1.3.2787.1 jgi|Crypa2|346270|estExt_fgenesh1_pm.C_40759 jgi|Crypa2|245307|e_gw1.1.400.1 jgi|Crypa2|331015|fgenesh1_pg.5_		0.100676	0.221488	-0.997073
ko05014	Amyotrophic lateral sclerosis (ALS)	1	34	5	1549	2.94118	0.322789	jgi|Crypa2|325735|fgenesh1_pg.1_			0.100676	0.221488	-0.997073
ko00450	Selenocompound metabolism	1	34	6	1549	2.94118	0.387347	jgi|Crypa2|226763|gw1.4.1289.1	jgi|Crypa2|226763|gw1.4.1289.1 jgi|Crypa2|100381|Crypa1.estExt_fgenesh1_pm.C_160030 jgi|Crypa2|247100|e_gw1.1.3774.1 jgi|Crypa2|249134|e_gw1.2.417.1 jgi|Crypa2|272209|estExt_Genewise1.C_13434 jgi|Crypa2|327242|fgenesh1_pg.2_		0.11823	0.243848	-0.927274
ko04966	Collecting duct acid secretion	1	34	7	1549	2.94118	0.451904	jgi|Crypa2|101333|Crypa1.estExt_fgenesh1_kg.C_20098	jgi|Crypa2|101333|Crypa1.estExt_fgenesh1_kg.C_20098 jgi|Crypa2|216410|gw1.4.128.1 jgi|Crypa2|102840|Crypa1.estExt_fgenesh1_kg.C_50179 jgi|Crypa2|254920|e_gw1.3.2581.1 jgi|Crypa2|258599|e_gw1.5.2537.1 jgi|Crypa2|348360|estExt_fgenesh1_pm.C_90416 jgi|Crypa2|353852|estExt_fgenesh1_pg.C_100173	over	0.134984	0.249095	-0.869716
ko05120	Epithelial cell signaling in Helicobacter pylori infection	1	34	8	1549	2.94118	0.516462	jgi|Crypa2|101333|Crypa1.estExt_fgenesh1_kg.C_20098	jgi|Crypa2|101333|Crypa1.estExt_fgenesh1_kg.C_20098 jgi|Crypa2|216410|gw1.4.128.1 jgi|Crypa2|102840|Crypa1.estExt_fgenesh1_kg.C_50179 jgi|Crypa2|249880|e_gw1.2.348.1 jgi|Crypa2|254920|e_gw1.3.2581.1 jgi|Crypa2|258599|e_gw1.5.2537.1 jgi|Crypa2|348360|estExt_fgenesh1_pm.C_90416 jgi|Crypa2|353852|estExt_fgenesh1_pg.C_100173	over	0.150966	0.249095	-0.821119
ko05323	Rheumatoid arthritis	1	34	8	1549	2.94118	0.516462	jgi|Crypa2|101333|Crypa1.estExt_fgenesh1_kg.C_20098	jgi|Crypa2|101333|Crypa1.estExt_fgenesh1_kg.C_20098 jgi|Crypa2|216410|gw1.4.128.1 jgi|Crypa2|102840|Crypa1.estExt_fgenesh1_kg.C_50179 jgi|Crypa2|249880|e_gw1.2.348.1 jgi|Crypa2|254920|e_gw1.3.2581.1 jgi|Crypa2|258599|e_gw1.5.2537.1 jgi|Crypa2|348360|estExt_fgenesh1_pm.C_90416 jgi|Crypa2|353852|estExt_fgenesh1_pg.C_100173	over	0.150966	0.249095	-0.821119
ko00860	Porphyrin and chlorophyll metabolism	1	34	8	1549	2.94118	0.516462	jgi|Crypa2|335787|fgenesh1_pm.1_			0.150966	0.249095	-0.821119
ko00190	Oxidative phosphorylation	2	34	42	1549	5.88235	2.71143	jgi|Crypa2|101333|Crypa1.estExt_fgenesh1_kg.C_20098 jgi|Crypa2|249681|e_gw1.2.1870.1	jgi|Crypa2|249681|e_gw1.2.1870.1 jgi|Crypa2|264597|e_gw1.7.1779.1 jgi|Crypa2|105974|Crypa1.estExt_fgenesh1_pg.C_20493 jgi|Crypa2|101333|Crypa1.estExt_fgenesh1_kg.C_20098 jgi|Crypa2|216410|gw1.4.128.1 jgi|Crypa2|102840|Crypa1.estExt_fgenesh1_kg.C_50179 jgi|Crypa2|276697|estExt_Genewise1.C_41488 jgi|Crypa2|102051|Crypa1.estExt_fgenesh1_kg.C_30326 jgi|Crypa2|102157|Crypa1.estExt_fgenesh1_kg.C_30453 …		0.172727	0.263554	-0.76264
ko00640	Propanoate metabolism	1	34	10	1549	2.94118	0.645578	jgi|Crypa2|100385|Crypa1.estExt_fgenesh1_pm.C_160035	jgi|Crypa2|107307|Crypa1.estExt_fgenesh1_pg.C_40809 jgi|Crypa2|100385|Crypa1.estExt_fgenesh1_pm.C_160035 jgi|Crypa2|104955|Crypa1.estExt_fgenesh1_pg.C_10091 jgi|Crypa2|107559|Crypa1.estExt_fgenesh1_pg.C_50344 jgi|Crypa2|217258|gw1.4.223.1 jgi|Crypa2|218068|gw1.2.235.1 jgi|Crypa2|219104|gw1.6.295.1 jgi|Crypa2|219806|gw1.4.493.1 jgi|Crypa2|247562|e_gw1.1.4033.1 jgi|Crypa2|331090|fgenesh1_pg.5_		0.18071	0.263554	-0.743018
ko04721	Synaptic vesicle cycle	1	34	11	1549	2.94118	0.710136	jgi|Crypa2|101333|Crypa1.estExt_fgenesh1_kg.C_20098	jgi|Crypa2|101333|Crypa1.estExt_fgenesh1_kg.C_20098 jgi|Crypa2|216410|gw1.4.128.1 jgi|Crypa2|102840|Crypa1.estExt_fgenesh1_kg.C_50179 jgi|Crypa2|249880|e_gw1.2.348.1 jgi|Crypa2|254920|e_gw1.3.2581.1 jgi|Crypa2|258599|e_gw1.5.2537.1 jgi|Crypa2|264164|e_gw1.7.16.1 jgi|Crypa2|330093|fgenesh1_pg.4_		0.194518	0.263554	-0.711039
ko05110	Vibrio cholerae infection	1	34	11	1549	2.94118	0.710136	jgi|Crypa2|101333|Crypa1.estExt_fgenesh1_kg.C_20098	jgi|Crypa2|272654|estExt_Genewise1.C_14216 jgi|Crypa2|101333|Crypa1.estExt_fgenesh1_kg.C_20098 jgi|Crypa2|216410|gw1.4.128.1 jgi|Crypa2|102840|Crypa1.estExt_fgenesh1_kg.C_50179 jgi|Crypa2|102464|Crypa1.estExt_fgenesh1_kg.C_40247 jgi|Crypa2|249880|e_gw1.2.348.1 jgi|Crypa2|254920|e_gw1.3.2581.1 jgi|Crypa2|258599|e_gw1.5.2537.1 jgi|Crypa2|328184|fgenesh1_pg.3_		0.194518	0.263554	-0.711039
ko00051	Fructose and mannose metabolism	1	34	12	1549	2.94118	0.774693	jgi|Crypa2|233295|gw1.1.3153.1	jgi|Crypa2|249839|e_gw1.2.1281.1 jgi|Crypa2|233295|gw1.1.3153.1 jgi|Crypa2|104720|Crypa1.estExt_fgenesh1_kg.C_140033 jgi|Crypa2|332958|fgenesh1_pg.7_		0.207649	0.263554	-0.68267
ko04066	HIF-1 signaling pathway	1	34	12	1549	2.94118	0.774693	jgi|Crypa2|101684|Crypa1.estExt_fgenesh1_kg.C_20528	jgi|Crypa2|103155|Crypa1.estExt_fgenesh1_kg.C_60127 jgi|Crypa2|101684|Crypa1.estExt_fgenesh1_kg.C_20528 jgi|Crypa2|107492|Crypa1.estExt_fgenesh1_pg.C_50211 jgi|Crypa2|332958|fgenesh1_pg.7_		0.207649	0.263554	-0.68267
ko00680	Methane metabolism	1	34	14	1549	2.94118	0.903809	jgi|Crypa2|279131|estExt_Genewise1.C_60195	jgi|Crypa2|103155|Crypa1.estExt_fgenesh1_kg.C_60127 jgi|Crypa2|249839|e_gw1.2.1281.1 jgi|Crypa2|279131|estExt_Genewise1.C_60195 jgi|Crypa2|272369|estExt_Genewise1.C_13660 jgi|Crypa2|340733|fgenesh1_pm.6_		0.231963	0.28351	-0.634582
ko04145	Phagosome	1	34	17	1549	2.94118	1.09748	jgi|Crypa2|101333|Crypa1.estExt_fgenesh1_kg.C_20098	jgi|Crypa2|272654|estExt_Genewise1.C_14216 jgi|Crypa2|102411|Crypa1.estExt_fgenesh1_kg.C_40188 jgi|Crypa2|239321|gw1.4.2770.1 jgi|Crypa2|101333|Crypa1.estExt_fgenesh1_kg.C_20098 jgi|Crypa2|216410|gw1.4.128.1 jgi|Crypa2|102840|Crypa1.estExt_fgenesh1_kg.C_50179 jgi|Crypa2|107659|Crypa1.estExt_fgenesh1_pg.C_50545 jgi|Crypa2|223101|gw1.1.1546.1 jgi|Crypa2|228225|gw1.5.1389.1 jgi|Crypa2|243099|gw1.10.…		0.263879	0.311	-0.578595
ko00270	Cysteine and methionine metabolism	1	34	20	1549	2.94118	1.29116	jgi|Crypa2|226763|gw1.4.1289.1	jgi|Crypa2|329834|fgenesh1_pg.4_		0.290801	0.328626	-0.536404
ko00020	Citrate cycle (TCA cycle)	1	34	21	1549	2.94118	1.35571	jgi|Crypa2|100385|Crypa1.estExt_fgenesh1_pm.C_160035	jgi|Crypa2|238720|gw1.4.2682.1 jgi|Crypa2|105976|Crypa1.estExt_fgenesh1_pg.C_20495 jgi|Crypa2|217385|gw1.4.234.1 jgi|Crypa2|253175|e_gw1.3.3291.1 jgi|Crypa2|219633|gw1.3.614.1 jgi|Crypa2|100385|Crypa1.estExt_fgenesh1_pm.C_160035 jgi|Crypa2|107492|Crypa1.estExt_fgenesh1_pg.C_50211 jgi|Crypa2|260861|e_gw1.6.2246.1 jgi|Crypa2|100550|Crypa1.estExt_fgenesh1_kg.C_10105 jgi|Crypa2|108000|Crypa1.estExt_f…		0.298751	0.328626	-0.524691
ko05169	Epstein-Barr virus infection	1	34	30	1549	2.94118	1.93673	jgi|Crypa2|258492|e_gw1.5.129.1	jgi|Crypa2|337355|fgenesh1_pm.2_		0.350465	0.372235	-0.455355
ko05010	Alzheimer's disease	1	34	34	1549	2.94118	2.19496	jgi|Crypa2|101684|Crypa1.estExt_fgenesh1_kg.C_20528	jgi|Crypa2|264597|e_gw1.7.1779.1 jgi|Crypa2|101684|Crypa1.estExt_fgenesh1_kg.C_20528 jgi|Crypa2|276697|estExt_Genewise1.C_41488 jgi|Crypa2|102157|Crypa1.estExt_fgenesh1_kg.C_30453 jgi|Crypa2|109333|Crypa1.estExt_fgenesh1_pg.C_140040 jgi|Crypa2|219142|gw1.8.286.1 jgi|Crypa2|219641|gw1.4.475.1 jgi|Crypa2|220450|gw1.1.1025.1 jgi|Crypa2|221762|gw1.2.558.1 jgi|Crypa2|222081|gw1.2.579.1 jgi|Crypa2|2223…		0.363755	0.372235	-0.439191
ko03013	RNA transport	1	34	38	1549	2.94118	2.4532	jgi|Crypa2|263743|e_gw1.7.1677.1	jgi|Crypa2|327232|fgenesh1_pg.2_		0.372235	0.372235	-0.429183
